# Supplementary material for: CAJAL enables analysis and integration of single-cell morphological data using metric geometry
Source: Nat Commun. 2023 Jun 21;14:3672. doi: 10.1038/s41467-023-39424-2 (PMC10282047; doi:10.1038/s41467-023-39424-2)
Supplement: Supplementary file 5 — Supplementary Data 2 [file 41467_2023_39424_MOESM5_ESM.xlsx]

## Sheet: Excitatory neurons
Gene	C	p-value	q-value	t-type associated
Mir5099	0.848955	0	0	Yes
Coro6	0.854229	0	0	Yes
Pglyrp3	0.87946	0	0	Yes
Aldoart1	0.887904	0	0	Yes
Ndufs6b	0.89074	0	0	Yes
Aldoart2	0.892445	0	0	Yes
Olfr275	0.902989	0	0	Yes
Tox	0.913094	0	0	Yes
Ndufa11b	0.918412	0	0	Yes
Gigyf1	0.927472	0	0	No
Prrg1	0.928764	0	0	No
Ankrd36	0.933594	0	0	Yes
Vmn2r63	0.93917	0	0	Yes
Mt1	0.944053	0	0	Yes
Gsdmcl2	0.944744	0	0	No
Cox6c2	0.94624	0	0	Yes
Parm1	0.946691	0	0	Yes
Nlrc4	0.947354	0	0	Yes
Tafa1	0.947455	0	0	Yes
Car1	0.947817	0	0	Yes
Ctcfl	0.948344	0	0	Yes
Arhgap24	0.94857	0	0	Yes
Etv1	0.949006	0	0	Yes
AA465934	0.949257	0	0	No
Lamb2	0.950687	0	0	Yes
Tmem91	0.950985	0	0	Yes
Mir692-1	0.951134	0	0	Yes
Sorl1	0.951639	0	0	Yes
Cul9	0.952631	0	0	Yes
Rxfp2	0.952644	0	0	Yes
Mettl7a3	0.9528	0	0	Yes
Cdca7l	0.954212	0	0	No
Trmt9b	0.954267	0	0	Yes
Ppargc1a	0.954417	0	0	Yes
Fam189a1	0.956089	0	0	Yes
Oxgr1	0.956657	0	0	Yes
Cks1brt	0.957085	0	0	Yes
Gas6	0.957159	0	0	Yes
Psmb5-ps	0.957342	0	0	Yes
Cdh20	0.957349	0	0	Yes
Syt15	0.957849	0	0	Yes
Fcrla	0.958218	0	0	Yes
Gssos2	0.958301	0	0	Yes
Atf1-ps	0.958494	0	0	Yes
Mesp2	0.958498	0	0	Yes
mt-Tv	0.958601	0	0	Yes
Olfr1279	0.959572	0	0	Yes
Ctla4	0.959956	0	0	Yes
Veph1	0.960213	0	0	Yes
Cplx1	0.960607	0	0	Yes
Eif5al3-ps	0.961384	0	0	Yes
Chd5	0.961444	0	0	No
Sox9	0.961563	0	0	Yes
Atp2c2	0.96158	0	0	Yes
Ppp1r1c	0.962346	0	0	Yes
Fras1	0.962397	0	0	Yes
n-R5s194	0.962427	0	0	Yes
Cit	0.962574	0	0	No
Kirrel3	0.962708	0	0	Yes
Ndst3	0.963301	0	0	Yes
Kdm6b	0.963744	0	0	No
Mybphl	0.963882	0	0	Yes
Ankrd34b	0.964484	0	0	No
Elp6	0.964668	0	0	Yes
Gja1	0.964731	0	0	Yes
Nebl	0.964766	0	0	No
Syt2	0.965533	0	0	Yes
Il1rapl2	0.965835	0	0	Yes
Clasrp	0.965999	0	0	No
Camk1g	0.966196	0	0	No
Nell1	0.966487	0	0	Yes
Cabp1	0.966529	0	0	Yes
mt-Te	0.966756	0	0	Yes
Rn7sk	0.966814	0	0	Yes
BC030500	0.966933	0	0	Yes
Tube1	0.967199	0	0	Yes
Atp5c1-ps	0.967221	0	0	Yes
Qtrt1	0.967397	0	0	No
Mt2	0.967648	0	0	Yes
Utrn	0.967737	0	0	Yes
Adam19	0.968125	0	0	No
Rhobtb1	0.968576	0	0	Yes
Zfp980	0.968636	0	0	Yes
Abhd4	0.9687	0	0	No
Pde4a	0.968835	0	0	Yes
Mb	0.968844	0	0	Yes
Adamts5	0.968892	0	0	No
Ccp110	0.969006	0	0	No
Postn	0.969366	0	0	No
Gpatch2	0.969386	0	0	No
Agbl4	0.969542	0	0	Yes
Npnt	0.969617	0	0	Yes
Cfap100	0.969714	0	0	Yes
Hrh3	0.969836	0	0	Yes
Serpine2	0.969844	0	0	Yes
Kcng1	0.969844	0	0	Yes
Pramel4	0.969945	0	0	Yes
Ly6e	0.970259	0	0	Yes
Dusp11	0.970309	0	0	No
Sorcs1	0.970333	0	0	Yes
Pex5l	0.970509	0	0	Yes
Slc6a1	0.970629	0	0	Yes
Meak7	0.970781	0	0	No
Boc	0.971365	0	0	Yes
Mpp3	0.971734	0	0	Yes
Lrfn5	0.971752	0	0	No
Haghl	0.971772	0	0	Yes
Ehmt2	0.972053	0	0	Yes
Gcc1	0.97212	0	0	No
Asf1b	0.972133	0	0	No
Ank1	0.97222	0	0	Yes
BC048507	0.972304	0	0	Yes
Chst8	0.972561	0	0	Yes
Robo2	0.972569	0	0	Yes
Fezf2	0.9726	0	0	Yes
Bax	0.972824	0	0	No
mt-Tn	0.97292	0	0	Yes
mt-Tp	0.972922	0	0	Yes
Cacna1h	0.973266	0	0	Yes
Phf20-ps	0.973297	0	0	Yes
Mc5r	0.973297	0	0	Yes
Ccdc85c	0.9735	0	0	Yes
Myadml2	0.973712	0	0	Yes
Stk33	0.973975	0	0	Yes
Arhgap31	0.974066	0	0	Yes
Snord104	0.974188	0	0	Yes
Tcaf2	0.974297	0	0	Yes
Ralgapa2	0.974325	0	0	Yes
Tomm6	0.974524	0	0	Yes
Ryr1	0.974759	0	0	Yes
Mettl7a1	0.975018	0	0	Yes
Pygm	0.975039	0	0	Yes
Cacna2d2	0.975043	0	0	Yes
Ntm	0.975257	0	0	No
Rn7s6	0.975474	0	0	Yes
Bcan	0.975727	0	0	Yes
Nrxn2	0.975833	0	0	Yes
Klhl29	0.975868	0	0	Yes
Vmn1r88	0.97589	0	0	Yes
Sirt6	0.97616	0	0	No
Ncald	0.976233	0	0	Yes
Trio	0.976244	0	0	Yes
Olfr1385	0.97633	0	0	Yes
Nanog	0.976348	0	0	Yes
Prickle2	0.976381	0	0	Yes
Macc1	0.976746	0	0	No
Cux2	0.976804	0	0	Yes
Tmem181b-ps	0.976822	0	0	Yes
Rtraf-ps	0.976851	0	0	Yes
Sulf2	0.976927	0	0	No
Zfp691	0.976931	0	0	Yes
Xylt1	0.976991	0	0	Yes
Thpo	0.976992	0	0	Yes
Chchd10	0.977137	0	0	No
Fsd1	0.977446	0	0	Yes
Tekt5	0.977469	0	0	No
Uqcr10	0.977678	0	0	No
Ell2	0.977713	0	0	No
Prkcz2	0.977721	0	0	No
Unc80	0.977929	0	0	Yes
Dab2ip	0.97794	0	0	Yes
Ncor2	0.97802	0	0	Yes
Ccdc85a	0.978116	0	0	Yes
Atp1a1	0.978178	0	0	Yes
Dlgap4	0.978265	0	0	Yes
Cryzl2	0.978289	0	0	No
Shank2	0.978418	0	0	Yes
Manba	0.978461	0	0	No
Irf3	0.978616	0	0	No
Adgra1	0.978671	0	0	Yes
Rap1gap	0.978802	0	0	Yes
Rrbp1	0.979112	0	0	Yes
Pip5kl1	0.979139	0	0	Yes
Snhg9	0.979175	0	0	Yes
Ephb2	0.979405	0	0	Yes
Flt3	0.979425	0	0	Yes
Efemp2	0.979426	0	0	No
P2rx4	0.979677	0	0	No
Lrch1	0.979688	0	0	Yes
Kcna5	0.97972	0	0	Yes
Tssc4	0.979724	0	0	No
Scube1	0.979782	0	0	Yes
Khdrbs2	0.97996	0	0	Yes
Cracr2b	0.980029	0	0	No
Tmem53	0.980066	0	0	No
Nedd4l	0.980207	0	0	No
Lratd1	0.980234	0	0	Yes
Phlda1	0.980288	0	0	Yes
Wwc1	0.980346	0	0	Yes
Abhd14b	0.980362	0	0	No
Kansl3	0.980462	0	0	No
Cc2d1b	0.980498	0	0	No
Dkkl1	0.980597	0	0	Yes
Grm2	0.980608	0	0	Yes
Mbd6	0.980699	0	0	Yes
Adcyap1	0.980797	0	0	Yes
Trpc3	0.980978	0	0	Yes
Ssh3	0.981008	0	0	Yes
Map4k2	0.981011	0	0	No
Slirp	0.981054	0	0	Yes
Uqcrc2	0.981143	0	0	No
Tnrc6c	0.981216	0	0	No
Kcnn1	0.981354	0	0	No
Ncs1	0.981455	0	0	No
Tmod3	0.981492	0	0	No
Apc2	0.981574	0	0	No
Rprml	0.981601	0	0	Yes
Abca16	0.98181	0	0	Yes
Tango2	0.981899	0	0	No
Nptx1	0.982005	0	0	Yes
Fat2	0.982158	0	0	Yes
Ddx49	0.982185	0	0	No
Smim12	0.982305	0	0	No
Btf3	0.982446	0	0	No
Nefm	0.982475	0	0	Yes
Pcdh15	0.982794	0	0	Yes
Mgat1	0.982915	0	0	No
Fat3	0.982962	0	0	Yes
Cacna1a	0.983217	0	0	No
Wnk2	0.98343	0	0	Yes
Syt7	0.983458	0	0	Yes
Tex14	0.983559	0	0	Yes
Afap1	0.983634	0	0	Yes
Rab3c	0.983706	0	0	Yes
Mars2	0.983713	0	0	No
Vinac1	0.983727	0	0	No
Dscam	0.98388	0	0	Yes
Zfp30	0.98398	0	0	No
Zfp64	0.984039	0	0	No
Csnk2a3	0.984123	0	0	No
Psip1	0.984161	0	0	No
Miat	0.984511	0	0	Yes
Aldoc	0.984527	0	0	No
Racgap1	0.984531	0	0	Yes
Eqtn	0.984604	0	0	No
Sema3e	0.984858	0	0	Yes
Cd27	0.985117	0	0	Yes
Bhlhe40	0.985231	0	0	Yes
Scn1b	0.985341	0	0	Yes
Snhg20	0.985413	0	0	No
Zgpat	0.98547	0	0	No
Herpud1	0.985489	0	0	No
Cpb2	0.985762	0	0	Yes
Polr3a	0.986156	0	0	No
Cntnap1	0.986197	0	0	Yes
Eif5	0.986267	0	0	No
Amn	0.986318	0	0	No
Rita1	0.986502	0	0	No
Naa60	0.986521	0	0	No
Adgrg1	0.986526	0	0	Yes
Lrrc57	0.986724	0	0	No
Tspan17	0.987197	0	0	No
Neurl4	0.987283	0	0	No
Cux1	0.98744	0	0	Yes
E4f1	0.987613	0	0	No
Hivep3	0.987869	0	0	Yes
Cend1	0.988201	0	0	No
Sgcz	0.988387	0	0	Yes
Ina	0.989025	0	0	No
Fxyd4	0.990127	0	0	Yes
Vmn2r10	0.967136	0.001	0.0364521	Yes
Nupr1	0.971301	0.001	0.0364521	Yes
Spx	0.973447	0.001	0.0364521	No
Ddit4	0.974062	0.001	0.0364521	Yes
Gatad2a	0.974725	0.001	0.0364521	Yes
Mri1	0.976825	0.001	0.0364521	No
Eno4	0.977209	0.001	0.0364521	Yes
Kif27	0.978174	0.001	0.0364521	Yes
Gpr35	0.978404	0.001	0.0364521	No
Scd4	0.978557	0.001	0.0364521	Yes
Ntng1	0.979234	0.001	0.0364521	Yes
Rpl32-ps	0.979316	0.001	0.0364521	Yes
Vgll3	0.979363	0.001	0.0364521	Yes
Rmrp	0.979798	0.001	0.0364521	Yes
Clcn2	0.979841	0.001	0.0364521	Yes
Dipk2a	0.98009	0.001	0.0364521	Yes
Rps4x	0.980375	0.001	0.0364521	No
mt-Tm	0.980673	0.001	0.0364521	Yes
Methig1	0.980766	0.001	0.0364521	Yes
Trpc4	0.980797	0.001	0.0364521	Yes
Dok3	0.980945	0.001	0.0364521	No
Acly	0.980996	0.001	0.0364521	No
S100b	0.981404	0.001	0.0364521	Yes
A1cf	0.981405	0.001	0.0364521	Yes
mt-Tf	0.981441	0.001	0.0364521	Yes
mt-Tt	0.981443	0.001	0.0364521	Yes
Fam222b	0.981822	0.001	0.0364521	No
Atp5l2-ps	0.982136	0.001	0.0364521	Yes
Gys1	0.982221	0.001	0.0364521	No
Dhx35	0.982329	0.001	0.0364521	Yes
Lrp8	0.982381	0.001	0.0364521	No
Tnrc6b	0.982619	0.001	0.0364521	No
Ndufa3	0.98264	0.001	0.0364521	No
Gpr176	0.982903	0.001	0.0364521	Yes
Timp4	0.98316	0.001	0.0364521	No
Pld1	0.98326	0.001	0.0364521	Yes
Cdh10	0.983331	0.001	0.0364521	No
Shc4	0.983347	0.001	0.0364521	No
Arglu1	0.98346	0.001	0.0364521	No
Clec2l	0.983467	0.001	0.0364521	No
Igkv14-134-1	0.98353	0.001	0.0364521	Yes
Mn1	0.98356	0.001	0.0364521	No
Crabp2	0.983561	0.001	0.0364521	No
Trim37	0.983624	0.001	0.0364521	No
Pde12	0.983862	0.001	0.0364521	No
Unc5c	0.983956	0.001	0.0364521	Yes
Ankrd42	0.983962	0.001	0.0364521	Yes
Ganc	0.984028	0.001	0.0364521	No
Diras1	0.984117	0.001	0.0364521	No
Nos1ap	0.984168	0.001	0.0364521	Yes
Cntnap2	0.9842	0.001	0.0364521	Yes
Med13l	0.984369	0.001	0.0364521	No
Satb1	0.984369	0.001	0.0364521	Yes
Stk10	0.984566	0.001	0.0364521	Yes
Sidt1	0.984658	0.001	0.0364521	Yes
Fmn1	0.984664	0.001	0.0364521	No
Stab2	0.984744	0.001	0.0364521	Yes
Trp53-ps	0.984792	0.001	0.0364521	Yes
Foxo1	0.984912	0.001	0.0364521	Yes
Iqgap2	0.985085	0.001	0.0364521	Yes
Ocel1	0.98533	0.001	0.0364521	Yes
Cd44	0.985502	0.001	0.0364521	No
Hbb-bt	0.985565	0.001	0.0364521	Yes
Zscan21	0.985588	0.001	0.0364521	No
Rasgrf2	0.985832	0.001	0.0364521	Yes
Adgre5	0.985846	0.001	0.0364521	Yes
Nr4a1	0.986069	0.001	0.0364521	Yes
Slc2a8	0.986133	0.001	0.0364521	Yes
Scn1a	0.986415	0.001	0.0364521	Yes
H2afx	0.986483	0.001	0.0364521	No
Spred3	0.986487	0.001	0.0364521	No
Adprh	0.986661	0.001	0.0364521	No
Idh3b	0.986694	0.001	0.0364521	No
C7	0.986712	0.001	0.0364521	Yes
Phc2	0.986738	0.001	0.0364521	No
Sall2	0.987033	0.001	0.0364521	No
Srp9	0.987069	0.001	0.0364521	No
Plec	0.987089	0.001	0.0364521	No
Fbxw5	0.987113	0.001	0.0364521	No
Akt1s1	0.987188	0.001	0.0364521	No
Galnt17	0.98733	0.001	0.0364521	Yes
Hmga1b	0.987337	0.001	0.0364521	No
Atoh7	0.987391	0.001	0.0364521	No
Anxa5	0.987446	0.001	0.0364521	Yes
Sik3	0.98747	0.001	0.0364521	No
Zbtb16	0.98753	0.001	0.0364521	Yes
Mthfs	0.98755	0.001	0.0364521	Yes
Vwa5b2	0.987555	0.001	0.0364521	Yes
Deptor	0.987749	0.001	0.0364521	Yes
Ankrd17	0.987991	0.001	0.0364521	No
Ap1m1	0.987995	0.001	0.0364521	No
Igsf9b	0.988233	0.001	0.0364521	Yes
Cc2d2a	0.98845	0.001	0.0364521	Yes
Mrs2	0.988622	0.001	0.0364521	No
Cacna2d3	0.988801	0.001	0.0364521	Yes
Pradc1	0.989185	0.001	0.0364521	No
Kmt2d	0.989195	0.001	0.0364521	No
M1ap	0.989324	0.001	0.0364521	Yes
Klhl32	0.989361	0.001	0.0364521	Yes
Epha7	0.98947	0.001	0.0364521	No
Ctnnal1	0.989557	0.001	0.0364521	No
Rpl22l1	0.989592	0.001	0.0364521	No
Slc35f6	0.989906	0.001	0.0364521	No
Srsf3	0.990056	0.001	0.0364521	No
Iqgap1	0.990206	0.001	0.0364521	No
Hes7	0.976726	0.002	0.0604773	Yes
Mpzl2	0.97849	0.002	0.0604773	Yes
Ccnb1	0.979251	0.002	0.0604773	Yes
Aspdh	0.979765	0.002	0.0604773	No
AB124611	0.979998	0.002	0.0604773	No
Kel	0.980241	0.002	0.0604773	Yes
Ccnb1ip1	0.981048	0.002	0.0604773	Yes
Hsd3b6	0.981394	0.002	0.0604773	Yes
D5Ertd615e	0.982052	0.002	0.0604773	Yes
Col1a2	0.982478	0.002	0.0604773	Yes
Fxyd1	0.982525	0.002	0.0604773	Yes
Calb1	0.982671	0.002	0.0604773	Yes
Hdac4	0.982995	0.002	0.0604773	No
Loxhd1	0.983002	0.002	0.0604773	Yes
Ints1	0.983182	0.002	0.0604773	No
Prkd2	0.983323	0.002	0.0604773	Yes
Phactr3	0.98345	0.002	0.0604773	Yes
Myrf	0.98364	0.002	0.0604773	Yes
Cmas	0.984746	0.002	0.0604773	No
Gba2	0.984774	0.002	0.0604773	No
Rcc1	0.985017	0.002	0.0604773	Yes
Tom1l1	0.985089	0.002	0.0604773	Yes
Nckap5l	0.985194	0.002	0.0604773	No
Adgra2	0.985504	0.002	0.0604773	Yes
Man1a	0.98551	0.002	0.0604773	Yes
Pitpnm3	0.985739	0.002	0.0604773	Yes
Ptprs	0.98599	0.002	0.0604773	No
Tmem94	0.986164	0.002	0.0604773	Yes
Atg16l2	0.986317	0.002	0.0604773	No
Opa1	0.986773	0.002	0.0604773	No
Mir34a	0.986826	0.002	0.0604773	Yes
Anpep	0.98686	0.002	0.0604773	Yes
Lasp1	0.986889	0.002	0.0604773	Yes
Tle3	0.986899	0.002	0.0604773	Yes
Mycn	0.986939	0.002	0.0604773	No
Vstm5	0.987019	0.002	0.0604773	No
Rasgrf1	0.987104	0.002	0.0604773	No
Ppp1r10	0.987131	0.002	0.0604773	No
Atp5k	0.987232	0.002	0.0604773	No
Ppp1r1b	0.987513	0.002	0.0604773	Yes
Cpeb3	0.987524	0.002	0.0604773	No
Rskr	0.987547	0.002	0.0604773	Yes
Rtl4	0.987679	0.002	0.0604773	Yes
Slc10a7	0.987687	0.002	0.0604773	Yes
Rnf128	0.987732	0.002	0.0604773	Yes
Lrrc17	0.987807	0.002	0.0604773	Yes
Ogfrl1	0.987863	0.002	0.0604773	Yes
Zfp704	0.988017	0.002	0.0604773	No
Srp54a	0.98802	0.002	0.0604773	No
mt-Tq	0.988092	0.002	0.0604773	Yes
Crhr1	0.988287	0.002	0.0604773	Yes
Pnkd	0.988306	0.002	0.0604773	Yes
Myh9	0.988512	0.002	0.0604773	Yes
Rpl7	0.988626	0.002	0.0604773	No
Hacd4	0.988627	0.002	0.0604773	No
Mgst3	0.988761	0.002	0.0604773	No
Pcyt2	0.988804	0.002	0.0604773	No
Spice1	0.989088	0.002	0.0604773	No
Fam160b2	0.989187	0.002	0.0604773	No
Zfp966	0.989247	0.002	0.0604773	Yes
Exoc1	0.989296	0.002	0.0604773	No
Arhgap17	0.989399	0.002	0.0604773	No
Zmat4	0.989555	0.002	0.0604773	Yes
Efcab10	0.989646	0.002	0.0604773	No
Epha6	0.98974	0.002	0.0604773	No
Pcsk7	0.989919	0.002	0.0604773	No
R3hdm2	0.990101	0.002	0.0604773	Yes
Etv6	0.990128	0.002	0.0604773	No
Aftph	0.990314	0.002	0.0604773	No
Mical3	0.990323	0.002	0.0604773	No
Trappc6b	0.99048	0.002	0.0604773	No
Rpf2	0.990537	0.002	0.0604773	No
Phlpp2	0.99108	0.002	0.0604773	No
Pkd1	0.991188	0.002	0.0604773	No
Prrt1	0.991254	0.002	0.0604773	No
BC028528	0.975408	0.003	0.0781115	Yes
Iqgap3	0.976239	0.003	0.0781115	Yes
Helt	0.97978	0.003	0.0781115	Yes
Gpr146	0.981273	0.003	0.0781115	No
Sqor	0.9836	0.003	0.0781115	No
Rnu1b1	0.983838	0.003	0.0781115	Yes
Vmn2r95	0.984159	0.003	0.0781115	No
Pira2	0.984198	0.003	0.0781115	Yes
Gpr150	0.984203	0.003	0.0781115	Yes
Ppp1r16b	0.984669	0.003	0.0781115	No
Ccl2	0.984806	0.003	0.0781115	Yes
Cspg4	0.985653	0.003	0.0781115	Yes
Kcnd1	0.985686	0.003	0.0781115	No
Gprc5b	0.985855	0.003	0.0781115	Yes
Galntl6	0.98629	0.003	0.0781115	Yes
Hhatl	0.986313	0.003	0.0781115	Yes
Stab1	0.986412	0.003	0.0781115	Yes
Hs3st2	0.98691	0.003	0.0781115	Yes
Pex14	0.987005	0.003	0.0781115	No
Adamts18	0.987062	0.003	0.0781115	Yes
Fam71e1	0.987106	0.003	0.0781115	No
Zfp438	0.987157	0.003	0.0781115	No
mt-Ta	0.987218	0.003	0.0781115	Yes
Pom121	0.987227	0.003	0.0781115	No
Duoxa1	0.987315	0.003	0.0781115	No
C1s1	0.987557	0.003	0.0781115	Yes
Tshb	0.987687	0.003	0.0781115	No
Chrd	0.987887	0.003	0.0781115	Yes
Npas2	0.987954	0.003	0.0781115	Yes
Papolg	0.988037	0.003	0.0781115	No
Slc12a3	0.988328	0.003	0.0781115	No
Pcnx2	0.988407	0.003	0.0781115	No
Rnf115	0.988578	0.003	0.0781115	No
Slc25a20	0.988582	0.003	0.0781115	Yes
Kif11	0.988584	0.003	0.0781115	Yes
Jakmip2	0.988585	0.003	0.0781115	No
Spns2	0.988616	0.003	0.0781115	Yes
Slc4a3	0.988632	0.003	0.0781115	Yes
Tpi-rs9	0.988707	0.003	0.0781115	Yes
Mapk7	0.988732	0.003	0.0781115	No
Layn	0.988802	0.003	0.0781115	No
Znhit1	0.988858	0.003	0.0781115	No
Exoc7	0.98899	0.003	0.0781115	No
Pcdh7	0.98899	0.003	0.0781115	No
Pde10a	0.989084	0.003	0.0781115	Yes
Rapgef5	0.989198	0.003	0.0781115	Yes
Mrpl42	0.989451	0.003	0.0781115	No
Msra	0.989456	0.003	0.0781115	No
Zcrb1	0.989575	0.003	0.0781115	No
Ttll7	0.98967	0.003	0.0781115	No
Ccl25	0.99005	0.003	0.0781115	No
Cactin	0.990057	0.003	0.0781115	No
Mthfd2	0.990058	0.003	0.0781115	No
Fam193b	0.990136	0.003	0.0781115	No
Arhgap42	0.990158	0.003	0.0781115	Yes
Cr1l	0.990274	0.003	0.0781115	No
Bicdl1	0.99029	0.003	0.0781115	No
Arhgef26	0.990311	0.003	0.0781115	Yes
Zmynd8	0.990344	0.003	0.0781115	No
Ciz1	0.990409	0.003	0.0781115	No
Ttc9b	0.990449	0.003	0.0781115	Yes
Mirg	0.990477	0.003	0.0781115	No
Grid2ip	0.990678	0.003	0.0781115	Yes
Mettl16	0.990696	0.003	0.0781115	No
Vxn	0.990722	0.003	0.0781115	Yes
Mnd1	0.991037	0.003	0.0781115	Yes
Ran	0.991153	0.003	0.0781115	No
Ywhaq	0.991661	0.003	0.0781115	No
Tmem198	0.991689	0.003	0.0781115	No
Prr3	0.991724	0.003	0.0781115	No
Ppp1cb	0.993088	0.003	0.0781115	No
Dhrs11	0.980534	0.004	0.0957194	Yes
Pde6g	0.980844	0.004	0.0957194	No
Ogg1	0.982142	0.004	0.0957194	No
Hydin	0.982299	0.004	0.0957194	Yes
Plvap	0.984837	0.004	0.0957194	No
Serhl	0.98566	0.004	0.0957194	No
Vwa5b1	0.985839	0.004	0.0957194	Yes
Npy5r	0.986078	0.004	0.0957194	No
Cntfr	0.986157	0.004	0.0957194	Yes
Crlf2	0.986342	0.004	0.0957194	Yes
Akr1c19	0.986388	0.004	0.0957194	Yes
Sema4a	0.986542	0.004	0.0957194	Yes
Rfng	0.98672	0.004	0.0957194	No
Col5a1	0.986786	0.004	0.0957194	Yes
Gnpda1	0.987686	0.004	0.0957194	No
Hbb-bs	0.987798	0.004	0.0957194	Yes
Eid1	0.987803	0.004	0.0957194	No
Sfxn5	0.988183	0.004	0.0957194	No
Gsdmc3	0.988227	0.004	0.0957194	Yes
Slc39a13	0.988236	0.004	0.0957194	No
Kcnv1	0.988424	0.004	0.0957194	Yes
Glb1l2	0.988805	0.004	0.0957194	Yes
Cyp2c23	0.98885	0.004	0.0957194	No
Cacnb2	0.988991	0.004	0.0957194	Yes
Car15	0.989021	0.004	0.0957194	No
Atf1	0.989116	0.004	0.0957194	No
Jpt2	0.989219	0.004	0.0957194	No
Lamp3	0.989321	0.004	0.0957194	Yes
Ppfia3	0.989449	0.004	0.0957194	No
Vmn2r115	0.989471	0.004	0.0957194	Yes
Cspg5	0.989546	0.004	0.0957194	No
Stk17b	0.989812	0.004	0.0957194	Yes
Uqcr11	0.989912	0.004	0.0957194	No
Fcer1g	0.989985	0.004	0.0957194	No
Tmem25	0.990165	0.004	0.0957194	No
Cox7a1	0.990242	0.004	0.0957194	Yes
Slc6a8	0.99035	0.004	0.0957194	No
Dars2	0.99053	0.004	0.0957194	Yes
Prdm15	0.990567	0.004	0.0957194	No
Ccdc88c	0.990587	0.004	0.0957194	Yes
Palmd	0.990747	0.004	0.0957194	Yes
Tafa2	0.991423	0.004	0.0957194	Yes
Bcar3	0.991583	0.004	0.0957194	Yes
Eif3m	0.991588	0.004	0.0957194	No
Tcp11l2	0.992792	0.004	0.0957194	No
Dct	0.984859	0.005	0.111432	Yes
Stac2	0.985573	0.005	0.111432	No
Olfr155	0.985964	0.005	0.111432	Yes
Vav3	0.986402	0.005	0.111432	Yes
mt-Tl1	0.986775	0.005	0.111432	Yes
Etv5	0.987759	0.005	0.111432	Yes
Zfp296	0.988133	0.005	0.111432	Yes
Nav2	0.988171	0.005	0.111432	Yes
Galnt9	0.988401	0.005	0.111432	Yes
Plcxd2	0.98911	0.005	0.111432	Yes
Syngap1	0.989205	0.005	0.111432	Yes
Cttnbp2	0.989281	0.005	0.111432	Yes
Bloc1s5	0.989417	0.005	0.111432	No
Rbx1-ps	0.989508	0.005	0.111432	No
Adcy5	0.989564	0.005	0.111432	No
Prox2	0.989654	0.005	0.111432	Yes
Plekha5	0.989888	0.005	0.111432	No
Ssbp3	0.990147	0.005	0.111432	Yes
Adgrg6	0.990296	0.005	0.111432	Yes
Gins1	0.990369	0.005	0.111432	No
Fnbp1	0.9904	0.005	0.111432	No
Kcnq1ot1	0.990425	0.005	0.111432	No
Fstl4	0.990493	0.005	0.111432	Yes
Tmem150c	0.990567	0.005	0.111432	Yes
Agap2	0.990721	0.005	0.111432	No
Stard8	0.990733	0.005	0.111432	Yes
Cep78	0.990987	0.005	0.111432	No
Gipc1	0.99104	0.005	0.111432	No
Rab11b	0.991167	0.005	0.111432	No
Ppif	0.991292	0.005	0.111432	No
Foxp1	0.991371	0.005	0.111432	Yes
Zfp597	0.991598	0.005	0.111432	No
Ino80	0.991655	0.005	0.111432	Yes
Irs2	0.992406	0.005	0.111432	No
Zfp523	0.992542	0.005	0.111432	No
Psmc3ip	0.992599	0.005	0.111432	No
Vldlr	0.992615	0.005	0.111432	Yes
P3h1	0.992679	0.005	0.111432	No
Abca3	0.993088	0.005	0.111432	No
Rbm24	0.993316	0.005	0.111432	Yes
Greb1	0.99502	0.005	0.111432	Yes
Tgfb1	0.986248	0.006	0.122439	No
Tmem238	0.987476	0.006	0.122439	Yes
Slc34a2	0.987757	0.006	0.122439	Yes
Rnf165	0.988687	0.006	0.122439	Yes
Cdh9	0.988741	0.006	0.122439	No
Spata32	0.989137	0.006	0.122439	No
Areg	0.989163	0.006	0.122439	Yes
Pus10	0.989204	0.006	0.122439	Yes
Dstn	0.989494	0.006	0.122439	No
Scn2b	0.989549	0.006	0.122439	No
Dbn1	0.989837	0.006	0.122439	No
Zfp36l1-ps	0.989977	0.006	0.122439	Yes
Ext1	0.989981	0.006	0.122439	Yes
Gramd1b	0.990328	0.006	0.122439	No
Wnt9a	0.990328	0.006	0.122439	Yes
Tapbpl	0.990398	0.006	0.122439	No
2022-09-04	0.990469	0.006	0.122439	Yes
Tarm1	0.990481	0.006	0.122439	Yes
Rpl5	0.990495	0.006	0.122439	No
Ogdhl	0.990539	0.006	0.122439	Yes
Fap	0.990601	0.006	0.122439	Yes
Srgap3	0.990634	0.006	0.122439	No
Hhla1	0.9907	0.006	0.122439	Yes
Kctd1	0.991061	0.006	0.122439	Yes
Bckdha	0.991066	0.006	0.122439	No
Zc3h6	0.991069	0.006	0.122439	Yes
Dtx4	0.991148	0.006	0.122439	Yes
Tcerg1l	0.991164	0.006	0.122439	Yes
Samd1	0.99121	0.006	0.122439	No
Anapc13	0.991246	0.006	0.122439	No
Hspb3	0.991348	0.006	0.122439	Yes
Trbj2-4	0.991365	0.006	0.122439	Yes
Apoa1	0.991476	0.006	0.122439	Yes
Irf2bpl	0.991517	0.006	0.122439	No
Tmem256	0.991714	0.006	0.122439	No
Pou3f1	0.991746	0.006	0.122439	Yes
Msi2	0.991844	0.006	0.122439	Yes
Drap1	0.991983	0.006	0.122439	No
Tmeff1	0.991987	0.006	0.122439	No
Coro2b	0.992195	0.006	0.122439	No
Fam135b	0.99239	0.006	0.122439	Yes
Olfr472	0.9924	0.006	0.122439	Yes
Tbl3	0.992427	0.006	0.122439	No
Lhx4	0.992505	0.006	0.122439	No
Ctnnd2	0.992566	0.006	0.122439	No
Tenm4	0.992578	0.006	0.122439	Yes
Sulf1	0.992647	0.006	0.122439	Yes
Cox10	0.992773	0.006	0.122439	No
Chchd2-ps	0.992829	0.006	0.122439	No
Tnr	0.993108	0.006	0.122439	Yes
Slc25a27	0.993293	0.006	0.122439	No
Kcnb1	0.993308	0.006	0.122439	No
Appl1	0.99336	0.006	0.122439	No
Eea1	0.993496	0.006	0.122439	Yes
Zfp428	0.994122	0.006	0.122439	No
Alpl	0.987688	0.007	0.133815	Yes
Sorcs2	0.98795	0.007	0.133815	Yes
Olfr1564	0.988208	0.007	0.133815	Yes
Wscd1	0.988472	0.007	0.133815	Yes
Mnt	0.988482	0.007	0.133815	Yes
BC046401	0.988732	0.007	0.133815	Yes
Stk11	0.989459	0.007	0.133815	No
Csnk2a1-ps	0.989469	0.007	0.133815	Yes
Usp36	0.989507	0.007	0.133815	No
Rpa3	0.989556	0.007	0.133815	Yes
Psrc1	0.989785	0.007	0.133815	Yes
Nod1	0.990018	0.007	0.133815	No
Gdf11	0.990264	0.007	0.133815	No
Taf1d	0.99032	0.007	0.133815	Yes
Elfn1	0.990469	0.007	0.133815	Yes
Mir5136	0.990736	0.007	0.133815	Yes
Sbno1	0.991138	0.007	0.133815	No
Sumo2	0.99117	0.007	0.133815	No
Ier5l	0.991213	0.007	0.133815	Yes
Frs3	0.991265	0.007	0.133815	No
Pou3f2	0.991279	0.007	0.133815	Yes
Anapc2	0.991362	0.007	0.133815	No
mt-Ts2	0.991415	0.007	0.133815	Yes
Dnajc8	0.991528	0.007	0.133815	No
Top3b	0.991578	0.007	0.133815	No
Gabrg1	0.991815	0.007	0.133815	No
Kcnk12	0.991864	0.007	0.133815	Yes
Prrc2b	0.991875	0.007	0.133815	No
Oxt	0.992006	0.007	0.133815	No
Nudt22	0.992029	0.007	0.133815	No
Epb41l5	0.992035	0.007	0.133815	No
Mapk8	0.992115	0.007	0.133815	No
Wdr92	0.99213	0.007	0.133815	No
Ccsap	0.99219	0.007	0.133815	Yes
Kitl	0.992446	0.007	0.133815	Yes
H2afz	0.992452	0.007	0.133815	No
Dgkh	0.992542	0.007	0.133815	Yes
Trbc2	0.99265	0.007	0.133815	Yes
Npy1r	0.992675	0.007	0.133815	Yes
Auts2	0.992792	0.007	0.133815	Yes
Cacna1b	0.993084	0.007	0.133815	No
Trp53i11	0.993125	0.007	0.133815	Yes
Mtmr9	0.993481	0.007	0.133815	No
Cyren	0.993903	0.007	0.133815	No
Clcf1	0.985874	0.008	0.14462	Yes
Dgkd	0.990318	0.008	0.14462	No
Bag1	0.99054	0.008	0.14462	No
Pdp1	0.990656	0.008	0.14462	Yes
Adgrb3	0.990721	0.008	0.14462	No
Dgkb	0.990781	0.008	0.14462	Yes
Samd10	0.991388	0.008	0.14462	No
Ptprr	0.991414	0.008	0.14462	No
Ino80b	0.991427	0.008	0.14462	No
Rasl10a	0.991429	0.008	0.14462	Yes
Vmn2r92	0.99148	0.008	0.14462	Yes
Rprm	0.991485	0.008	0.14462	Yes
Scg3	0.991628	0.008	0.14462	No
Ltbp1	0.991744	0.008	0.14462	Yes
Dbp	0.991998	0.008	0.14462	No
Dnlz	0.99226	0.008	0.14462	No
Sfswap	0.992351	0.008	0.14462	No
Zmynd10	0.99238	0.008	0.14462	No
Rab3d	0.992387	0.008	0.14462	Yes
Usp20	0.992411	0.008	0.14462	Yes
Htt	0.992419	0.008	0.14462	No
Pik3r5	0.992453	0.008	0.14462	No
Rab33a	0.992469	0.008	0.14462	No
B4galt5	0.992472	0.008	0.14462	Yes
Rgmb	0.992527	0.008	0.14462	Yes
U2af1	0.992534	0.008	0.14462	No
Cfap97d1	0.992603	0.008	0.14462	Yes
Ppp2r1a	0.992674	0.008	0.14462	No
Rraga	0.992688	0.008	0.14462	No
Ubfd1	0.992752	0.008	0.14462	No
Asxl3	0.992816	0.008	0.14462	Yes
Klf7	0.993125	0.008	0.14462	No
C1s2	0.993135	0.008	0.14462	Yes
Mylip	0.993224	0.008	0.14462	Yes
Xab2	0.993364	0.008	0.14462	No
Cox20	0.993403	0.008	0.14462	Yes
Rtn4rl1	0.993751	0.008	0.14462	No
Ahrr	0.993801	0.008	0.14462	Yes
Rap1b	0.993887	0.008	0.14462	No
Slc25a47	0.994843	0.008	0.14462	No
Dgkz	0.989523	0.009	0.156121	Yes
Zp2	0.989709	0.009	0.156121	Yes
Cntn5	0.990057	0.009	0.156121	Yes
Slc36a1	0.990612	0.009	0.156121	No
Hspa12a	0.99118	0.009	0.156121	No
Hira	0.991343	0.009	0.156121	No
BC024386	0.991393	0.009	0.156121	Yes
Lratd2	0.991418	0.009	0.156121	Yes
Vmn2r3	0.991436	0.009	0.156121	Yes
Idnk	0.991556	0.009	0.156121	No
Lin37	0.991813	0.009	0.156121	No
Myo15	0.991877	0.009	0.156121	Yes
Sppl2b	0.992135	0.009	0.156121	Yes
Timm21	0.992188	0.009	0.156121	Yes
P4ha3	0.992338	0.009	0.156121	Yes
Mbp	0.992471	0.009	0.156121	No
Pou3f4	0.992491	0.009	0.156121	No
Naaa	0.992576	0.009	0.156121	No
Sgtb	0.992598	0.009	0.156121	Yes
Sema3c	0.992772	0.009	0.156121	Yes
Sntg1	0.992915	0.009	0.156121	No
Gpatch8	0.992984	0.009	0.156121	No
Celsr3	0.993031	0.009	0.156121	Yes
Syt14	0.993254	0.009	0.156121	No
Sema4b	0.993283	0.009	0.156121	No
Eif2d	0.993393	0.009	0.156121	No
Slc20a1	0.993444	0.009	0.156121	Yes
Fxyd6	0.993494	0.009	0.156121	Yes
Unc5a	0.993498	0.009	0.156121	Yes
Bach1	0.993517	0.009	0.156121	No
Slc45a1	0.993708	0.009	0.156121	No
mt-Th	0.988657	0.01	0.165074	Yes
Thbd	0.989261	0.01	0.165074	Yes
Smarca2	0.990319	0.01	0.165074	Yes
Kremen2	0.990691	0.01	0.165074	No
Neb	0.991094	0.01	0.165074	Yes
Cep19	0.991162	0.01	0.165074	No
Dhtkd1	0.991257	0.01	0.165074	No
Fam227b	0.991492	0.01	0.165074	No
Hpca	0.991511	0.01	0.165074	Yes
Ctnna2	0.991921	0.01	0.165074	Yes
Dlx6	0.991999	0.01	0.165074	Yes
Cdsn	0.99202	0.01	0.165074	Yes
2022-09-10	0.992026	0.01	0.165074	No
Dock9	0.992059	0.01	0.165074	No
Nkain4	0.992333	0.01	0.165074	No
Cdk5	0.992348	0.01	0.165074	No
Neurl2	0.992622	0.01	0.165074	No
Fam189b	0.992797	0.01	0.165074	No
Gpr22	0.992964	0.01	0.165074	No
Bicd1	0.992985	0.01	0.165074	No
Ssc5d	0.993194	0.01	0.165074	No
Pon2	0.993199	0.01	0.165074	No
Ighm	0.993208	0.01	0.165074	Yes
Kcnip2	0.993234	0.01	0.165074	Yes
Cabyr	0.993245	0.01	0.165074	No
Dpy19l1	0.993309	0.01	0.165074	Yes
ERCC-00165	0.99335	0.01	0.165074	No
Esrrg	0.993539	0.01	0.165074	Yes
Jpx	0.993552	0.01	0.165074	No
Crk	0.993723	0.01	0.165074	No
Nlk	0.993812	0.01	0.165074	Yes
Fhdc1	0.993891	0.01	0.165074	No
Jmjd1c	0.99397	0.01	0.165074	No
Lct	0.994002	0.01	0.165074	Yes
Srrm3	0.994067	0.01	0.165074	No
Mkln1	0.994126	0.01	0.165074	No
Cpne9	0.994356	0.01	0.165074	Yes
Slc24a5	0.994527	0.01	0.165074	No
Gng13	0.994863	0.01	0.165074	Yes
Pin1rt1	0.98655	0.011	0.173201	Yes
Tex35	0.989108	0.011	0.173201	Yes
H3f3c	0.989996	0.011	0.173201	Yes
Ubxn4	0.990383	0.011	0.173201	No
Psph	0.991139	0.011	0.173201	No
Tcf20	0.991923	0.011	0.173201	No
Sugp1	0.992046	0.011	0.173201	No
Myh3	0.992233	0.011	0.173201	Yes
Rab10	0.992271	0.011	0.173201	No
Hcn1	0.992391	0.011	0.173201	Yes
Selenom	0.992429	0.011	0.173201	No
Cstb	0.992499	0.011	0.173201	No
Ankrd13b	0.992733	0.011	0.173201	Yes
Cbarp	0.992872	0.011	0.173201	Yes
Fancd2	0.993024	0.011	0.173201	Yes
Dnhd1	0.993073	0.011	0.173201	No
Map2k1	0.993126	0.011	0.173201	Yes
Neurl1a	0.993181	0.011	0.173201	No
Map2k3	0.993204	0.011	0.173201	No
Ncam2	0.993207	0.011	0.173201	No
Ufsp1	0.993324	0.011	0.173201	No
Lgi3	0.993345	0.011	0.173201	Yes
Bbs10	0.993474	0.011	0.173201	No
Tab1	0.993524	0.011	0.173201	No
Pvt1	0.993533	0.011	0.173201	Yes
Polg2	0.99354	0.011	0.173201	Yes
Preb	0.993732	0.011	0.173201	No
Zdhhc20	0.993757	0.011	0.173201	Yes
Nrsn2	0.993785	0.011	0.173201	Yes
Fez1	0.994083	0.011	0.173201	No
Smpd4	0.994086	0.011	0.173201	No
Rmi2	0.994104	0.011	0.173201	Yes
Kcnc1	0.99413	0.011	0.173201	Yes
Nrip3	0.994156	0.011	0.173201	Yes
Flvcr1	0.994221	0.011	0.173201	Yes
Lrrc75a	0.994762	0.011	0.173201	No
Brd9	0.995054	0.011	0.173201	No
Rbm38	0.995109	0.011	0.173201	Yes
Fam98a	0.995169	0.011	0.173201	Yes
Smim1	0.991723	0.012	0.181432	No
Macrod2os1	0.991763	0.012	0.181432	Yes
Bend7	0.991888	0.012	0.181432	No
Cmtm4	0.992011	0.012	0.181432	No
H2-M3	0.992073	0.012	0.181432	No
Saxo2	0.992172	0.012	0.181432	No
Tor1b	0.992176	0.012	0.181432	No
Eif4g1	0.992218	0.012	0.181432	No
Adgrb1	0.992435	0.012	0.181432	Yes
Elavl4	0.992828	0.012	0.181432	No
Slc25a5-ps	0.992839	0.012	0.181432	Yes
Kif1bp	0.993064	0.012	0.181432	No
Prelid1	0.993068	0.012	0.181432	No
Fkbp1b	0.993106	0.012	0.181432	No
Apbb2	0.993132	0.012	0.181432	No
Kcnq2	0.993463	0.012	0.181432	No
Larp1	0.993563	0.012	0.181432	Yes
Arhgdia	0.9936	0.012	0.181432	No
Calhm2	0.993771	0.012	0.181432	No
Med15	0.993789	0.012	0.181432	No
Ptprt	0.993866	0.012	0.181432	Yes
Epb41l1	0.993939	0.012	0.181432	No
Slc9a5	0.994081	0.012	0.181432	No
Grip1	0.994212	0.012	0.181432	Yes
Arid1b	0.994232	0.012	0.181432	No
Anxa6	0.994292	0.012	0.181432	No
Dscaml1	0.994345	0.012	0.181432	Yes
Daam2	0.994362	0.012	0.181432	Yes
Tfdp2	0.994416	0.012	0.181432	Yes
Trak2	0.99451	0.012	0.181432	No
Tsen34	0.994552	0.012	0.181432	No
Csmd3	0.994562	0.012	0.181432	Yes
Atp6ap2	0.994599	0.012	0.181432	No
Retreg3	0.994873	0.012	0.181432	No
Usp9x	0.994925	0.012	0.181432	No
Il5ra	0.990845	0.013	0.190281	Yes
Pappa	0.991427	0.013	0.190281	Yes
Xrcc3	0.992207	0.013	0.190281	No
Edem2	0.992405	0.013	0.190281	No
Kcnh4	0.992606	0.013	0.190281	Yes
Dnajc14	0.992654	0.013	0.190281	No
Kctd16	0.992704	0.013	0.190281	No
Col4a2	0.992949	0.013	0.190281	No
Lamtor4	0.993187	0.013	0.190281	No
Hcn2	0.993231	0.013	0.190281	Yes
Spsb1	0.993296	0.013	0.190281	Yes
Matn3	0.993329	0.013	0.190281	Yes
Pithd1	0.99336	0.013	0.190281	No
Crlf3	0.99343	0.013	0.190281	Yes
Tprgl	0.993442	0.013	0.190281	No
Ube2d1	0.993486	0.013	0.190281	Yes
Esyt1	0.993523	0.013	0.190281	No
Slc18a1	0.993598	0.013	0.190281	No
Ggt7	0.993878	0.013	0.190281	No
Cyth3	0.99393	0.013	0.190281	No
Mocs1	0.99408	0.013	0.190281	No
Fads6	0.994285	0.013	0.190281	No
Slco3a1	0.994299	0.013	0.190281	Yes
Cdk6	0.994308	0.013	0.190281	Yes
Rnf126	0.994363	0.013	0.190281	No
Hnrnpa3	0.994487	0.013	0.190281	No
Mfsd13a	0.994887	0.013	0.190281	No
Cysrt1	0.995354	0.013	0.190281	No
Osbp2	0.995581	0.013	0.190281	Yes
Lbh	0.991385	0.014	0.197739	Yes
Cfap47	0.991527	0.014	0.197739	No
Ptpru	0.991771	0.014	0.197739	Yes
Trim45	0.991778	0.014	0.197739	Yes
Terf1	0.992608	0.014	0.197739	No
Rnf112	0.992825	0.014	0.197739	Yes
Alcam	0.992835	0.014	0.197739	Yes
Rcor3	0.992893	0.014	0.197739	No
Klf13	0.993336	0.014	0.197739	Yes
Serpinc1	0.993393	0.014	0.197739	No
Lynx1	0.993424	0.014	0.197739	No
Mrtfa	0.993581	0.014	0.197739	No
Trbj2-7	0.993616	0.014	0.197739	Yes
Kcnab3	0.99366	0.014	0.197739	Yes
Apoe	0.993789	0.014	0.197739	Yes
AI480526	0.993901	0.014	0.197739	No
Rab5b	0.993916	0.014	0.197739	No
Kif1b	0.993926	0.014	0.197739	No
Ttc27	0.993981	0.014	0.197739	No
Col19a1	0.993985	0.014	0.197739	Yes
Luzp1	0.994009	0.014	0.197739	No
Agfg1	0.99405	0.014	0.197739	No
Cyp2u1	0.994081	0.014	0.197739	No
Sult2b1	0.994182	0.014	0.197739	Yes
Hras	0.994241	0.014	0.197739	No
Abhd3	0.994301	0.014	0.197739	No
Proser2	0.994467	0.014	0.197739	No
Vmn2r67	0.994666	0.014	0.197739	Yes
Abca7	0.994713	0.014	0.197739	Yes
Mir124-2hg	0.994929	0.014	0.197739	Yes
Ebpl	0.995081	0.014	0.197739	No
Rps8	0.995634	0.014	0.197739	No
Cntln	0.995674	0.014	0.197739	Yes
Ikzf3	0.992229	0.015	0.203648	Yes
Lrrn1	0.992243	0.015	0.203648	No
Rft1	0.992622	0.015	0.203648	No
Pou6f2	0.993004	0.015	0.203648	Yes
Sema7a	0.993058	0.015	0.203648	No
Slc6a4	0.993067	0.015	0.203648	No
Cryab	0.993081	0.015	0.203648	Yes
Ccdc12	0.993241	0.015	0.203648	No
Msc	0.99329	0.015	0.203648	No
Rxfp1	0.99355	0.015	0.203648	Yes
Rnf144a	0.993597	0.015	0.203648	Yes
Eng	0.993736	0.015	0.203648	Yes
Ndufb7	0.993828	0.015	0.203648	No
Cccd201	0.993962	0.015	0.203648	No
Rab39	0.994033	0.015	0.203648	Yes
Rgs8	0.994037	0.015	0.203648	Yes
Il34	0.994038	0.015	0.203648	Yes
Egr2	0.994099	0.015	0.203648	Yes
Atp6v0e2	0.994231	0.015	0.203648	No
Carf	0.994268	0.015	0.203648	Yes
Tbc1d9b	0.994333	0.015	0.203648	No
Inpp5b	0.994469	0.015	0.203648	Yes
Kcnk1	0.994475	0.015	0.203648	No
Npcd	0.994517	0.015	0.203648	No
Slco6d1	0.994555	0.015	0.203648	No
Ntmt1	0.99458	0.015	0.203648	No
Cenps	0.994644	0.015	0.203648	No
Smyd5	0.994694	0.015	0.203648	No
Cabin1	0.994721	0.015	0.203648	No
Pcyox1l	0.99497	0.015	0.203648	No
Fam155a	0.995042	0.015	0.203648	Yes
Sema6d	0.995065	0.015	0.203648	Yes
Sat1	0.995163	0.015	0.203648	No
Gss	0.995531	0.015	0.203648	No
Zcchc7	0.995543	0.015	0.203648	No
Snx27	0.995608	0.015	0.203648	No
Setd1a	0.995632	0.015	0.203648	No
Gcn1	0.995646	0.015	0.203648	No
Atp2a3	0.991383	0.016	0.210148	Yes
Flnc	0.991465	0.016	0.210148	No
Rny1	0.992329	0.016	0.210148	Yes
Ints4	0.9934	0.016	0.210148	No
Bsdc1	0.993405	0.016	0.210148	No
ERCC-00145	0.99359	0.016	0.210148	No
Sema5a	0.993688	0.016	0.210148	Yes
Egfl7	0.993798	0.016	0.210148	Yes
Ryr3	0.993855	0.016	0.210148	Yes
Dvl1	0.993867	0.016	0.210148	No
Agap3	0.993985	0.016	0.210148	No
Hist1h4d	0.994106	0.016	0.210148	Yes
Zfp941	0.994221	0.016	0.210148	No
Atp2b4	0.994259	0.016	0.210148	Yes
Tmem8	0.994374	0.016	0.210148	No
Robo3	0.994445	0.016	0.210148	Yes
Fbxo32	0.994449	0.016	0.210148	Yes
Fam32a	0.994504	0.016	0.210148	No
Cacna1g	0.994694	0.016	0.210148	Yes
Zfp410	0.994828	0.016	0.210148	No
Igfbp5	0.994989	0.016	0.210148	Yes
Dlgap3	0.995021	0.016	0.210148	Yes
Gpd1	0.995138	0.016	0.210148	Yes
Epha4	0.995154	0.016	0.210148	Yes
Cyp20a1	0.995215	0.016	0.210148	Yes
Sema5b	0.995225	0.016	0.210148	Yes
Ttc19	0.995295	0.016	0.210148	No
Tubb6	0.995372	0.016	0.210148	Yes
Ddx39	0.995531	0.016	0.210148	No
Grin1os	0.995736	0.016	0.210148	No
Crtc2	0.995742	0.016	0.210148	No
Smt3h1-ps	0.997651	0.016	0.210148	Yes
Vstm4	0.998691	0.016	0.210148	Yes
Tpcn1	0.992118	0.017	0.216238	Yes
Stk39	0.993088	0.017	0.216238	Yes
Rps3a1	0.993588	0.017	0.216238	No
Kansl1	0.993839	0.017	0.216238	No
Retreg2	0.994029	0.017	0.216238	No
Lhx2	0.994067	0.017	0.216238	Yes
Wdr70	0.994168	0.017	0.216238	No
Mroh1	0.994206	0.017	0.216238	Yes
Trim71	0.994283	0.017	0.216238	Yes
Umpk-ps	0.99434	0.017	0.216238	Yes
Dexi	0.994345	0.017	0.216238	No
Galnt13	0.994389	0.017	0.216238	Yes
Fam43a	0.994445	0.017	0.216238	Yes
Capn2	0.994499	0.017	0.216238	Yes
Usp37	0.994589	0.017	0.216238	No
Camk2n2	0.994623	0.017	0.216238	No
Ankrd39	0.994644	0.017	0.216238	No
Ccl27b	0.994751	0.017	0.216238	Yes
C1qa	0.99476	0.017	0.216238	Yes
Plekho1	0.99477	0.017	0.216238	No
Spcs2-ps	0.995012	0.017	0.216238	Yes
Myl6b	0.995022	0.017	0.216238	Yes
Dnmbp	0.995059	0.017	0.216238	No
Pml	0.995107	0.017	0.216238	No
Tpi-rs10	0.995112	0.017	0.216238	Yes
Itga8	0.995125	0.017	0.216238	No
Pdzd8	0.995276	0.017	0.216238	No
Pih1d1	0.995536	0.017	0.216238	No
Rps13	0.995582	0.017	0.216238	No
Snhg14	0.995615	0.017	0.216238	No
Cop1	0.995659	0.017	0.216238	No
Osbpl6	0.995705	0.017	0.216238	No
Crim1	0.996018	0.017	0.216238	Yes
Pld4	0.992533	0.018	0.224662	No
Hhipl2	0.992666	0.018	0.224662	No
Sebox	0.992996	0.018	0.224662	Yes
Acr	0.993549	0.018	0.224662	No
Atad3aos	0.993741	0.018	0.224662	No
Syt6	0.993947	0.018	0.224662	Yes
Zfp622	0.994019	0.018	0.224662	No
Sfxn1	0.994344	0.018	0.224662	No
Wtap	0.994422	0.018	0.224662	No
Map3k15	0.99446	0.018	0.224662	Yes
Rpl3l	0.994499	0.018	0.224662	Yes
Gpbp1	0.994648	0.018	0.224662	No
Myo18a	0.994669	0.018	0.224662	No
Parp11	0.994717	0.018	0.224662	No
Ublcp1	0.994954	0.018	0.224662	No
Ldlrad4	0.994965	0.018	0.224662	Yes
Slco2a1	0.995004	0.018	0.224662	Yes
Fbxo44	0.995465	0.018	0.224662	No
Mllt3	0.995949	0.018	0.224662	Yes
Psmb6-ps	0.998933	0.018	0.224662	Yes
Tectb	0.99256	0.019	0.229814	No
Efna3	0.993483	0.019	0.229814	Yes
Dph5	0.993592	0.019	0.229814	No
Synpo	0.994003	0.019	0.229814	Yes
Zscan30	0.994218	0.019	0.229814	No
Taf10	0.994253	0.019	0.229814	No
Vmn2r110	0.994275	0.019	0.229814	Yes
Adamts1	0.994282	0.019	0.229814	Yes
Lsp1	0.994377	0.019	0.229814	Yes
Pgr	0.994391	0.019	0.229814	No
Gfod2	0.994415	0.019	0.229814	No
Fgfr1op	0.994472	0.019	0.229814	Yes
Glg1	0.994512	0.019	0.229814	No
Pdgfc	0.994605	0.019	0.229814	Yes
Astn2	0.994636	0.019	0.229814	Yes
Map4k4	0.994649	0.019	0.229814	No
Mastl	0.994659	0.019	0.229814	Yes
Ubqln1	0.994773	0.019	0.229814	No
Ccdc92b	0.994785	0.019	0.229814	No
Asb15	0.994792	0.019	0.229814	Yes
Kcnn2	0.994884	0.019	0.229814	Yes
Pgm5	0.995143	0.019	0.229814	Yes
Ssh1	0.995259	0.019	0.229814	No
Prkca	0.995548	0.019	0.229814	Yes
Prr12	0.995549	0.019	0.229814	Yes
Ccn2	0.995572	0.019	0.229814	Yes
Bbx	0.995596	0.019	0.229814	No
Scn3b	0.995646	0.019	0.229814	Yes
Pef1	0.99567	0.019	0.229814	No
Hyal2	0.995822	0.019	0.229814	No
Sec61a2	0.996009	0.019	0.229814	No
Gnai1	0.99601	0.019	0.229814	No
Amot	0.996199	0.019	0.229814	No
Rsl24d1	0.99639	0.019	0.229814	No
Tyw1	0.993009	0.02	0.236323	No
Gramd1c	0.993294	0.02	0.236323	Yes
Col16a1	0.993306	0.02	0.236323	Yes
Palb2	0.993495	0.02	0.236323	Yes
Opn3	0.993715	0.02	0.236323	Yes
Akap8l	0.993924	0.02	0.236323	No
Phf24	0.994016	0.02	0.236323	Yes
Hlcs	0.99408	0.02	0.236323	No
Klhl25	0.994177	0.02	0.236323	No
Myom1	0.994317	0.02	0.236323	Yes
Ndufv3	0.994587	0.02	0.236323	No
Cdc123	0.99468	0.02	0.236323	No
Muc5b	0.994726	0.02	0.236323	No
Syt5	0.995064	0.02	0.236323	No
Ciao3	0.995074	0.02	0.236323	No
Tspyl1	0.995124	0.02	0.236323	No
Efr3a	0.995253	0.02	0.236323	Yes
Skp2	0.995262	0.02	0.236323	No
Chga	0.995389	0.02	0.236323	No
Prkce	0.995394	0.02	0.236323	No
Gadd45g	0.995431	0.02	0.236323	Yes
Slc25a29	0.995477	0.02	0.236323	No
Eif3e	0.995553	0.02	0.236323	No
Sirpa	0.995608	0.02	0.236323	No
Arhgap45	0.995612	0.02	0.236323	Yes
C2cd2l	0.996536	0.02	0.236323	No
Fam189a2	0.992967	0.021	0.242329	Yes
Kdm8	0.993915	0.021	0.242329	No
Senp2	0.994167	0.021	0.242329	No
Pitpnc1	0.994371	0.021	0.242329	Yes
Slc7a10	0.994381	0.021	0.242329	No
Tnk2	0.994445	0.021	0.242329	No
Stk36	0.994696	0.021	0.242329	No
Ube2o	0.994774	0.021	0.242329	No
Tmtc1	0.994795	0.021	0.242329	Yes
Elf1	0.994828	0.021	0.242329	Yes
Acp6	0.994993	0.021	0.242329	No
Prpf6	0.995005	0.021	0.242329	No
Ramp3	0.995077	0.021	0.242329	Yes
Wdr1	0.995089	0.021	0.242329	No
Atat1	0.995146	0.021	0.242329	No
Lsm14b	0.99515	0.021	0.242329	No
Jund	0.995202	0.021	0.242329	No
Ttc7b	0.995234	0.021	0.242329	No
Adgrb2	0.995236	0.021	0.242329	Yes
Grhl2	0.995337	0.021	0.242329	Yes
Acap3	0.995389	0.021	0.242329	No
Jak3	0.995593	0.021	0.242329	No
Usp15	0.995863	0.021	0.242329	No
Abca6	0.996115	0.021	0.242329	No
Tceal9	0.996231	0.021	0.242329	No
Arf4	0.996271	0.021	0.242329	No
Hoxb6	0.997831	0.021	0.242329	Yes
Tpd52-ps	0.993312	0.022	0.244536	Yes
Kif6	0.994	0.022	0.244536	Yes
Ccdc63	0.99409	0.022	0.244536	Yes
Hddc3	0.994108	0.022	0.244536	No
Pou1f1	0.994174	0.022	0.244536	Yes
Adgrf4	0.994359	0.022	0.244536	No
Atp10a	0.994575	0.022	0.244536	Yes
Mrpl41	0.994606	0.022	0.244536	No
Zfand2b	0.99465	0.022	0.244536	No
Dnah14	0.994659	0.022	0.244536	No
Scgn	0.994697	0.022	0.244536	Yes
Pigt	0.994745	0.022	0.244536	No
Cfap65	0.994821	0.022	0.244536	Yes
AC163616.1	0.994833	0.022	0.244536	No
Gripap1	0.994869	0.022	0.244536	No
Slc16a6	0.99487	0.022	0.244536	No
Atp9b	0.995167	0.022	0.244536	No
Parp10	0.995183	0.022	0.244536	No
Selenon	0.995261	0.022	0.244536	Yes
Hlf	0.995266	0.022	0.244536	Yes
Diaph2	0.995351	0.022	0.244536	Yes
Hivep1	0.995429	0.022	0.244536	Yes
Nat10	0.995463	0.022	0.244536	No
Thegl	0.995465	0.022	0.244536	No
Nuak1	0.995572	0.022	0.244536	Yes
Pgk1	0.995577	0.022	0.244536	No
Exosc9	0.995633	0.022	0.244536	No
Cd248	0.995666	0.022	0.244536	Yes
Brd7	0.995669	0.022	0.244536	Yes
Prickle1	0.995689	0.022	0.244536	Yes
Htatsf1	0.995799	0.022	0.244536	Yes
Cdc7	0.995802	0.022	0.244536	No
Ccnd1	0.995811	0.022	0.244536	No
Ring1	0.995832	0.022	0.244536	No
Mylk3	0.995841	0.022	0.244536	Yes
Rhoa	0.995846	0.022	0.244536	No
Mettl5	0.995923	0.022	0.244536	No
Cacul1	0.995956	0.022	0.244536	No
Hapln4	0.995969	0.022	0.244536	Yes
Osgep	0.99597	0.022	0.244536	No
Mfsd10	0.996135	0.022	0.244536	No
Rcan1	0.996237	0.022	0.244536	No
Gadd45gip1	0.996277	0.022	0.244536	No
C1qtnf12	0.996461	0.022	0.244536	No
Fus	0.994266	0.023	0.249808	No
Mospd3	0.994636	0.023	0.249808	No
Pfpl	0.994692	0.023	0.249808	Yes
ERCC-00054	0.994827	0.023	0.249808	No
Rapgef4os3	0.994869	0.023	0.249808	No
Lgr5	0.99487	0.023	0.249808	Yes
Lonrf1	0.994901	0.023	0.249808	No
Duox2	0.99499	0.023	0.249808	Yes
Ptgs2	0.995125	0.023	0.249808	Yes
Ccdc30	0.99518	0.023	0.249808	No
Gpr3	0.99528	0.023	0.249808	No
Enpp2	0.995396	0.023	0.249808	Yes
Ndufaf4	0.995638	0.023	0.249808	No
Prkag2os1	0.995694	0.023	0.249808	Yes
Dph1	0.995757	0.023	0.249808	No
Ndrg2	0.995798	0.023	0.249808	No
Lyzl4	0.995928	0.023	0.249808	Yes
Ilkap	0.995966	0.023	0.249808	No
Smim8	0.995992	0.023	0.249808	No
Opcml	0.996004	0.023	0.249808	No
Sun1	0.996014	0.023	0.249808	No
Bbc3	0.996098	0.023	0.249808	No
Asap2	0.996123	0.023	0.249808	No
Tgfbr1	0.996299	0.023	0.249808	Yes
Gja5	0.996331	0.023	0.249808	No
Zfp282	0.996394	0.023	0.249808	No
Wac	0.996397	0.023	0.249808	No
Lmo1	0.997132	0.023	0.249808	No
Ctnna3	0.99377	0.024	0.256071	Yes
Ecrg4	0.993857	0.024	0.256071	Yes
Vmn2r90	0.993889	0.024	0.256071	Yes
Nkain3	0.993893	0.024	0.256071	Yes
Trim12a	0.994074	0.024	0.256071	Yes
Syt9	0.994362	0.024	0.256071	No
Eme2	0.994598	0.024	0.256071	No
Tmem38a	0.994735	0.024	0.256071	No
Srp54b	0.995181	0.024	0.256071	No
Chfr	0.995303	0.024	0.256071	No
Flg	0.995306	0.024	0.256071	Yes
Adam18	0.995434	0.024	0.256071	Yes
Psmb7	0.995661	0.024	0.256071	No
Rab15	0.995876	0.024	0.256071	No
Odc1	0.995923	0.024	0.256071	No
Ube2e3	0.995948	0.024	0.256071	Yes
Rbm15	0.995979	0.024	0.256071	No
Szrd1	0.996075	0.024	0.256071	Yes
Tnks	0.996088	0.024	0.256071	Yes
Slc16a10	0.996336	0.024	0.256071	No
Aox1	0.996349	0.024	0.256071	No
Trp53rkb	0.99637	0.024	0.256071	No
Fn1	0.992403	0.025	0.259863	Yes
Rgs7	0.993776	0.025	0.259863	Yes
Trmt2a	0.994673	0.025	0.259863	No
Zfp969	0.994812	0.025	0.259863	Yes
Neurod6	0.995062	0.025	0.259863	Yes
Cfap46	0.995284	0.025	0.259863	No
Spag4	0.995328	0.025	0.259863	No
Arl8a	0.995425	0.025	0.259863	No
Psmd1	0.995465	0.025	0.259863	No
Tet3	0.995479	0.025	0.259863	No
Hist1h2ap	0.995522	0.025	0.259863	No
B4galt1	0.995526	0.025	0.259863	Yes
Slc41a3	0.995558	0.025	0.259863	No
Olfr905	0.995582	0.025	0.259863	Yes
Tenm2	0.9956	0.025	0.259863	Yes
Sec14l1	0.99561	0.025	0.259863	No
Ptrhd1	0.995724	0.025	0.259863	No
Nol10	0.996065	0.025	0.259863	No
Mthfsd	0.996162	0.025	0.259863	No
Necab3	0.996207	0.025	0.259863	Yes
Pusl1	0.996212	0.025	0.259863	No
Kif28	0.996229	0.025	0.259863	No
Ctbp1	0.996346	0.025	0.259863	No
Apba3	0.996507	0.025	0.259863	No
Tceal1	0.996538	0.025	0.259863	No
Nova2	0.996556	0.025	0.259863	No
Lzts3	0.996613	0.025	0.259863	No
Serpine3	0.99662	0.025	0.259863	Yes
Gmfg-ps	0.996715	0.025	0.259863	No
Cyp46a1	0.996764	0.025	0.259863	No
Mctp2	0.996851	0.025	0.259863	Yes
Resp18	0.99707	0.025	0.259863	Yes
Bmp8a	0.997514	0.025	0.259863	No
Proscos	0.993902	0.026	0.26508	Yes
Olfr1274-ps	0.99463	0.026	0.26508	No
Usp47	0.994659	0.026	0.26508	No
Olfr691	0.994701	0.026	0.26508	No
Slc30a5	0.995182	0.026	0.26508	No
Ptprm	0.995289	0.026	0.26508	Yes
Mir5110	0.995366	0.026	0.26508	Yes
Spon2	0.995471	0.026	0.26508	No
Cwc15	0.995542	0.026	0.26508	No
Sbno2	0.995578	0.026	0.26508	No
Tbc1d24	0.995672	0.026	0.26508	No
Hexa	0.995818	0.026	0.26508	No
Cftr	0.995822	0.026	0.26508	Yes
Nfib	0.995837	0.026	0.26508	Yes
Hars	0.995896	0.026	0.26508	No
Frem1	0.995931	0.026	0.26508	No
Zfp599	0.995946	0.026	0.26508	No
Nckipsd	0.995946	0.026	0.26508	No
Yrdc	0.995959	0.026	0.26508	No
Arg1	0.996069	0.026	0.26508	No
Fam205c	0.996331	0.026	0.26508	No
Cxxc4	0.996356	0.026	0.26508	No
Fam214a	0.99651	0.026	0.26508	No
Mvb12a	0.996817	0.026	0.26508	No
Gpcpd1	0.996986	0.026	0.26508	Yes
Zc3h13	0.995091	0.027	0.270712	No
Tmem200a	0.995353	0.027	0.270712	Yes
Slitrk3	0.995579	0.027	0.270712	No
Mrpl44	0.995591	0.027	0.270712	No
Guk1	0.995737	0.027	0.270712	No
Nrg1	0.995827	0.027	0.270712	Yes
Cct3	0.995837	0.027	0.270712	No
Camk2d	0.99596	0.027	0.270712	No
Pfkfb3	0.995968	0.027	0.270712	Yes
Ypel3	0.995994	0.027	0.270712	No
Mir100hg	0.995995	0.027	0.270712	No
Phf6	0.996023	0.027	0.270712	Yes
Allc	0.996042	0.027	0.270712	Yes
Cyth2	0.996044	0.027	0.270712	No
Tomm70a	0.996064	0.027	0.270712	No
Prelid3a	0.996259	0.027	0.270712	No
Pkhd1l1	0.996428	0.027	0.270712	Yes
Med4	0.996595	0.027	0.270712	No
Nop56	0.996703	0.027	0.270712	No
Nefh	0.996764	0.027	0.270712	Yes
Rora	0.996853	0.027	0.270712	Yes
Otub2	0.997016	0.027	0.270712	Yes
Bak1	0.994817	0.028	0.275547	Yes
Pyroxd1	0.994863	0.028	0.275547	No
Necap2	0.995006	0.028	0.275547	No
Slc25a32	0.995369	0.028	0.275547	No
Rps3	0.995422	0.028	0.275547	No
Adgra3	0.995587	0.028	0.275547	Yes
Slc4a4	0.995809	0.028	0.275547	Yes
Akr1d1	0.995828	0.028	0.275547	Yes
Jrk	0.995881	0.028	0.275547	No
Mroh6	0.995887	0.028	0.275547	No
Rhbdd1	0.995978	0.028	0.275547	No
Myo1b	0.995985	0.028	0.275547	No
Tedc1	0.995992	0.028	0.275547	Yes
Tle6	0.996273	0.028	0.275547	Yes
Wls	0.996307	0.028	0.275547	Yes
Casp3	0.996422	0.028	0.275547	No
Dohh	0.99644	0.028	0.275547	No
Rims2	0.996457	0.028	0.275547	No
Thsd7b	0.996506	0.028	0.275547	Yes
Fcho1	0.996611	0.028	0.275547	No
Letm1	0.996638	0.028	0.275547	No
Gabrb3	0.996777	0.028	0.275547	No
Pds5b	0.996853	0.028	0.275547	No
Lpin2	0.996861	0.028	0.275547	No
Uap1l1	0.997136	0.028	0.275547	No
Ddx20	0.994523	0.029	0.280207	No
Zzef1	0.994605	0.029	0.280207	No
Prag1	0.995261	0.029	0.280207	No
Runx2os2	0.995709	0.029	0.280207	No
Plcd1	0.99575	0.029	0.280207	No
Qtrt2	0.995788	0.029	0.280207	Yes
Myoc	0.995871	0.029	0.280207	No
Gdpgp1	0.99592	0.029	0.280207	No
Slc29a3	0.996064	0.029	0.280207	No
Mfhas1	0.996155	0.029	0.280207	No
Gng7	0.996156	0.029	0.280207	No
Map2k2	0.996194	0.029	0.280207	No
Cops6	0.996221	0.029	0.280207	No
Cphx3	0.996234	0.029	0.280207	Yes
Lix1l	0.996393	0.029	0.280207	No
Nr1i3	0.996482	0.029	0.280207	No
Fam20a	0.996589	0.029	0.280207	Yes
Gga1	0.996636	0.029	0.280207	No
Clec16a	0.996676	0.029	0.280207	No
Clasp1	0.996692	0.029	0.280207	No
G3bp1	0.996739	0.029	0.280207	No
Cadm4	0.996801	0.029	0.280207	No
Acbd6	0.996874	0.029	0.280207	No
Abcd1	0.997185	0.029	0.280207	No
Icam5	0.997325	0.029	0.280207	Yes
Olfr63	0.994403	0.03	0.282884	Yes
Naca	0.995147	0.03	0.282884	No
Mex3d	0.995649	0.03	0.282884	Yes
AU022133	0.995894	0.03	0.282884	No
Csrnp3	0.995956	0.03	0.282884	No
Pigq	0.995962	0.03	0.282884	No
Dusp3	0.995963	0.03	0.282884	No
Nab1	0.995964	0.03	0.282884	No
Zfhx2	0.996087	0.03	0.282884	No
Tshz3	0.996181	0.03	0.282884	No
Rcn2	0.996245	0.03	0.282884	No
Derl1	0.996266	0.03	0.282884	Yes
Fam214b	0.996337	0.03	0.282884	No
Pafah2	0.996499	0.03	0.282884	No
Usp6nl	0.996537	0.03	0.282884	No
Spsb2	0.996554	0.03	0.282884	No
Uba52-ps	0.996569	0.03	0.282884	No
Trim62	0.996571	0.03	0.282884	No
Runx2	0.996599	0.03	0.282884	No
Maged2	0.996603	0.03	0.282884	No
Gosr1	0.996634	0.03	0.282884	No
Smc1a	0.996729	0.03	0.282884	No
Kdm5b	0.996781	0.03	0.282884	No
Tnfrsf10b	0.996781	0.03	0.282884	Yes
Dnah12	0.99688	0.03	0.282884	No
Mir684-1	0.996893	0.03	0.282884	Yes
Kcnq5	0.996896	0.03	0.282884	No
Slc35e2	0.996936	0.03	0.282884	No
Hprt	0.99694	0.03	0.282884	No
Fah	0.996941	0.03	0.282884	No
Vangl2	0.99704	0.03	0.282884	No
Rabggta	0.997255	0.03	0.282884	No
Fgf18	0.997367	0.03	0.282884	No
Prkag1	0.997441	0.03	0.282884	No
Setbp1	0.995854	0.031	0.289036	No
Por	0.99606	0.031	0.289036	No
Vegfb	0.996062	0.031	0.289036	No
Elmo2	0.996195	0.031	0.289036	No
Phactr4	0.996272	0.031	0.289036	Yes
Crebbp	0.996556	0.031	0.289036	No
Ccdc88a	0.996558	0.031	0.289036	No
Sirt3	0.996569	0.031	0.289036	No
Tia1	0.996613	0.031	0.289036	No
Impad1	0.996694	0.031	0.289036	No
Nav3	0.996805	0.031	0.289036	No
Cdk14	0.996815	0.031	0.289036	No
Col11a1	0.996824	0.031	0.289036	Yes
Dhrs13	0.997007	0.031	0.289036	No
Bphl	0.997319	0.031	0.289036	No
Nelfa	0.997606	0.031	0.289036	No
Qpct	0.995563	0.032	0.291616	Yes
Edn1	0.995568	0.032	0.291616	Yes
Ttf2	0.995752	0.032	0.291616	No
Ptprd	0.995771	0.032	0.291616	Yes
Tmem44	0.996114	0.032	0.291616	Yes
Pkp4	0.996211	0.032	0.291616	Yes
Zfp36l1	0.996212	0.032	0.291616	Yes
Usp3	0.996349	0.032	0.291616	No
Abhd17b	0.996368	0.032	0.291616	Yes
Cyp7b1	0.996386	0.032	0.291616	Yes
Slc35f1	0.996561	0.032	0.291616	Yes
Fbxo42	0.996575	0.032	0.291616	No
Ube2v1	0.996613	0.032	0.291616	No
Gpr107	0.996702	0.032	0.291616	No
Rnf214	0.996722	0.032	0.291616	No
C78859	0.996731	0.032	0.291616	No
Eif1ax	0.996746	0.032	0.291616	No
Selenos	0.99688	0.032	0.291616	No
Ss18l2	0.996884	0.032	0.291616	No
Spry4	0.996922	0.032	0.291616	No
Fzd1	0.996949	0.032	0.291616	Yes
Fgf11	0.996967	0.032	0.291616	No
Batf2	0.997003	0.032	0.291616	Yes
Maea	0.997044	0.032	0.291616	Yes
Slc17a5	0.997057	0.032	0.291616	No
Rrp7a	0.997057	0.032	0.291616	No
Elavl1	0.99708	0.032	0.291616	No
Casp6	0.997188	0.032	0.291616	No
Ranbp9	0.99739	0.032	0.291616	No
Phf3	0.997442	0.032	0.291616	No
Smim14	0.99757	0.032	0.291616	No
AC160336.1	0.997582	0.032	0.291616	No
Gbe1	0.997701	0.032	0.291616	No
Srp54c	0.995604	0.033	0.295866	No
Crocc	0.995776	0.033	0.295866	No
Lhfp	0.995949	0.033	0.295866	Yes
Tmem117	0.996076	0.033	0.295866	No
Setd3	0.996166	0.033	0.295866	No
Rps4x-ps	0.996202	0.033	0.295866	No
Aifm2	0.996698	0.033	0.295866	No
Rfxank	0.99673	0.033	0.295866	No
Adamtsl1	0.996789	0.033	0.295866	Yes
Yipf5	0.996875	0.033	0.295866	No
Ercc5	0.996883	0.033	0.295866	No
Arl8b	0.996904	0.033	0.295866	No
Phlda3	0.997021	0.033	0.295866	Yes
Zglp1	0.99703	0.033	0.295866	No
Trmt10c	0.99706	0.033	0.295866	No
AK157302	0.997128	0.033	0.295866	No
Mrpl48	0.99717	0.033	0.295866	No
Ska2l-ps	0.9973	0.033	0.295866	Yes
Dlec1	0.997507	0.033	0.295866	No
Gpc5	0.997521	0.033	0.295866	No
Ksr1	0.997531	0.033	0.295866	Yes
Nsg2	0.997539	0.033	0.295866	No
Flcn	0.997602	0.033	0.295866	No
Cxcl14	0.997727	0.033	0.295866	Yes
Stam2	0.995047	0.034	0.301983	Yes
Cercam	0.995576	0.034	0.301983	No
Zfp457	0.996183	0.034	0.301983	No
Epb41	0.996466	0.034	0.301983	Yes
Homer3	0.996557	0.034	0.301983	No
Chtop	0.996742	0.034	0.301983	No
Snca	0.99684	0.034	0.301983	Yes
Cnih3	0.996962	0.034	0.301983	Yes
Frmd4a	0.997026	0.034	0.301983	No
Parp8	0.997066	0.034	0.301983	Yes
Klf10	0.997257	0.034	0.301983	Yes
AC117232.1	0.997554	0.034	0.301983	Yes
Cnpy2	0.997681	0.034	0.301983	No
Afg3l2	0.998051	0.034	0.301983	No
Trmt61a	0.99555	0.035	0.306164	No
Entpd1	0.995871	0.035	0.306164	No
Ccn1	0.996056	0.035	0.306164	Yes
Mief2	0.996371	0.035	0.306164	No
Grin2a	0.996511	0.035	0.306164	No
Hectd4	0.996644	0.035	0.306164	No
Kcna6	0.996661	0.035	0.306164	No
Bmper	0.996682	0.035	0.306164	No
Snai2	0.996697	0.035	0.306164	No
Zkscan2	0.996702	0.035	0.306164	Yes
Cd226	0.996714	0.035	0.306164	Yes
Tmem132b	0.996756	0.035	0.306164	No
Acsl6	0.996802	0.035	0.306164	No
Dock10	0.996808	0.035	0.306164	Yes
Phf2	0.996968	0.035	0.306164	No
Kif26b	0.997062	0.035	0.306164	Yes
Tle5	0.997099	0.035	0.306164	No
Asap1	0.997207	0.035	0.306164	No
Snora57	0.997256	0.035	0.306164	Yes
Trerf1	0.997448	0.035	0.306164	Yes
Epor	0.997499	0.035	0.306164	Yes
Hist2h2ac	0.997512	0.035	0.306164	No
Inpp5k	0.997752	0.035	0.306164	No
Cfap299	0.994979	0.036	0.310824	Yes
Il20rb	0.995834	0.036	0.310824	Yes
Wrap73	0.996339	0.036	0.310824	No
Cuedc1	0.996426	0.036	0.310824	No
Clpp	0.996456	0.036	0.310824	No
2022-03-10	0.99652	0.036	0.310824	Yes
Plbd2	0.99654	0.036	0.310824	No
Bex4	0.996549	0.036	0.310824	No
Dpp10	0.996686	0.036	0.310824	Yes
Sik2	0.996708	0.036	0.310824	No
Atp7b	0.996883	0.036	0.310824	Yes
Fam192a	0.996886	0.036	0.310824	No
Sumf2	0.996889	0.036	0.310824	No
LOC665443	0.996944	0.036	0.310824	Yes
Rpusd3	0.996969	0.036	0.310824	No
Med27	0.996995	0.036	0.310824	No
Rmnd1	0.997231	0.036	0.310824	No
Akt2-ps	0.997239	0.036	0.310824	Yes
Strip2	0.997362	0.036	0.310824	No
Mlx	0.997444	0.036	0.310824	No
Card9	0.995877	0.037	0.315365	Yes
Fktn	0.99676	0.037	0.315365	No
Uqcrc1	0.996762	0.037	0.315365	No
Pex11b	0.996791	0.037	0.315365	No
Cep250	0.99682	0.037	0.315365	No
Arhgap20	0.996919	0.037	0.315365	Yes
Nol11	0.99709	0.037	0.315365	No
Igfn1	0.997153	0.037	0.315365	Yes
Ccdc85b	0.997183	0.037	0.315365	No
Vps13d	0.997202	0.037	0.315365	Yes
Blvrb	0.997215	0.037	0.315365	No
Hook2	0.997295	0.037	0.315365	No
Hspa9	0.997326	0.037	0.315365	No
Gpr165	0.997428	0.037	0.315365	No
Uqcc2	0.997449	0.037	0.315365	No
C77080	0.99747	0.037	0.315365	Yes
Sema6b	0.997557	0.037	0.315365	No
Psen2	0.997607	0.037	0.315365	Yes
Pms2	0.997675	0.037	0.315365	No
Ptprf	0.997937	0.037	0.315365	Yes
Etnk2	0.996271	0.038	0.318582	Yes
Rspo3	0.996396	0.038	0.318582	Yes
Krt20	0.996409	0.038	0.318582	Yes
Sec24c	0.996697	0.038	0.318582	No
Nol7	0.996778	0.038	0.318582	No
Coq9	0.996824	0.038	0.318582	No
Arc	0.99686	0.038	0.318582	Yes
Rere	0.996909	0.038	0.318582	No
Rpsa	0.99701	0.038	0.318582	No
Crtac1	0.997029	0.038	0.318582	Yes
Lamc1	0.997105	0.038	0.318582	No
Adgrl3	0.997108	0.038	0.318582	No
Rnf122	0.997129	0.038	0.318582	Yes
Sinhcaf	0.997147	0.038	0.318582	Yes
Stim2	0.997157	0.038	0.318582	No
Prdx4	0.997271	0.038	0.318582	No
Fbxl22	0.997365	0.038	0.318582	No
Ankib1	0.997458	0.038	0.318582	Yes
Sema6c	0.997458	0.038	0.318582	Yes
Cul7	0.997596	0.038	0.318582	No
Trpc4ap	0.997607	0.038	0.318582	No
Serpind1	0.997657	0.038	0.318582	Yes
Wdr48	0.997662	0.038	0.318582	No
Gpr61	0.997893	0.038	0.318582	No
Nsd3	0.997988	0.038	0.318582	No
Dennd1c	0.998255	0.038	0.318582	No
Rnf217	0.996518	0.039	0.323904	Yes
Ccl21a	0.996577	0.039	0.323904	Yes
Sbk1	0.996735	0.039	0.323904	No
Epha5	0.996919	0.039	0.323904	No
Hacd1	0.997046	0.039	0.323904	No
Bcl6	0.99713	0.039	0.323904	Yes
Mre11a	0.997211	0.039	0.323904	No
Gtf3a	0.997212	0.039	0.323904	No
Zfp46	0.997353	0.039	0.323904	No
Cnr1	0.997423	0.039	0.323904	Yes
Katna1	0.997465	0.039	0.323904	No
Zscan12	0.997541	0.039	0.323904	No
Bsn	0.997669	0.039	0.323904	No
Eva1c	0.997677	0.039	0.323904	Yes
Strn	0.997726	0.039	0.323904	No
Otud1	0.996486	0.04	0.327709	Yes
Ddhd2	0.996555	0.04	0.327709	No
Slc25a39	0.996755	0.04	0.327709	No
Lin7b	0.996812	0.04	0.327709	Yes
B3gat1	0.997143	0.04	0.327709	Yes
Ankrd13d	0.99716	0.04	0.327709	No
Pgm2	0.997182	0.04	0.327709	No
Hnmt	0.997208	0.04	0.327709	No
Mycbp2	0.997327	0.04	0.327709	No
Krt80	0.997337	0.04	0.327709	Yes
Fam210a	0.997364	0.04	0.327709	No
Syt3	0.997475	0.04	0.327709	No
Kcnk7	0.997522	0.04	0.327709	No
Gpalpp1	0.997607	0.04	0.327709	No
Tank	0.997619	0.04	0.327709	No
Syt10	0.997635	0.04	0.327709	Yes
Fam210b	0.99771	0.04	0.327709	Yes
Sst	0.997737	0.04	0.327709	Yes
Arhgap10	0.997952	0.04	0.327709	Yes
Pds5a	0.998186	0.04	0.327709	No
Atp8b1	0.998464	0.04	0.327709	Yes
Ptpn14	0.998687	0.04	0.327709	Yes
Ncoa3	0.995997	0.041	0.331413	No
Tespa1	0.996685	0.041	0.331413	Yes
Slitrk2	0.996759	0.041	0.331413	Yes
Cited1	0.996836	0.041	0.331413	No
Kcnj5	0.996862	0.041	0.331413	Yes
Hmmr	0.99701	0.041	0.331413	Yes
Sh3glb2	0.997029	0.041	0.331413	No
Wdr17	0.997088	0.041	0.331413	No
Dact3	0.997097	0.041	0.331413	No
Abi3bp	0.997213	0.041	0.331413	Yes
Atg2a	0.99723	0.041	0.331413	No
Erap1	0.997298	0.041	0.331413	No
Tfg	0.997343	0.041	0.331413	No
Podxl2	0.997463	0.041	0.331413	Yes
Egr3	0.997489	0.041	0.331413	Yes
Fry	0.997512	0.041	0.331413	No
Fem1c	0.997602	0.041	0.331413	No
Marcksl1	0.998019	0.041	0.331413	No
Enpp4	0.998083	0.041	0.331413	Yes
BC029722	0.998198	0.041	0.331413	No
Ei24	0.998203	0.041	0.331413	No
Rftn2	0.998347	0.041	0.331413	No
St14	0.996273	0.042	0.336025	Yes
Hcn4	0.996471	0.042	0.336025	Yes
Grhpr	0.996613	0.042	0.336025	No
Ap5z1	0.996621	0.042	0.336025	Yes
Grpel2	0.996913	0.042	0.336025	Yes
Dlg5	0.996981	0.042	0.336025	Yes
Cntn3	0.997009	0.042	0.336025	Yes
Naa35	0.997084	0.042	0.336025	No
Tmem250-ps	0.997115	0.042	0.336025	No
Prdm9	0.997441	0.042	0.336025	Yes
Upp2	0.997464	0.042	0.336025	No
Nucb1	0.997578	0.042	0.336025	No
Tyrobp	0.997771	0.042	0.336025	No
Mmp16	0.997787	0.042	0.336025	No
Flicr	0.997868	0.042	0.336025	No
Myl4	0.997953	0.042	0.336025	Yes
Zfp623	0.998131	0.042	0.336025	No
Hsf2	0.996771	0.043	0.34014	No
Slc24a3	0.996789	0.043	0.34014	Yes
Gpc6	0.996894	0.043	0.34014	Yes
Jup	0.996912	0.043	0.34014	Yes
Cd37	0.99721	0.043	0.34014	Yes
Dpy19l3	0.997212	0.043	0.34014	No
Inpp1	0.997561	0.043	0.34014	No
Malsu1	0.997743	0.043	0.34014	No
Nacad	0.997756	0.043	0.34014	No
Odf2l	0.997758	0.043	0.34014	No
Thap3	0.997827	0.043	0.34014	No
Pde8a	0.997902	0.043	0.34014	No
Maz	0.997956	0.043	0.34014	No
Pqlc2	0.998	0.043	0.34014	No
Atp6v0a2	0.998221	0.043	0.34014	No
Sptlc1	0.998298	0.043	0.34014	No
Atf3	0.99849	0.043	0.34014	Yes
Slc2a6	0.998514	0.043	0.34014	Yes
Htr2a	0.998576	0.043	0.34014	Yes
Sox8	0.99662	0.044	0.343355	No
Aars	0.996679	0.044	0.343355	No
Tpgs1	0.997115	0.044	0.343355	No
Efcab8	0.997129	0.044	0.343355	No
Rab5if	0.997296	0.044	0.343355	No
Zfp334	0.997326	0.044	0.343355	No
Anks6	0.997447	0.044	0.343355	No
Golgb1	0.997462	0.044	0.343355	No
Smim27	0.997575	0.044	0.343355	No
Pdzrn3	0.997617	0.044	0.343355	Yes
Atp5g2	0.997677	0.044	0.343355	No
Ccdc28b	0.997716	0.044	0.343355	No
Lgals3bp	0.997718	0.044	0.343355	No
Trrap	0.997766	0.044	0.343355	No
Nbeal1	0.997779	0.044	0.343355	No
Abhd8	0.997785	0.044	0.343355	No
Glrx	0.997839	0.044	0.343355	No
Prkaa2	0.997848	0.044	0.343355	No
Shcbp1	0.997881	0.044	0.343355	Yes
Zfp266	0.997882	0.044	0.343355	No
Mrps21	0.997889	0.044	0.343355	Yes
Lrrtm1	0.997978	0.044	0.343355	No
Rusc2	0.99841	0.044	0.343355	No
Sgsm3	0.997217	0.045	0.347692	No
Parp1	0.997221	0.045	0.347692	No
Lactb	0.997439	0.045	0.347692	No
Sfn	0.997499	0.045	0.347692	Yes
Uap1	0.997642	0.045	0.347692	No
Dock7	0.997734	0.045	0.347692	No
Aqp4	0.997883	0.045	0.347692	No
Cct6a	0.997888	0.045	0.347692	No
Tmod2	0.997891	0.045	0.347692	No
Trim3	0.997935	0.045	0.347692	No
Dpp7	0.997974	0.045	0.347692	No
Gale	0.998001	0.045	0.347692	No
Ythdc2	0.998036	0.045	0.347692	Yes
Zfp712	0.998065	0.045	0.347692	No
Fmn2	0.998079	0.045	0.347692	No
Ripor2	0.998088	0.045	0.347692	No
Aurka	0.998091	0.045	0.347692	No
Prrg2	0.996309	0.046	0.351136	Yes
Foxk1	0.996518	0.046	0.351136	No
Ndufa1	0.996961	0.046	0.351136	No
Tbk1	0.997037	0.046	0.351136	No
Tnfaip1	0.997273	0.046	0.351136	No
Slc25a36	0.997335	0.046	0.351136	No
Med6	0.997352	0.046	0.351136	No
Ptprh	0.997353	0.046	0.351136	No
Cep85	0.997456	0.046	0.351136	No
Ppp1r42	0.997747	0.046	0.351136	No
Proca1	0.997774	0.046	0.351136	Yes
Ap3m2	0.997814	0.046	0.351136	Yes
Svil	0.99782	0.046	0.351136	Yes
ERCC-00076	0.997913	0.046	0.351136	Yes
Mettl26	0.998	0.046	0.351136	No
Gpx3	0.998045	0.046	0.351136	Yes
Tmem19	0.998076	0.046	0.351136	No
Enpp6	0.998148	0.046	0.351136	No
Togaram2	0.998149	0.046	0.351136	No
Tyw3	0.998315	0.046	0.351136	No
Soat2	0.999002	0.046	0.351136	No
Susd5	0.996923	0.047	0.354297	Yes
Slc10a1	0.997148	0.047	0.354297	Yes
Myrip	0.997199	0.047	0.354297	No
Otud7a	0.997233	0.047	0.354297	No
Aqp7	0.997246	0.047	0.354297	No
B9d1os	0.997395	0.047	0.354297	No
Ptgfrn	0.997454	0.047	0.354297	No
Prdx1	0.997468	0.047	0.354297	No
Rbbp6	0.997591	0.047	0.354297	No
Zfp110	0.997605	0.047	0.354297	No
Map6	0.997692	0.047	0.354297	No
Mov10	0.997701	0.047	0.354297	Yes
Foxo4	0.997742	0.047	0.354297	No
Golga5	0.99776	0.047	0.354297	No
Setd7	0.997808	0.047	0.354297	No
Pcx	0.997889	0.047	0.354297	No
Smndc1	0.998008	0.047	0.354297	Yes
Tmed2	0.998015	0.047	0.354297	No
Acvr1c	0.998076	0.047	0.354297	Yes
Pigo	0.998217	0.047	0.354297	Yes
Pwwp2a	0.998368	0.047	0.354297	No
Clmn	0.998655	0.047	0.354297	No
Rnf5	0.996866	0.048	0.359797	No
Cebpg	0.996903	0.048	0.359797	No
Bmp2	0.997062	0.048	0.359797	Yes
Grm4	0.99747	0.048	0.359797	Yes
Arsa	0.997592	0.048	0.359797	No
L3mbtl1	0.997683	0.048	0.359797	Yes
Strn3	0.997709	0.048	0.359797	No
Itsn2	0.997843	0.048	0.359797	No
Zfp382	0.998297	0.048	0.359797	Yes
Farsb	0.998631	0.048	0.359797	No
Gpr153	0.997087	0.049	0.362998	No
Atp6ap1l	0.997302	0.049	0.362998	Yes
Ahcy	0.997527	0.049	0.362998	No
Zdhhc23	0.997535	0.049	0.362998	Yes
Ssr3	0.997539	0.049	0.362998	No
Alpk1	0.997859	0.049	0.362998	Yes
Mdk	0.997918	0.049	0.362998	Yes
Cd164l2	0.997982	0.049	0.362998	Yes
Mir674	0.997996	0.049	0.362998	No
Pdk3	0.997998	0.049	0.362998	No
Ppp6r1	0.99802	0.049	0.362998	Yes
Gem	0.998042	0.049	0.362998	No
Ccdc189	0.998052	0.049	0.362998	No
Gfm2	0.998083	0.049	0.362998	No
Etv4	0.998442	0.049	0.362998	No
Tjp3	0.99848	0.049	0.362998	Yes
Uckl1os	0.998495	0.049	0.362998	No
Ttc8	0.998511	0.049	0.362998	No
Dapk1	0.998579	0.049	0.362998	No
Sgms2	0.998638	0.049	0.362998	No
Mtfr2	0.99876	0.049	0.362998	Yes
Atg10	0.99756	0.05	0.366529	No
Cib2	0.997567	0.05	0.366529	No
Nr3c2	0.99757	0.05	0.366529	Yes
Clk2	0.997625	0.05	0.366529	No
Nyap2	0.997662	0.05	0.366529	Yes
Gabrd	0.99781	0.05	0.366529	Yes
Tbck	0.997816	0.05	0.366529	No
Mast3	0.997838	0.05	0.366529	Yes
Plxna4os2	0.997865	0.05	0.366529	No
Pgls	0.997946	0.05	0.366529	No
Idh2	0.998119	0.05	0.366529	No
Kpna6	0.998124	0.05	0.366529	No
Lgals8	0.998138	0.05	0.366529	Yes
Tulp3	0.998199	0.05	0.366529	No
Cacng3	0.998201	0.05	0.366529	Yes
S100a1	0.998371	0.05	0.366529	No
Slc26a6	0.99846	0.05	0.366529	No
Phf1	0.998525	0.05	0.366529	No
Kcnc2	0.99872	0.05	0.366529	Yes
Acot6	0.997125	0.051	0.370593	Yes
Uaca	0.997268	0.051	0.370593	Yes
Mtus1	0.997634	0.051	0.370593	Yes
Fbf1	0.997777	0.051	0.370593	No
Sgpp2	0.997868	0.051	0.370593	Yes
Ube3c	0.997915	0.051	0.370593	No
Rnf114	0.998026	0.051	0.370593	No
Dact2	0.998049	0.051	0.370593	Yes
Itgb5	0.998064	0.051	0.370593	Yes
Gp5	0.998292	0.051	0.370593	No
Sap18	0.998395	0.051	0.370593	No
Mrpl51	0.998396	0.051	0.370593	No
Grap	0.998484	0.051	0.370593	No
Cacna1d	0.998563	0.051	0.370593	No
Zeb1	0.998573	0.051	0.370593	Yes
Plac8l1	1.00031	0.051	0.370593	Yes
Pink1	0.99763	0.052	0.373373	No
Birc3	0.997665	0.052	0.373373	No
Plppr3	0.997854	0.052	0.373373	Yes
Tmem56	0.997858	0.052	0.373373	No
Stambp	0.997869	0.052	0.373373	No
Ska2	0.997926	0.052	0.373373	No
Dixdc1	0.997933	0.052	0.373373	No
Krt77	0.998012	0.052	0.373373	Yes
Pdgfa	0.998015	0.052	0.373373	No
Fam227a	0.998055	0.052	0.373373	No
Pcolce2	0.998063	0.052	0.373373	Yes
Reln	0.998074	0.052	0.373373	Yes
Rexo4	0.998149	0.052	0.373373	No
Itpr2	0.998197	0.052	0.373373	Yes
Trim72	0.998363	0.052	0.373373	Yes
Map3k10	0.998409	0.052	0.373373	No
Sart3	0.998433	0.052	0.373373	No
Prmt2	0.998478	0.052	0.373373	No
Htra1	0.998483	0.052	0.373373	Yes
Vmn2r97	0.998528	0.052	0.373373	Yes
Hsd17b4	0.998568	0.052	0.373373	No
Vmn2r38	0.998639	0.052	0.373373	Yes
Fam81a	0.997432	0.053	0.377094	No
Cited2	0.997929	0.053	0.377094	Yes
Col25a1	0.998025	0.053	0.377094	Yes
Vwa8	0.998241	0.053	0.377094	No
Spin1	0.998241	0.053	0.377094	No
Pnn	0.998251	0.053	0.377094	No
Csad	0.998255	0.053	0.377094	No
Fip1l1	0.998324	0.053	0.377094	No
Rbis	0.998351	0.053	0.377094	No
Klhl30	0.998412	0.053	0.377094	No
Smarcb1	0.998468	0.053	0.377094	No
Ptpn5	0.99852	0.053	0.377094	No
Olfr373	0.998605	0.053	0.377094	Yes
Sccpdh	0.998668	0.053	0.377094	No
Chrna4	0.998687	0.053	0.377094	Yes
Fyn	0.998714	0.053	0.377094	Yes
Pla2g4f	0.99884	0.053	0.377094	Yes
Romo1	0.997706	0.054	0.37934	No
Mff	0.997733	0.054	0.37934	No
Fam163b	0.99774	0.054	0.37934	Yes
Ptges2	0.997965	0.054	0.37934	No
Cog1	0.998066	0.054	0.37934	No
Hdhd3	0.998079	0.054	0.37934	No
Smurf1	0.998093	0.054	0.37934	No
Shisa2	0.998108	0.054	0.37934	No
Fam126b	0.998132	0.054	0.37934	No
Rundc1	0.998149	0.054	0.37934	No
AL844494.3	0.998155	0.054	0.37934	Yes
Mapkapk2	0.998193	0.054	0.37934	No
Ppm1a	0.998194	0.054	0.37934	No
Pde9a	0.998325	0.054	0.37934	Yes
Bean1	0.998353	0.054	0.37934	No
Camkk1	0.998434	0.054	0.37934	No
Has1	0.998455	0.054	0.37934	Yes
Cry2	0.998486	0.054	0.37934	No
Clcn3	0.998488	0.054	0.37934	No
Cthrc1	0.998494	0.054	0.37934	Yes
Tada1	0.998574	0.054	0.37934	No
Mark1	0.998585	0.054	0.37934	No
Frrs1l	0.998669	0.054	0.37934	No
Gpx2	0.999875	0.054	0.37934	Yes
Sdc4	0.997606	0.055	0.381331	Yes
Ccdc122	0.997625	0.055	0.381331	Yes
Trappc3	0.997656	0.055	0.381331	No
Onecut2	0.997775	0.055	0.381331	Yes
Pias3	0.997903	0.055	0.381331	Yes
Rbbp7	0.997909	0.055	0.381331	No
Iqcn	0.997996	0.055	0.381331	Yes
Mtcl1	0.998002	0.055	0.381331	No
Csnk1g2	0.998037	0.055	0.381331	Yes
Csrp2	0.998042	0.055	0.381331	Yes
Efna2	0.998055	0.055	0.381331	No
Il1rapl1	0.998067	0.055	0.381331	No
Ralgapb	0.998161	0.055	0.381331	No
Col9a1	0.998325	0.055	0.381331	Yes
Tmem263	0.998336	0.055	0.381331	No
Ints11	0.998373	0.055	0.381331	No
Iffo1	0.998377	0.055	0.381331	No
Nfat5	0.998451	0.055	0.381331	No
Cebpe	0.998494	0.055	0.381331	Yes
Rab2a	0.998522	0.055	0.381331	No
Tnik	0.998556	0.055	0.381331	No
Elp3	0.998684	0.055	0.381331	No
Ephb6	0.998792	0.055	0.381331	Yes
Sh3bgrl2	0.998799	0.055	0.381331	No
Wdr54	0.998818	0.055	0.381331	No
Enah	0.997683	0.056	0.383469	Yes
Gnai3	0.997703	0.056	0.383469	No
Clpx	0.997952	0.056	0.383469	No
Arl4c	0.998012	0.056	0.383469	Yes
Fam92a	0.998015	0.056	0.383469	No
Fam118a	0.998112	0.056	0.383469	No
Tm9sf3	0.998121	0.056	0.383469	No
Obscn	0.998152	0.056	0.383469	Yes
Rbm3-ps	0.998188	0.056	0.383469	No
Cox7b2	0.998248	0.056	0.383469	No
Cyp4f17	0.998285	0.056	0.383469	Yes
BC051142	0.998313	0.056	0.383469	No
Tmem183a	0.998327	0.056	0.383469	No
Stx4a	0.998329	0.056	0.383469	No
Plekha6	0.998344	0.056	0.383469	Yes
Fam126a	0.998416	0.056	0.383469	Yes
Vat1	0.998449	0.056	0.383469	Yes
Rhbdl3	0.998597	0.056	0.383469	No
Gtf2a1	0.998656	0.056	0.383469	Yes
Ap2s1	0.99866	0.056	0.383469	No
Cldn34c1	0.998874	0.056	0.383469	No
Dok4	0.998902	0.056	0.383469	No
Stk38l	0.999017	0.056	0.383469	Yes
Tox2	0.999045	0.056	0.383469	Yes
Mrps33	0.997336	0.057	0.386931	No
Rflna	0.997435	0.057	0.386931	No
Pid1	0.997831	0.057	0.386931	No
Cadps	0.997977	0.057	0.386931	No
Trmt5	0.998039	0.057	0.386931	No
Onecut3	0.998145	0.057	0.386931	Yes
Eif2ak1	0.998165	0.057	0.386931	No
Sergef	0.998203	0.057	0.386931	No
Hand2os1	0.998265	0.057	0.386931	Yes
Rpl30	0.998312	0.057	0.386931	No
Heph	0.998392	0.057	0.386931	No
Nop58	0.998619	0.057	0.386931	No
Cobl	0.998653	0.057	0.386931	Yes
Zw10	0.998773	0.057	0.386931	No
Slc1a4	0.998861	0.057	0.386931	No
Atad2b	0.998899	0.057	0.386931	No
Gnb3	0.999007	0.057	0.386931	No
Rasa2	0.997992	0.058	0.390334	No
Tiam2	0.998026	0.058	0.390334	Yes
H3f3a	0.998054	0.058	0.390334	No
Slc7a3	0.998083	0.058	0.390334	No
Slc7a6	0.99812	0.058	0.390334	No
Timm44	0.99822	0.058	0.390334	No
Fryl	0.99835	0.058	0.390334	Yes
Cplx3	0.998363	0.058	0.390334	Yes
Cops5	0.998501	0.058	0.390334	No
Jag2	0.998555	0.058	0.390334	No
Zfyve19	0.998593	0.058	0.390334	No
Ptdss2	0.998604	0.058	0.390334	No
Ank3	0.998612	0.058	0.390334	No
Sox5	0.998749	0.058	0.390334	Yes
Nedd9	0.998819	0.058	0.390334	Yes
Dlg4	0.998953	0.058	0.390334	No
Ppp1r16a	0.999065	0.058	0.390334	Yes
Slc19a1	0.99799	0.059	0.39191	No
Yars2	0.998107	0.059	0.39191	No
Ankrd29	0.99811	0.059	0.39191	Yes
Mmgt1	0.99818	0.059	0.39191	No
Apln	0.998214	0.059	0.39191	No
Tmem219	0.998215	0.059	0.39191	No
Foxp2	0.99823	0.059	0.39191	Yes
Mvp	0.998239	0.059	0.39191	No
Ak3	0.998261	0.059	0.39191	No
Zfp973	0.998325	0.059	0.39191	No
Xpnpep1	0.998358	0.059	0.39191	No
Nup107	0.998411	0.059	0.39191	No
Polr1a	0.998433	0.059	0.39191	No
Lsm11	0.998435	0.059	0.39191	Yes
Speg	0.998477	0.059	0.39191	No
Slit2	0.99851	0.059	0.39191	Yes
Smarce1	0.998565	0.059	0.39191	No
Srp68	0.998602	0.059	0.39191	No
Reep2	0.998645	0.059	0.39191	No
Dctn3	0.998668	0.059	0.39191	No
Lmtk2	0.998684	0.059	0.39191	No
Cdyl2	0.998732	0.059	0.39191	Yes
[truncated: 11,306 more rows]

## Sheet: Inhibitory neurons
Gene	C	p-value	q-value	t-type associated
Synpr	0.928071	0	0	Yes
Rora	0.949638	0	0	Yes
Gabrd	0.953318	0	0	Yes
Lamp5	0.955129	0	0	Yes
Ier3	0.961099	0	0	Yes
Id2	0.962986	0	0	Yes
Rufy2	0.963634	0	0	No
Lypd6	0.964897	0	0	Yes
Parm1	0.966007	0	0	Yes
Kit	0.967305	0	0	Yes
Olfm2	0.968087	0	0	Yes
Penk	0.969042	0	0	Yes
Gpx3	0.969668	0	0	Yes
Trhde	0.970565	0	0	Yes
Sv2c	0.971992	0	0	Yes
Vip	0.973501	0	0	Yes
Cplx3	0.973963	0	0	Yes
Tsc22d1	0.974398	0	0	No
Trpc3	0.975072	0	0	Yes
Cdkn1a	0.97518	0	0	Yes
Dock8	0.975189	0	0	No
Gabra5	0.975501	0	0	Yes
Nr1d1	0.975533	0	0	No
Map3k1	0.975809	0	0	Yes
Man1a2	0.976571	0	0	No
Zcchc12	0.977048	0	0	Yes
Sst	0.977197	0	0	Yes
Olfm1	0.977314	0	0	Yes
Pfn1	0.977347	0	0	No
Cplx2	0.977671	0	0	Yes
Rbp4	0.977945	0	0	Yes
Ptbp1	0.978001	0	0	No
Zfand5	0.97802	0	0	No
Nell1	0.978364	0	0	Yes
Myo1e	0.978829	0	0	Yes
Mpped1	0.978843	0	0	Yes
Add3	0.979196	0	0	Yes
Mtus1	0.979312	0	0	Yes
Dok7	0.979317	0	0	Yes
Ier2	0.979417	0	0	No
Gabra2	0.979457	0	0	Yes
Pvalb	0.979574	0	0	Yes
Npas1	0.979617	0	0	Yes
Ybx1	0.979811	0	0	No
Magel2	0.97988	0	0	Yes
Hcn1	0.979975	0	0	Yes
Cck	0.979987	0	0	Yes
Nyap2	0.980032	0	0	Yes
Bhlhe41	0.980103	0	0	No
Cntn4	0.980131	0	0	No
Bax	0.980199	0	0	No
Dusp14	0.980262	0	0	Yes
Rhoc	0.980298	0	0	No
Ciart	0.980366	0	0	No
Fxyd6	0.980634	0	0	Yes
Sap30	0.980741	0	0	No
Chn1os1	0.980798	0	0	No
Srgn	0.981099	0	0	No
Spon1	0.981221	0	0	Yes
Sema5b	0.981224	0	0	Yes
Tox2	0.981362	0	0	Yes
Dusp1	0.981379	0	0	No
Setd1b	0.981412	0	0	No
Pcdh7	0.981528	0	0	No
Eif2ak3	0.982044	0	0	Yes
H3f3a	0.982088	0	0	No
Tpm3-rs7	0.982158	0	0	No
Inpp5j	0.982195	0	0	Yes
Dnajc28	0.982371	0	0	No
C1qc	0.982426	0	0	Yes
Mgat4c	0.982605	0	0	Yes
Lsp1	0.98284	0	0	Yes
E2f3	0.982911	0	0	Yes
Zfp935	0.982978	0	0	Yes
Plekhn1	0.983127	0	0	No
Slfn2	0.983142	0	0	No
Grm1	0.983231	0	0	Yes
Vopp1	0.983298	0	0	No
Trib1	0.983446	0	0	Yes
Crtac1	0.983538	0	0	Yes
Calb1	0.98369	0	0	Yes
Rasa4	0.983716	0	0	Yes
Col11a2	0.983765	0	0	No
Ache	0.983802	0	0	Yes
Cntnap5c	0.983809	0	0	Yes
Stxbp6	0.983938	0	0	Yes
Slc4a4	0.983975	0	0	Yes
Abhd8	0.984082	0	0	No
Celf6	0.984175	0	0	Yes
Gpr183	0.984328	0	0	No
Nxpe3	0.98441	0	0	No
Arhgdig	0.984893	0	0	No
Ndst3	0.984911	0	0	Yes
Calb2	0.985106	0	0	Yes
Cacna2d1	0.985179	0	0	Yes
Evi5	0.985329	0	0	No
Brinp3	0.985469	0	0	Yes
Bcl11b	0.985565	0	0	Yes
Exosc5	0.985876	0	0	No
Hapln1	0.985925	0	0	Yes
Ahcy	0.985965	0	0	No
Rarb	0.986006	0	0	Yes
Hrh2	0.986083	0	0	Yes
Dscam	0.986139	0	0	Yes
Cdk20	0.986162	0	0	No
Herpud1	0.986258	0	0	No
Nek7	0.986512	0	0	Yes
Rgcc	0.986759	0	0	Yes
Ccnh	0.987116	0	0	No
Runx2	0.987803	0	0	No
Dok5	0.988859	0	0	Yes
Atp6ap1l	0.989198	0	0	Yes
Cd53	0.989626	0	0	No
Lysmd1	0.990358	0	0	No
Sytl5	0.976833	0.001	0.0708324	No
Itpr1	0.979005	0.001	0.0708324	No
Pgap1	0.980865	0.001	0.0708324	No
Edn1	0.981623	0.001	0.0708324	Yes
Chl1	0.982359	0.001	0.0708324	Yes
Zfp568	0.982367	0.001	0.0708324	No
Eif4e	0.982423	0.001	0.0708324	No
Rnf19b	0.982863	0.001	0.0708324	No
Tnrc18	0.983255	0.001	0.0708324	Yes
Ptpn5	0.983393	0.001	0.0708324	No
Grm7	0.983541	0.001	0.0708324	Yes
Ralyl	0.98463	0.001	0.0708324	Yes
Ptprm	0.984643	0.001	0.0708324	Yes
Tnfaip8	0.984661	0.001	0.0708324	Yes
Cxcl14	0.984936	0.001	0.0708324	Yes
Lmbr1l	0.985122	0.001	0.0708324	Yes
Cbx8	0.985284	0.001	0.0708324	No
Myo19	0.985393	0.001	0.0708324	Yes
Tcp11l2	0.985523	0.001	0.0708324	No
Tll1	0.985536	0.001	0.0708324	Yes
Mpdz	0.985556	0.001	0.0708324	Yes
Itgb5	0.985612	0.001	0.0708324	Yes
Kcnc2	0.985654	0.001	0.0708324	Yes
Dusp6	0.985694	0.001	0.0708324	Yes
Lgals1	0.98576	0.001	0.0708324	Yes
Raver2	0.985836	0.001	0.0708324	Yes
Rspo2	0.985841	0.001	0.0708324	Yes
Usp14	0.985882	0.001	0.0708324	No
Cacna1h	0.985906	0.001	0.0708324	Yes
Hydin	0.986002	0.001	0.0708324	Yes
Trpc6	0.986089	0.001	0.0708324	Yes
Klhl1	0.986431	0.001	0.0708324	No
Cercam	0.986503	0.001	0.0708324	No
Arhgap18	0.986591	0.001	0.0708324	Yes
Irf5	0.986615	0.001	0.0708324	Yes
Pde1b	0.986751	0.001	0.0708324	Yes
Spi1	0.986897	0.001	0.0708324	Yes
Ptprn2	0.986904	0.001	0.0708324	No
Litaf	0.987047	0.001	0.0708324	No
Cyth2	0.987266	0.001	0.0708324	No
Mapk11	0.987316	0.001	0.0708324	Yes
Kirrel3	0.987434	0.001	0.0708324	Yes
2022-09-04	0.987637	0.001	0.0708324	Yes
Mpc1	0.987687	0.001	0.0708324	No
Cd164	0.987717	0.001	0.0708324	Yes
Baiap3	0.987799	0.001	0.0708324	Yes
Arl4a	0.987973	0.001	0.0708324	Yes
Ccl3	0.988196	0.001	0.0708324	Yes
Mcm2	0.988243	0.001	0.0708324	No
Nrp2	0.988344	0.001	0.0708324	Yes
Pttg1	0.988598	0.001	0.0708324	No
Cp	0.988793	0.001	0.0708324	Yes
Ralgapb	0.988978	0.001	0.0708324	No
Lyn	0.988985	0.001	0.0708324	Yes
Fcrls	0.989054	0.001	0.0708324	Yes
Rbfox3	0.989226	0.001	0.0708324	Yes
Mycn	0.989469	0.001	0.0708324	No
Oxct1	0.990066	0.001	0.0708324	No
Vps37b	0.990585	0.001	0.0708324	Yes
Tnnt1	0.982654	0.002	0.105638	Yes
Orc1	0.982777	0.002	0.105638	No
Kitl	0.983354	0.002	0.105638	Yes
Disp3	0.983712	0.002	0.105638	Yes
Afdn	0.983974	0.002	0.105638	No
Adcy2	0.984221	0.002	0.105638	Yes
Chmp4b	0.984466	0.002	0.105638	No
Npy1r	0.984469	0.002	0.105638	Yes
Tent5c	0.984531	0.002	0.105638	Yes
Rel	0.984655	0.002	0.105638	No
Cnr1	0.985439	0.002	0.105638	Yes
Junb	0.985447	0.002	0.105638	No
Tnf	0.985765	0.002	0.105638	No
Neil2	0.985916	0.002	0.105638	No
Galnt14	0.986208	0.002	0.105638	Yes
Itga5	0.986524	0.002	0.105638	Yes
Ly6h	0.986545	0.002	0.105638	No
Arid5b	0.98658	0.002	0.105638	No
Grm8	0.986607	0.002	0.105638	No
Nfix	0.986645	0.002	0.105638	No
Grpr	0.986704	0.002	0.105638	Yes
Rdx	0.986711	0.002	0.105638	Yes
Rnf4	0.986735	0.002	0.105638	No
Trps1	0.986737	0.002	0.105638	Yes
Satb1	0.986882	0.002	0.105638	Yes
Camkk2	0.986958	0.002	0.105638	Yes
Rtca	0.98696	0.002	0.105638	No
Plekha8	0.98729	0.002	0.105638	Yes
Slit3	0.987384	0.002	0.105638	Yes
Eif4a1	0.987394	0.002	0.105638	No
2022-03-01	0.98743	0.002	0.105638	Yes
Avpi1	0.987434	0.002	0.105638	No
Ttc39b	0.987434	0.002	0.105638	Yes
Siglech	0.987543	0.002	0.105638	No
Hpca	0.987712	0.002	0.105638	Yes
Tex264	0.98778	0.002	0.105638	No
Cry1	0.987887	0.002	0.105638	Yes
Rapgef6	0.987992	0.002	0.105638	No
Pde1c	0.98814	0.002	0.105638	Yes
Scn3b	0.988147	0.002	0.105638	Yes
Pde11a	0.988191	0.002	0.105638	Yes
Fhl1	0.988196	0.002	0.105638	Yes
Fmo1	0.988308	0.002	0.105638	Yes
Coro6	0.988469	0.002	0.105638	Yes
Dpp3	0.988479	0.002	0.105638	No
Tmem218	0.988565	0.002	0.105638	No
Asxl1	0.988648	0.002	0.105638	No
Xlr	0.988689	0.002	0.105638	No
Coq10b	0.988889	0.002	0.105638	No
Naa38	0.989012	0.002	0.105638	Yes
Rilpl2	0.989249	0.002	0.105638	No
Akr1b10	0.98927	0.002	0.105638	Yes
Cpped1	0.989498	0.002	0.105638	Yes
Prox1	0.989744	0.002	0.105638	Yes
Mast4	0.989924	0.002	0.105638	Yes
Ddr2	0.99026	0.002	0.105638	Yes
Grin3a	0.991416	0.002	0.105638	Yes
Pnoc	0.991478	0.002	0.105638	Yes
Sorcs1	0.991712	0.002	0.105638	Yes
Sorcs3	0.984667	0.003	0.130826	Yes
Nfkbiz	0.984873	0.003	0.130826	Yes
Cemip	0.985594	0.003	0.130826	Yes
Sbno1	0.986149	0.003	0.130826	No
Cdan1	0.986333	0.003	0.130826	No
Pgam2	0.986575	0.003	0.130826	Yes
Stau2	0.986579	0.003	0.130826	No
Epb41	0.987016	0.003	0.130826	Yes
Kcnb2	0.987113	0.003	0.130826	Yes
Dap3	0.987191	0.003	0.130826	No
Slc16a2	0.987224	0.003	0.130826	Yes
Sh2d5	0.987236	0.003	0.130826	No
Adamts10	0.987283	0.003	0.130826	No
Kcng4	0.987718	0.003	0.130826	Yes
Mindy1	0.987751	0.003	0.130826	No
Smim3	0.987961	0.003	0.130826	No
Dusp26	0.987983	0.003	0.130826	No
Galntl6	0.988012	0.003	0.130826	Yes
Crispld1	0.988066	0.003	0.130826	Yes
Ercc2	0.988566	0.003	0.130826	No
Ccne1	0.988661	0.003	0.130826	Yes
Pip5k1a	0.988724	0.003	0.130826	No
Zdhhc22	0.988884	0.003	0.130826	Yes
Evi2	0.989077	0.003	0.130826	No
Sh3gl3	0.989144	0.003	0.130826	Yes
Sgf29	0.989341	0.003	0.130826	No
Kcnip2	0.989554	0.003	0.130826	Yes
Nolc1	0.989594	0.003	0.130826	No
Atg12	0.989635	0.003	0.130826	No
Dzank1	0.989686	0.003	0.130826	No
Lpcat2	0.98973	0.003	0.130826	Yes
Arrb1	0.98977	0.003	0.130826	Yes
Kyat3	0.99012	0.003	0.130826	No
Vipr2	0.990134	0.003	0.130826	Yes
Rab20	0.990234	0.003	0.130826	No
C1qb	0.990275	0.003	0.130826	Yes
Ptprc	0.990348	0.003	0.130826	Yes
Ttc39aos1	0.990472	0.003	0.130826	No
Pgrmc1	0.990539	0.003	0.130826	No
Echdc2	0.990588	0.003	0.130826	Yes
Kcnf1	0.990601	0.003	0.130826	No
Crybb1	0.990825	0.003	0.130826	No
Lpl	0.990894	0.003	0.130826	Yes
Ppih	0.990903	0.003	0.130826	No
Me1	0.990937	0.003	0.130826	Yes
Snca	0.991407	0.003	0.130826	Yes
Mef2a	0.991415	0.003	0.130826	No
Gpr12	0.991513	0.003	0.130826	Yes
Ccr5	0.991987	0.003	0.130826	No
Dll1	0.986887	0.004	0.152224	No
Luzp2	0.98693	0.004	0.152224	Yes
Olfml3	0.987684	0.004	0.152224	Yes
Fscn1	0.987779	0.004	0.152224	No
Ppm1k	0.987784	0.004	0.152224	No
Znhit1	0.987907	0.004	0.152224	No
Mbnl1	0.988013	0.004	0.152224	No
Cbln2	0.98811	0.004	0.152224	Yes
Fgf13	0.988146	0.004	0.152224	Yes
Ptpru	0.988447	0.004	0.152224	Yes
Grem2	0.988464	0.004	0.152224	Yes
Naif1	0.988477	0.004	0.152224	No
Col6a1	0.988557	0.004	0.152224	Yes
Izumo4	0.988929	0.004	0.152224	No
Hapln4	0.989054	0.004	0.152224	Yes
Bmi1	0.989078	0.004	0.152224	Yes
Abca7	0.989307	0.004	0.152224	Yes
Scn1b	0.989411	0.004	0.152224	Yes
Hnrnpc	0.989438	0.004	0.152224	No
Cryab	0.989468	0.004	0.152224	Yes
Lrfn5	0.989639	0.004	0.152224	No
Fgf9	0.989641	0.004	0.152224	No
Khk	0.990011	0.004	0.152224	Yes
Bcl2l11	0.990243	0.004	0.152224	Yes
Ogfod3	0.990288	0.004	0.152224	No
Thsd7b	0.990358	0.004	0.152224	Yes
Rbm3-ps	0.990457	0.004	0.152224	No
Ugp2	0.990571	0.004	0.152224	No
Me3	0.990585	0.004	0.152224	No
Laptm5	0.990681	0.004	0.152224	No
Eno4	0.990706	0.004	0.152224	Yes
Slc9b2	0.990721	0.004	0.152224	Yes
Slc40a1	0.990835	0.004	0.152224	No
Fam171a2	0.990936	0.004	0.152224	Yes
Ssbp2	0.990959	0.004	0.152224	No
P2ry6	0.991147	0.004	0.152224	Yes
Atp5l	0.991238	0.004	0.152224	No
Axin2	0.99131	0.004	0.152224	Yes
Vav2	0.991534	0.004	0.152224	Yes
Adssl1	0.992036	0.004	0.152224	Yes
Arhgap39	0.9925	0.004	0.152224	No
AI837181	0.988542	0.005	0.172107	No
Slc24a3	0.98872	0.005	0.172107	Yes
Elmod1	0.988932	0.005	0.172107	Yes
Slc15a3	0.98924	0.005	0.172107	No
Psmd8	0.989255	0.005	0.172107	No
Atrnl1	0.989649	0.005	0.172107	Yes
Ranbp6	0.989751	0.005	0.172107	No
Sec14l1	0.98992	0.005	0.172107	No
Efr3a	0.990212	0.005	0.172107	Yes
Ramp1	0.990336	0.005	0.172107	Yes
Plp1	0.990342	0.005	0.172107	Yes
Mbnl2	0.990482	0.005	0.172107	No
Ift27	0.990587	0.005	0.172107	Yes
Pcdh20	0.990635	0.005	0.172107	Yes
Pak6	0.990667	0.005	0.172107	No
Eaf1	0.990749	0.005	0.172107	No
Rab3b	0.990778	0.005	0.172107	Yes
Ss18l2	0.990811	0.005	0.172107	No
Grin2a	0.99088	0.005	0.172107	No
Ucp2	0.99091	0.005	0.172107	No
Endod1	0.990948	0.005	0.172107	No
Cdk6	0.990972	0.005	0.172107	Yes
Fam149b	0.990978	0.005	0.172107	No
Rimbp2	0.990994	0.005	0.172107	Yes
Fkbpl	0.991059	0.005	0.172107	No
Asic1	0.991088	0.005	0.172107	Yes
Selenos	0.991097	0.005	0.172107	No
Nfkbia	0.99117	0.005	0.172107	Yes
Sstr2	0.991325	0.005	0.172107	Yes
Gle1	0.991344	0.005	0.172107	No
Polg2	0.991629	0.005	0.172107	Yes
Elmod3	0.99216	0.005	0.172107	No
Fam53a	0.992184	0.005	0.172107	No
Minar2	0.993209	0.005	0.172107	No
Chrm3	0.988723	0.006	0.18381	Yes
Timp2	0.989131	0.006	0.18381	Yes
H2-D1	0.989266	0.006	0.18381	Yes
Fstl4	0.989295	0.006	0.18381	Yes
Slmap	0.9894	0.006	0.18381	No
Prkab1	0.98947	0.006	0.18381	No
Ube2j2	0.989564	0.006	0.18381	No
Med31	0.989568	0.006	0.18381	No
Angpt2	0.989619	0.006	0.18381	No
Prkcz	0.989802	0.006	0.18381	No
Kcnt2	0.989827	0.006	0.18381	Yes
Rbm3	0.989982	0.006	0.18381	No
Chst1	0.99003	0.006	0.18381	No
Inpp4b	0.990106	0.006	0.18381	Yes
Unc5c	0.99022	0.006	0.18381	Yes
Abhd13	0.990246	0.006	0.18381	No
Crat	0.990279	0.006	0.18381	No
Fiz1	0.990434	0.006	0.18381	No
Tmem255a	0.990466	0.006	0.18381	Yes
Tmub1	0.990597	0.006	0.18381	No
Gabrb2	0.990601	0.006	0.18381	No
Cndp2	0.990629	0.006	0.18381	No
Tenm2	0.990677	0.006	0.18381	Yes
Dipk2a	0.990717	0.006	0.18381	Yes
Sf1	0.990737	0.006	0.18381	No
Mbp	0.990856	0.006	0.18381	No
Etnk1	0.990905	0.006	0.18381	No
Adamts6	0.990956	0.006	0.18381	Yes
Cadm2	0.991058	0.006	0.18381	No
C1qa	0.991076	0.006	0.18381	Yes
Nars2	0.991088	0.006	0.18381	No
Jun	0.991094	0.006	0.18381	No
Arpp21	0.991101	0.006	0.18381	Yes
Ier5	0.991182	0.006	0.18381	Yes
Nsmaf	0.991188	0.006	0.18381	Yes
Zfp267	0.99121	0.006	0.18381	No
Map3k20	0.991229	0.006	0.18381	Yes
Eya4	0.991409	0.006	0.18381	Yes
Fam81a	0.991436	0.006	0.18381	No
Brinp2	0.991721	0.006	0.18381	No
Bzw1	0.991905	0.006	0.18381	No
Tprn	0.992222	0.006	0.18381	No
Slc2a13	0.992247	0.006	0.18381	Yes
Neurl3	0.993017	0.006	0.18381	No
Npas3	0.98862	0.007	0.19856	Yes
Tppp3	0.98979	0.007	0.19856	No
Tenm4	0.989868	0.007	0.19856	Yes
Prkcg	0.990198	0.007	0.19856	No
Lamp1	0.990439	0.007	0.19856	No
Begain	0.990479	0.007	0.19856	Yes
Tcp10b	0.990488	0.007	0.19856	No
Syt2	0.990573	0.007	0.19856	Yes
Tjap1	0.990771	0.007	0.19856	No
Cxcl16	0.990851	0.007	0.19856	No
Cd276	0.990868	0.007	0.19856	No
Hmgn2	0.990957	0.007	0.19856	No
Eef1akmt3	0.991138	0.007	0.19856	Yes
Cd14	0.991255	0.007	0.19856	Yes
Ccl4	0.9913	0.007	0.19856	Yes
Etf1	0.991393	0.007	0.19856	No
Khdc4	0.991408	0.007	0.19856	No
Ttll5	0.991562	0.007	0.19856	Yes
AC183097.1	0.991736	0.007	0.19856	No
Tnfrsf19	0.991915	0.007	0.19856	Yes
Echdc1	0.992023	0.007	0.19856	No
Stum	0.992035	0.007	0.19856	Yes
Osbpl1a	0.992124	0.007	0.19856	No
Mtpap	0.992181	0.007	0.19856	No
Rhot2	0.992317	0.007	0.19856	No
Fcer1g	0.99252	0.007	0.19856	No
Cd99l2	0.992613	0.007	0.19856	No
Rnase4	0.992702	0.007	0.19856	No
Rpl12	0.992728	0.007	0.19856	No
Ccdc62	0.992998	0.007	0.19856	No
Bmp3	0.993186	0.007	0.19856	Yes
Tsr1	0.993269	0.007	0.19856	No
Cdk2ap2	0.989298	0.008	0.210822	No
Banf1	0.990479	0.008	0.210822	No
Spp1	0.990495	0.008	0.210822	Yes
Fstl5	0.990584	0.008	0.210822	Yes
Plcxd3	0.990744	0.008	0.210822	Yes
Dpagt1	0.990885	0.008	0.210822	No
Mpc1-ps	0.991028	0.008	0.210822	No
Rasgrp2	0.991341	0.008	0.210822	Yes
Ero1l	0.991407	0.008	0.210822	No
H2-K1	0.991462	0.008	0.210822	Yes
Rgs2	0.991599	0.008	0.210822	Yes
Itga6	0.991616	0.008	0.210822	Yes
Crlf1	0.991686	0.008	0.210822	Yes
Hmbox1	0.991719	0.008	0.210822	No
Pola1	0.99183	0.008	0.210822	Yes
Taf5	0.992076	0.008	0.210822	No
Tacc1	0.992089	0.008	0.210822	No
Dcaf11	0.992119	0.008	0.210822	No
Cdk7	0.99216	0.008	0.210822	No
Lrrc7	0.992178	0.008	0.210822	Yes
Xpot	0.99221	0.008	0.210822	No
Atp8b2	0.99237	0.008	0.210822	No
Plppr3	0.992532	0.008	0.210822	Yes
R74862	0.992942	0.008	0.210822	No
Chordc1	0.992972	0.008	0.210822	No
Hmg20b	0.99301	0.008	0.210822	Yes
Necab1	0.993013	0.008	0.210822	Yes
Man1c1	0.993021	0.008	0.210822	Yes
Zfp783	0.993069	0.008	0.210822	Yes
Zfp810	0.993336	0.008	0.210822	Yes
Pik3ap1	0.993415	0.008	0.210822	Yes
Sema6d	0.993524	0.008	0.210822	Yes
Zswim6	0.993866	0.008	0.210822	No
Zim1	0.989735	0.009	0.222351	Yes
Tmsb10	0.990382	0.009	0.222351	Yes
Tmcc2	0.99097	0.009	0.222351	No
Kif26b	0.991061	0.009	0.222351	Yes
AI593442	0.991254	0.009	0.222351	No
Stoml2	0.991301	0.009	0.222351	No
Il6ra	0.991328	0.009	0.222351	No
H2-Q1	0.991458	0.009	0.222351	Yes
Lrrc25	0.991575	0.009	0.222351	Yes
Ttc21b	0.99169	0.009	0.222351	No
Mlxip	0.991841	0.009	0.222351	Yes
Per2	0.991936	0.009	0.222351	No
Kcnab2	0.991958	0.009	0.222351	Yes
Tafa2	0.992077	0.009	0.222351	Yes
Ddah1	0.992123	0.009	0.222351	Yes
Strada	0.992176	0.009	0.222351	No
Ripor2	0.992177	0.009	0.222351	No
Cacna1e	0.992215	0.009	0.222351	Yes
Gabra1	0.992347	0.009	0.222351	No
Entpd1	0.992478	0.009	0.222351	No
Gk5	0.992503	0.009	0.222351	No
H2-Q7	0.992578	0.009	0.222351	Yes
Opn3	0.992912	0.009	0.222351	Yes
Zdhhc1	0.993053	0.009	0.222351	No
Slc25a25	0.993241	0.009	0.222351	No
Mef2d	0.993337	0.009	0.222351	No
Wnt7a	0.993374	0.009	0.222351	Yes
Zfp692	0.993564	0.009	0.222351	Yes
Taldo1	0.993595	0.009	0.222351	No
Btf3	0.993736	0.009	0.222351	No
Card9	0.994379	0.009	0.222351	Yes
Ank1	0.990107	0.01	0.232083	Yes
Cd52	0.990217	0.01	0.232083	No
Baiap2l2	0.991022	0.01	0.232083	No
Dxo	0.991303	0.01	0.232083	No
Lama2	0.991538	0.01	0.232083	No
Mmp17	0.991625	0.01	0.232083	No
Echs1	0.991631	0.01	0.232083	No
Tmsb15l	0.991656	0.01	0.232083	Yes
Ivns1abp	0.99178	0.01	0.232083	No
Ptpn3	0.99179	0.01	0.232083	Yes
Ilf3	0.991996	0.01	0.232083	No
Cenpl	0.992131	0.01	0.232083	No
Fam131a	0.992235	0.01	0.232083	No
Cd83	0.992284	0.01	0.232083	Yes
Rgs8	0.992382	0.01	0.232083	Yes
Tusc3	0.992422	0.01	0.232083	No
Elovl4	0.992529	0.01	0.232083	No
Cnp	0.992604	0.01	0.232083	No
Adam2	0.992612	0.01	0.232083	No
Ubxn2b	0.992642	0.01	0.232083	No
Dhrs11	0.992645	0.01	0.232083	Yes
Cby1	0.992735	0.01	0.232083	No
Ctss	0.992751	0.01	0.232083	Yes
Cd59a	0.992844	0.01	0.232083	No
Leng9	0.992857	0.01	0.232083	No
Mal2	0.993282	0.01	0.232083	No
Clhc1	0.993322	0.01	0.232083	Yes
Sall1	0.993505	0.01	0.232083	Yes
Nek9	0.993512	0.01	0.232083	No
Plekho1	0.993567	0.01	0.232083	No
Clvs1	0.993653	0.01	0.232083	No
Lepr	0.993811	0.01	0.232083	Yes
Rbmx	0.991017	0.011	0.242	No
Map7	0.991234	0.011	0.242	No
Agbl4	0.991764	0.011	0.242	Yes
Lipe	0.991769	0.011	0.242	No
Csgalnact1	0.991879	0.011	0.242	Yes
Igfbp7	0.991966	0.011	0.242	Yes
Hpf1	0.99205	0.011	0.242	No
Ankrd33b	0.992136	0.011	0.242	Yes
Mme	0.992211	0.011	0.242	Yes
Rnf5	0.992222	0.011	0.242	No
Prss23	0.992259	0.011	0.242	Yes
Npm1	0.992289	0.011	0.242	No
Ermp1	0.992566	0.011	0.242	Yes
Nog	0.992584	0.011	0.242	Yes
Dock4	0.992589	0.011	0.242	Yes
Npy5r	0.992832	0.011	0.242	No
Tlr7	0.992976	0.011	0.242	No
Rit2	0.993004	0.011	0.242	No
Dctn6	0.993099	0.011	0.242	No
Cfap54	0.99332	0.011	0.242	Yes
Tcof1	0.993359	0.011	0.242	No
Rgs12	0.993367	0.011	0.242	Yes
Shprh	0.993411	0.011	0.242	No
Ass1	0.99342	0.011	0.242	Yes
Ndnf	0.993908	0.011	0.242	Yes
Esr1	0.993964	0.011	0.242	Yes
Rabepk	0.994513	0.011	0.242	No
Cnot4	0.994808	0.011	0.242	No
Rims4	0.995003	0.011	0.242	No
Ext2	0.990553	0.012	0.250082	No
Elfn1	0.990844	0.012	0.250082	Yes
Nrcam	0.99167	0.012	0.250082	No
Adgra3	0.991777	0.012	0.250082	Yes
Cox6a2	0.991804	0.012	0.250082	Yes
Arl4c	0.992176	0.012	0.250082	Yes
Pnpla7	0.992238	0.012	0.250082	No
Sema7a	0.992248	0.012	0.250082	No
Adamtsl1	0.992254	0.012	0.250082	Yes
Ifit3b	0.992297	0.012	0.250082	No
Nmrk1	0.992379	0.012	0.250082	Yes
Ppargc1b	0.992435	0.012	0.250082	No
Hgh1	0.992709	0.012	0.250082	No
Calcoco1	0.99273	0.012	0.250082	No
Chat	0.992777	0.012	0.250082	Yes
Zfp212	0.992846	0.012	0.250082	No
Vgll4	0.992851	0.012	0.250082	Yes
Scrt2	0.993065	0.012	0.250082	Yes
Pdzd2	0.993219	0.012	0.250082	Yes
Ccrl2	0.99326	0.012	0.250082	Yes
Adipor1	0.993343	0.012	0.250082	No
Frs3	0.993348	0.012	0.250082	No
Glrx5	0.993525	0.012	0.250082	No
Trpt1	0.993529	0.012	0.250082	No
Unc13c	0.993699	0.012	0.250082	Yes
Reln	0.993993	0.012	0.250082	Yes
Ifrd1	0.994099	0.012	0.250082	Yes
Ccl12	0.994301	0.012	0.250082	No
Kdm6bos	0.994304	0.012	0.250082	Yes
Eepd1	0.994447	0.012	0.250082	Yes
Mertk	0.994536	0.012	0.250082	Yes
Ncoa5	0.992274	0.013	0.26158	No
Tiam2	0.992405	0.013	0.26158	Yes
Rexo2	0.992896	0.013	0.26158	No
Itgav	0.992994	0.013	0.26158	Yes
Traf2	0.993105	0.013	0.26158	No
Camk2g	0.9932	0.013	0.26158	No
Hdac11	0.993219	0.013	0.26158	No
Cd180	0.993262	0.013	0.26158	No
Ttyh2	0.993417	0.013	0.26158	No
Tnfrsf12a	0.993455	0.013	0.26158	No
Tmem70	0.99353	0.013	0.26158	No
Syce2	0.99354	0.013	0.26158	No
Tpd52l1	0.99358	0.013	0.26158	Yes
Htatip2	0.993629	0.013	0.26158	No
Specc1	0.993742	0.013	0.26158	Yes
Plk2	0.99376	0.013	0.26158	No
Adrb3	0.993824	0.013	0.26158	No
Rheb	0.993834	0.013	0.26158	No
Irf2bpl	0.993872	0.013	0.26158	No
Htr2c	0.994435	0.013	0.26158	Yes
Zfp777	0.994613	0.013	0.26158	No
Tpbg	0.992076	0.014	0.269742	Yes
Mblac1	0.992259	0.014	0.269742	No
Erbb4	0.992519	0.014	0.269742	Yes
Tyrobp	0.992524	0.014	0.269742	No
Gabbr2	0.992592	0.014	0.269742	Yes
Rpusd4	0.992617	0.014	0.269742	No
Kcnip3	0.992936	0.014	0.269742	Yes
Rab26os	0.99295	0.014	0.269742	Yes
Rgs16	0.993076	0.014	0.269742	Yes
Mpi	0.993119	0.014	0.269742	No
Vsir	0.993135	0.014	0.269742	Yes
Ctsz	0.993137	0.014	0.269742	No
Kcnj12	0.993203	0.014	0.269742	No
Lbh	0.993381	0.014	0.269742	Yes
Erf	0.993447	0.014	0.269742	No
Crhr2	0.993483	0.014	0.269742	Yes
Cd33	0.993593	0.014	0.269742	Yes
Rab10	0.993714	0.014	0.269742	No
Baiap2	0.993765	0.014	0.269742	Yes
Ski	0.994066	0.014	0.269742	Yes
Trmt61b	0.994095	0.014	0.269742	No
Fmn1	0.99429	0.014	0.269742	No
Lypd6b	0.994302	0.014	0.269742	Yes
Cnrip1	0.99439	0.014	0.269742	No
Hnrnpab	0.99468	0.014	0.269742	No
Tm6sf1	0.994778	0.014	0.269742	Yes
Ctdsp2	0.994859	0.014	0.269742	Yes
Kctd16	0.99242	0.015	0.280626	No
Ust	0.992652	0.015	0.280626	Yes
Sphk1	0.992689	0.015	0.280626	Yes
Snrpb2	0.992907	0.015	0.280626	No
Sesn3	0.992934	0.015	0.280626	No
Lifr	0.993218	0.015	0.280626	Yes
Btbd8	0.993237	0.015	0.280626	No
Mtss1	0.993238	0.015	0.280626	No
Bcl2a1d	0.993241	0.015	0.280626	Yes
Rarg	0.993241	0.015	0.280626	No
Arfgef3	0.99328	0.015	0.280626	No
Lyrm7	0.993434	0.015	0.280626	No
Capn1	0.993596	0.015	0.280626	No
Gpc6	0.993856	0.015	0.280626	Yes
Fbxw7	0.993925	0.015	0.280626	Yes
Necab3	0.993929	0.015	0.280626	Yes
Timm8a1	0.993981	0.015	0.280626	No
Neto1	0.994468	0.015	0.280626	No
Dcaf17	0.995272	0.015	0.280626	No
Lysmd3	0.992453	0.016	0.288329	No
Ptp4a1	0.992863	0.016	0.288329	No
Dclre1b	0.992902	0.016	0.288329	No
Cd84	0.992972	0.016	0.288329	No
Zfp811	0.992976	0.016	0.288329	No
Gabrg3	0.992993	0.016	0.288329	Yes
Sox5	0.99305	0.016	0.288329	Yes
Med10	0.993082	0.016	0.288329	Yes
Mir24-2	0.993367	0.016	0.288329	No
Gng2	0.993383	0.016	0.288329	Yes
F3	0.993504	0.016	0.288329	Yes
Plxna2	0.993523	0.016	0.288329	No
Sh3glb1	0.993565	0.016	0.288329	No
Pdzrn4	0.993731	0.016	0.288329	No
Tmem246	0.993758	0.016	0.288329	No
Ly86	0.9938	0.016	0.288329	No
Phlda3	0.993816	0.016	0.288329	Yes
Pitpnm1	0.993946	0.016	0.288329	No
Abcd2	0.994079	0.016	0.288329	No
Ciao3	0.994185	0.016	0.288329	No
Elmo3	0.994185	0.016	0.288329	Yes
Pggt1b	0.994221	0.016	0.288329	No
Sobp	0.994364	0.016	0.288329	Yes
Lin7c	0.994639	0.016	0.288329	Yes
Parva	0.99465	0.016	0.288329	No
Cbl	0.992657	0.017	0.294651	No
Caly	0.992983	0.017	0.294651	No
Kcnab3	0.99304	0.017	0.294651	Yes
Opcml	0.99307	0.017	0.294651	No
Nol4	0.99308	0.017	0.294651	No
Sp140	0.993137	0.017	0.294651	Yes
Atl1	0.99327	0.017	0.294651	No
Kcnab1	0.993361	0.017	0.294651	Yes
Parn	0.993379	0.017	0.294651	No
Coro1b	0.993499	0.017	0.294651	No
Nfkb2	0.993638	0.017	0.294651	No
Ap3b2	0.993915	0.017	0.294651	No
Mbd6	0.993982	0.017	0.294651	Yes
Rgs11	0.994127	0.017	0.294651	No
Zfp950	0.994155	0.017	0.294651	No
Tgfb3	0.994205	0.017	0.294651	Yes
Duox1	0.994224	0.017	0.294651	No
St3gal6	0.99435	0.017	0.294651	Yes
Spc25	0.994397	0.017	0.294651	Yes
Smad1	0.99457	0.017	0.294651	Yes
Nop53	0.994681	0.017	0.294651	No
Top2b	0.994684	0.017	0.294651	No
Slc1a4	0.994734	0.017	0.294651	No
Nrl	0.995111	0.017	0.294651	Yes
Mtap	0.995123	0.017	0.294651	No
Cntn5	0.995324	0.017	0.294651	Yes
Fkbp5	0.996048	0.017	0.294651	Yes
Smarcal1	0.992732	0.018	0.302568	No
Axin1	0.993167	0.018	0.302568	No
Nectin3	0.993603	0.018	0.302568	Yes
Slc38a2	0.993735	0.018	0.302568	Yes
Rps6ka5	0.993744	0.018	0.302568	Yes
Cuta	0.993887	0.018	0.302568	No
Slc9a1	0.993924	0.018	0.302568	No
Tcea1	0.994095	0.018	0.302568	No
Teddm3	0.994477	0.018	0.302568	Yes
Zfand3	0.994502	0.018	0.302568	No
Crh	0.99452	0.018	0.302568	Yes
Tmem14c	0.994526	0.018	0.302568	No
Csf1r	0.994709	0.018	0.302568	Yes
Uba1	0.994735	0.018	0.302568	No
BC048559	0.994777	0.018	0.302568	Yes
Emc9	0.9948	0.018	0.302568	No
Dnajc18	0.994843	0.018	0.302568	No
Smad5	0.994919	0.018	0.302568	No
Pdcl3	0.995044	0.018	0.302568	No
Tmtc1	0.995163	0.018	0.302568	Yes
Dpysl3	0.995277	0.018	0.302568	No
Tspan33	0.995302	0.018	0.302568	No
Timm50	0.99193	0.019	0.30635	No
Dync1i1	0.993089	0.019	0.30635	No
Apc	0.993181	0.019	0.30635	No
Ostm1	0.99327	0.019	0.30635	No
Adgrl2	0.993351	0.019	0.30635	Yes
Per1	0.993593	0.019	0.30635	No
Lhfpl5	0.993596	0.019	0.30635	No
Tbc1d7	0.993967	0.019	0.30635	No
Nmral1	0.993997	0.019	0.30635	No
Adamts8	0.994047	0.019	0.30635	Yes
Zfp655	0.994214	0.019	0.30635	No
Hap1	0.994215	0.019	0.30635	Yes
Phyhip	0.994316	0.019	0.30635	Yes
Bcar3	0.994383	0.019	0.30635	Yes
Nptx1	0.994498	0.019	0.30635	Yes
Dbp	0.994534	0.019	0.30635	No
Rccd1	0.994569	0.019	0.30635	Yes
Adra1b	0.994585	0.019	0.30635	Yes
Pea15a	0.994647	0.019	0.30635	No
Ngdn	0.994735	0.019	0.30635	No
Mid1ip1	0.994747	0.019	0.30635	No
Tmem108	0.994767	0.019	0.30635	Yes
Aatk	0.994793	0.019	0.30635	No
Tmem132d	0.994831	0.019	0.30635	Yes
Mpc2	0.99498	0.019	0.30635	No
Srp9	0.995251	0.019	0.30635	No
Mvb12a	0.995436	0.019	0.30635	No
Zfp882	0.995449	0.019	0.30635	No
Wdr36	0.995471	0.019	0.30635	No
Tk1	0.995635	0.019	0.30635	No
Smim1	0.996071	0.019	0.30635	No
Rpl39-ps	0.99318	0.02	0.315013	No
Asic4	0.993426	0.02	0.315013	Yes
Wdr11	0.993443	0.02	0.315013	No
Hsdl2	0.994107	0.02	0.315013	No
Dcc	0.99413	0.02	0.315013	No
Myof	0.994365	0.02	0.315013	Yes
Nr2e1	0.994486	0.02	0.315013	Yes
Ephx4	0.994501	0.02	0.315013	No
Bsn	0.994547	0.02	0.315013	No
Csnk1d	0.994576	0.02	0.315013	No
Mrpl15	0.99477	0.02	0.315013	No
Rsph9	0.994771	0.02	0.315013	Yes
Mrps35	0.994804	0.02	0.315013	No
AU041133	0.994974	0.02	0.315013	No
Sh3bgr	0.994975	0.02	0.315013	Yes
Gng7	0.995143	0.02	0.315013	No
Plcd1	0.995196	0.02	0.315013	No
Ankrd23	0.995556	0.02	0.315013	Yes
Tspan12	0.993554	0.021	0.322878	No
Csrnp2	0.993922	0.021	0.322878	No
Sh3bp5	0.994076	0.021	0.322878	No
Tspyl2	0.994153	0.021	0.322878	No
Fbxw2	0.994347	0.021	0.322878	No
Trav9-4	0.994405	0.021	0.322878	No
Slc45a4	0.994438	0.021	0.322878	No
Rrad	0.994488	0.021	0.322878	No
Adarb2	0.994672	0.021	0.322878	Yes
Cdc23	0.994799	0.021	0.322878	No
Spsb4	0.99488	0.021	0.322878	Yes
Jade3	0.994922	0.021	0.322878	No
Ltbp2	0.994966	0.021	0.322878	Yes
Anp32a	0.995144	0.021	0.322878	No
Rims3	0.995345	0.021	0.322878	No
mt-Tc	0.995573	0.021	0.322878	Yes
Mocos	0.995705	0.021	0.322878	Yes
Tmem97	0.995824	0.021	0.322878	Yes
Zmiz2	0.996095	0.021	0.322878	No
Dcps	0.99377	0.022	0.32957	No
CN725425	0.99396	0.022	0.32957	No
Ap3m1	0.994364	0.022	0.32957	No
Snhg1	0.994497	0.022	0.32957	No
Prkacb	0.994498	0.022	0.32957	No
Bcan	0.994542	0.022	0.32957	Yes
Trav9n-4	0.994551	0.022	0.32957	No
Rfxank	0.994658	0.022	0.32957	No
Pacsin2	0.994719	0.022	0.32957	Yes
Htra1	0.994724	0.022	0.32957	Yes
Ctsh	0.994957	0.022	0.32957	No
Ltc4s	0.994963	0.022	0.32957	No
Cmtm6	0.994973	0.022	0.32957	No
Trp53-ps	0.994983	0.022	0.32957	Yes
Dedd	0.994985	0.022	0.32957	No
Cotl1	0.9951	0.022	0.32957	No
Atad2	0.995205	0.022	0.32957	Yes
Havcr2	0.995253	0.022	0.32957	No
Knop1	0.995538	0.022	0.32957	No
Efemp2	0.995685	0.022	0.32957	No
Nxph2	0.995862	0.022	0.32957	No
Snrnp40	0.993555	0.023	0.336327	No
Wbp1l	0.994116	0.023	0.336327	No
Snhg5	0.994154	0.023	0.336327	No
Slc25a12	0.994242	0.023	0.336327	No
Rnaset2b	0.9943	0.023	0.336327	No
Nrip3	0.994442	0.023	0.336327	Yes
Pitpnc1	0.99455	0.023	0.336327	Yes
Sh3bgrl	0.994582	0.023	0.336327	Yes
Plch2	0.994623	0.023	0.336327	Yes
Rassf1	0.994637	0.023	0.336327	No
Plaur	0.994696	0.023	0.336327	No
H2-T22	0.994837	0.023	0.336327	No
Eif2ak1	0.994906	0.023	0.336327	No
Gpr75	0.994978	0.023	0.336327	No
Vps39	0.99501	0.023	0.336327	No
Igf1	0.995017	0.023	0.336327	Yes
Ccn4	0.995041	0.023	0.336327	Yes
Tmem181a	0.995356	0.023	0.336327	No
Pip4k2c	0.995531	0.023	0.336327	No
Pcbd1	0.99598	0.023	0.336327	No
Ptch1	0.993566	0.024	0.340389	Yes
Cdc42bpb	0.993695	0.024	0.340389	No
Klf3	0.994091	0.024	0.340389	Yes
Nnat	0.994099	0.024	0.340389	Yes
Ifit3	0.994188	0.024	0.340389	Yes
Slc39a10	0.994282	0.024	0.340389	Yes
Prox1os	0.994451	0.024	0.340389	Yes
Tinf2	0.994461	0.024	0.340389	No
Scn4b	0.994493	0.024	0.340389	Yes
Resp18	0.994708	0.024	0.340389	Yes
Capza1	0.994736	0.024	0.340389	No
Il1rapl2	0.994793	0.024	0.340389	Yes
Slit2	0.994903	0.024	0.340389	Yes
Ets2	0.99496	0.024	0.340389	No
Mir22hg	0.995038	0.024	0.340389	No
Mms22l	0.995114	0.024	0.340389	No
Elk3	0.995141	0.024	0.340389	Yes
Taf10	0.99518	0.024	0.340389	No
Zfp944	0.995386	0.024	0.340389	Yes
Itgb2	0.995547	0.024	0.340389	No
Grid1	0.995571	0.024	0.340389	No
Gnai2	0.995573	0.024	0.340389	No
Zfp781	0.99577	0.024	0.340389	No
Dtl	0.995885	0.024	0.340389	Yes
Pmp22	0.996014	0.024	0.340389	Yes
Stard9	0.996442	0.024	0.340389	Yes
Nupr1	0.993824	0.025	0.343442	Yes
Nme7	0.993881	0.025	0.343442	No
Zfp449	0.993902	0.025	0.343442	No
Gpd1	0.994075	0.025	0.343442	Yes
Nufip1	0.994182	0.025	0.343442	No
Bcl2a1b	0.994502	0.025	0.343442	Yes
Gng4	0.994609	0.025	0.343442	Yes
Zfp84	0.994629	0.025	0.343442	Yes
Pde1a	0.994743	0.025	0.343442	Yes
Nnmt	0.994914	0.025	0.343442	No
Lsm3	0.995001	0.025	0.343442	No
Blnk	0.995015	0.025	0.343442	Yes
H2-Ke6	0.99514	0.025	0.343442	No
Tfpt	0.995203	0.025	0.343442	No
Klc4	0.995211	0.025	0.343442	No
Zyg11b	0.995322	0.025	0.343442	No
Atf3	0.995338	0.025	0.343442	Yes
B2m	0.99536	0.025	0.343442	Yes
Ackr1	0.995406	0.025	0.343442	Yes
Pop5	0.995439	0.025	0.343442	No
Prr3	0.995524	0.025	0.343442	No
Fgd3	0.99557	0.025	0.343442	Yes
B4galt1	0.995692	0.025	0.343442	Yes
Golph3	0.995861	0.025	0.343442	No
Gask1b	0.99588	0.025	0.343442	No
Stac3	0.995956	0.025	0.343442	Yes
Rps4l	0.995991	0.025	0.343442	No
Btbd17	0.996909	0.025	0.343442	No
Bphl	0.994096	0.026	0.349346	No
Ncf2	0.994275	0.026	0.349346	No
Fbln2	0.994333	0.026	0.349346	Yes
Flii	0.994474	0.026	0.349346	No
Enkd1	0.994559	0.026	0.349346	No
Ifngr2	0.994617	0.026	0.349346	No
Celf5	0.99495	0.026	0.349346	No
Zfp408	0.994974	0.026	0.349346	No
Tef	0.99499	0.026	0.349346	No
Tuba8	0.995029	0.026	0.349346	Yes
Mtcl1	0.995144	0.026	0.349346	No
Aldh1a1	0.995153	0.026	0.349346	No
Pola2	0.995169	0.026	0.349346	No
Tirap	0.995218	0.026	0.349346	Yes
Adgra2	0.995291	0.026	0.349346	Yes
Fam118b	0.995372	0.026	0.349346	No
Trappc10	0.995667	0.026	0.349346	No
Cpne6	0.995762	0.026	0.349346	Yes
Vmn2r31	0.995806	0.026	0.349346	No
Ssbp4	0.996092	0.026	0.349346	No
Il1a	0.994468	0.027	0.354617	Yes
Npas2	0.99459	0.027	0.354617	Yes
Lpar6	0.994831	0.027	0.354617	Yes
Fam98c	0.994955	0.027	0.354617	No
Arpc1b	0.995091	0.027	0.354617	No
Cdh13	0.995163	0.027	0.354617	Yes
Entpd3	0.995204	0.027	0.354617	No
Anapc4	0.995288	0.027	0.354617	No
Tacc3	0.995417	0.027	0.354617	Yes
Vegfa	0.995515	0.027	0.354617	No
Zdhhc4	0.99554	0.027	0.354617	No
Lgi3	0.995551	0.027	0.354617	Yes
Rnf139	0.995567	0.027	0.354617	Yes
Bag2	0.995724	0.027	0.354617	No
Sorbs2os	0.995741	0.027	0.354617	No
Rbbp6	0.995746	0.027	0.354617	No
Nr4a1	0.995806	0.027	0.354617	Yes
Phka1	0.995956	0.027	0.354617	No
Errfi1	0.996009	0.027	0.354617	Yes
Eln	0.996089	0.027	0.354617	Yes
mt-Tn	0.996343	0.027	0.354617	Yes
Thrap3	0.994387	0.028	0.360034	No
Patj	0.994565	0.028	0.360034	Yes
Ntn4	0.994806	0.028	0.360034	Yes
Ak3	0.994844	0.028	0.360034	No
Cfap74	0.99511	0.028	0.360034	Yes
Ap2b1	0.995152	0.028	0.360034	No
Tnk2	0.995187	0.028	0.360034	No
Ramp2	0.995282	0.028	0.360034	No
Sacs	0.995307	0.028	0.360034	Yes
Tnfrsf18	0.995359	0.028	0.360034	No
Lin7a	0.995526	0.028	0.360034	Yes
Isg20l2	0.995582	0.028	0.360034	No
Trpm3	0.995588	0.028	0.360034	Yes
Ptprz1	0.995668	0.028	0.360034	Yes
Slc35b4	0.995766	0.028	0.360034	No
B3gat3	0.995783	0.028	0.360034	Yes
Mta2	0.995945	0.028	0.360034	No
Dab2	0.995952	0.028	0.360034	Yes
Prkcd	0.996236	0.028	0.360034	No
Cpt1a	0.996347	0.028	0.360034	No
Rufy1	0.994021	0.029	0.367114	No
Hist1h4i	0.99479	0.029	0.367114	Yes
Negr1	0.994951	0.029	0.367114	No
Wbp11	0.995104	0.029	0.367114	No
Gas7	0.995398	0.029	0.367114	No
Supt20	0.995447	0.029	0.367114	No
Rnf182	0.995477	0.029	0.367114	No
Mybl1	0.995618	0.029	0.367114	Yes
Plcb4	0.995621	0.029	0.367114	No
Hsbp1	0.995772	0.029	0.367114	No
Alg2	0.995808	0.029	0.367114	No
Tcp10a	0.995923	0.029	0.367114	No
Arl8b	0.996084	0.029	0.367114	No
Cort	0.996205	0.029	0.367114	Yes
Faah	0.996476	0.029	0.367114	No
Carnmt1	0.994984	0.03	0.372462	Yes
Prkg1	0.995089	0.03	0.372462	No
Bsdc1	0.995104	0.03	0.372462	No
Bex1	0.995228	0.03	0.372462	Yes
Glyctk	0.995274	0.03	0.372462	No
Uap1l1	0.995455	0.03	0.372462	No
Parp8	0.995618	0.03	0.372462	Yes
Tcap	0.995673	0.03	0.372462	Yes
Tac2	0.995678	0.03	0.372462	Yes
Acsl4	0.995682	0.03	0.372462	Yes
Rph3a	0.995723	0.03	0.372462	Yes
Reep3	0.995735	0.03	0.372462	No
Pcp4l1	0.995771	0.03	0.372462	Yes
Pcbd2	0.995876	0.03	0.372462	No
Dennd2a	0.995959	0.03	0.372462	Yes
Rbm45	0.995992	0.03	0.372462	Yes
Dgkq	0.996031	0.03	0.372462	Yes
Ssr3	0.996147	0.03	0.372462	No
Otof	0.99692	0.03	0.372462	Yes
Myl1	0.99522	0.031	0.378738	Yes
Psg16	0.995578	0.031	0.378738	Yes
Etaa1	0.995665	0.031	0.378738	No
Bbc3	0.995741	0.031	0.378738	No
Zfp52	0.995757	0.031	0.378738	No
Stag1	0.995815	0.031	0.378738	No
Arhgap10	0.995863	0.031	0.378738	Yes
Zfp445	0.995973	0.031	0.378738	No
Ncs1	0.996027	0.031	0.378738	No
Vsig10l	0.99604	0.031	0.378738	No
Cnep1r1	0.99606	0.031	0.378738	No
Susd1	0.996126	0.031	0.378738	No
Sp8	0.996137	0.031	0.378738	No
Tvp23a	0.996183	0.031	0.378738	No
Rap1b	0.996223	0.031	0.378738	No
Cblb	0.996462	0.031	0.378738	No
Crkl	0.995077	0.032	0.382191	No
Tbc1d22a	0.995314	0.032	0.382191	No
Ndufs7	0.995357	0.032	0.382191	No
Bcl2	0.995378	0.032	0.382191	No
Dlg1	0.995414	0.032	0.382191	No
Ndufv2	0.995487	0.032	0.382191	No
Masp1	0.995527	0.032	0.382191	Yes
Syt5	0.995529	0.032	0.382191	No
Cables2	0.995541	0.032	0.382191	No
Mettl1	0.99557	0.032	0.382191	No
Chchd7	0.995672	0.032	0.382191	Yes
Vstm2l	0.995942	0.032	0.382191	Yes
Shc2	0.995978	0.032	0.382191	No
Ptp4a3	0.995981	0.032	0.382191	No
Bcar1	0.996083	0.032	0.382191	Yes
Lonp2	0.996113	0.032	0.382191	No
Trmt6	0.996187	0.032	0.382191	No
Syt4	0.996354	0.032	0.382191	No
Hrh3	0.996354	0.032	0.382191	Yes
Kcnh5	0.996403	0.032	0.382191	Yes
Nmnat1	0.996471	0.032	0.382191	Yes
Vapb	0.996525	0.032	0.382191	Yes
Dynll1	0.996617	0.032	0.382191	Yes
Azin2	0.994865	0.033	0.388083	No
Sf3a1	0.995424	0.033	0.388083	Yes
Selenop	0.995637	0.033	0.388083	No
Fam160b1	0.995879	0.033	0.388083	No
Mettl3	0.995893	0.033	0.388083	No
BC051142	0.9959	0.033	0.388083	No
Abcb6	0.995949	0.033	0.388083	No
Htr3a	0.995962	0.033	0.388083	Yes
Aars2	0.996065	0.033	0.388083	Yes
Ppp1r18	0.996097	0.033	0.388083	No
Slc35f1	0.996178	0.033	0.388083	Yes
Shroom3	0.996447	0.033	0.388083	Yes
Tnr	0.996491	0.033	0.388083	Yes
Rrs1	0.996507	0.033	0.388083	No
Ybx3	0.996697	0.033	0.388083	No
Dnttip1	0.99681	0.033	0.388083	No
Dlat	0.995665	0.034	0.394168	Yes
Mcur1	0.995756	0.034	0.394168	Yes
Rundc3b	0.99582	0.034	0.394168	No
Fbh1	0.995848	0.034	0.394168	No
Zscan29	0.995998	0.034	0.394168	No
Mgll	0.996066	0.034	0.394168	Yes
Gpsm3	0.996086	0.034	0.394168	No
Acap2	0.996126	0.034	0.394168	No
ETV3L	0.996132	0.034	0.394168	No
Lcmt1	0.996148	0.034	0.394168	Yes
Rps4l-ps	0.996194	0.034	0.394168	No
Angptl3	0.996389	0.034	0.394168	No
Stam2	0.996389	0.034	0.394168	Yes
Tac1	0.99648	0.034	0.394168	Yes
Rem2	0.996514	0.034	0.394168	Yes
Smyd4	0.995615	0.035	0.399711	No
Mapk4	0.995633	0.035	0.399711	Yes
Tom1	0.995731	0.035	0.399711	No
Zhx3	0.995779	0.035	0.399711	No
Arl2bp	0.995808	0.035	0.399711	No
Slf1	0.995927	0.035	0.399711	No
Ccdc184	0.996196	0.035	0.399711	Yes
Coch	0.99625	0.035	0.399711	Yes
Wwc2	0.996297	0.035	0.399711	Yes
Sigmar1	0.99631	0.035	0.399711	No
Pet100	0.996475	0.035	0.399711	Yes
Ccl2	0.996546	0.035	0.399711	Yes
Hmga2	0.996697	0.035	0.399711	No
Plscr3	0.99675	0.035	0.399711	No
Reep5	0.996821	0.035	0.399711	No
Ctnna3	0.996879	0.035	0.399711	Yes
Piga	0.995292	0.036	0.403608	No
Zdhhc8	0.99556	0.036	0.403608	Yes
Dhx35	0.995807	0.036	0.403608	Yes
Adam19	0.995846	0.036	0.403608	No
Retreg1	0.995898	0.036	0.403608	Yes
Slu7	0.995921	0.036	0.403608	No
Gabrg2	0.996028	0.036	0.403608	No
Tmem192	0.996143	0.036	0.403608	No
Cfb	0.996185	0.036	0.403608	No
Dnajc1	0.996235	0.036	0.403608	No
Tns1	0.99624	0.036	0.403608	Yes
Fundc1	0.996275	0.036	0.403608	No
Rwdd2a	0.996424	0.036	0.403608	No
Wnt5b	0.996463	0.036	0.403608	Yes
Pianp	0.996485	0.036	0.403608	No
Maats1	0.996487	0.036	0.403608	No
Kcna1	0.99651	0.036	0.403608	Yes
Dusp8	0.996657	0.036	0.403608	No
Arhgap31	0.996799	0.036	0.403608	Yes
Cdhr1	0.997037	0.036	0.403608	Yes
Rpl39	0.995348	0.037	0.407366	No
Prelid3b	0.996051	0.037	0.407366	No
Prdm11	0.996067	0.037	0.407366	No
Ptn	0.996122	0.037	0.407366	Yes
Xk	0.996184	0.037	0.407366	Yes
Krt12	0.996232	0.037	0.407366	Yes
Igsf11	0.996255	0.037	0.407366	Yes
Dcdc2b	0.996268	0.037	0.407366	No
Herpud2	0.996474	0.037	0.407366	No
Flt3	0.996492	0.037	0.407366	Yes
Aplp1	0.99651	0.037	0.407366	No
Rab18	0.996542	0.037	0.407366	No
Sorl1	0.996575	0.037	0.407366	Yes
Zbtb46	0.996646	0.037	0.407366	Yes
Eif3i	0.996664	0.037	0.407366	No
Slc13a3	0.996807	0.037	0.407366	No
Zfp219	0.996919	0.037	0.407366	No
Sap30bp	0.996994	0.037	0.407366	No
Ogdhl	0.997102	0.037	0.407366	Yes
Tm9sf3	0.997208	0.037	0.407366	No
Cstb	0.995037	0.038	0.412812	No
Tnfrsf21	0.99546	0.038	0.412812	No
Wls	0.995564	0.038	0.412812	Yes
Cmc2	0.995757	0.038	0.412812	No
Mmgt1	0.995935	0.038	0.412812	No
St5	0.996252	0.038	0.412812	Yes
Itgad	0.996279	0.038	0.412812	No
Cacna2d3	0.996323	0.038	0.412812	Yes
Rgs9	0.996402	0.038	0.412812	No
Lama5	0.996463	0.038	0.412812	Yes
Isca1	0.996468	0.038	0.412812	No
Rnf13	0.996538	0.038	0.412812	No
Trim59	0.996766	0.038	0.412812	No
Nab1	0.996821	0.038	0.412812	No
Lin28b	0.997316	0.038	0.412812	No
Slc6a17	0.995221	0.039	0.418115	No
Amz2	0.995592	0.039	0.418115	No
Myo5c	0.995816	0.039	0.418115	Yes
Kcnj13	0.995978	0.039	0.418115	No
Dlg4	0.996184	0.039	0.418115	No
Mybbp1a	0.99622	0.039	0.418115	No
Usp25	0.996268	0.039	0.418115	No
Ifitm10	0.996374	0.039	0.418115	Yes
Otulinl	0.996379	0.039	0.418115	No
Sgpl1	0.996401	0.039	0.418115	No
Sgk1	0.996446	0.039	0.418115	Yes
Pik3ca	0.996614	0.039	0.418115	No
Smchd1	0.996839	0.039	0.418115	No
Abtb1	0.997078	0.039	0.418115	No
Kcnt1	0.997146	0.039	0.418115	No
Mon2	0.996085	0.04	0.422552	No
mt-Ta	0.996091	0.04	0.422552	Yes
Rab11fip5	0.996116	0.04	0.422552	Yes
Syt6	0.996119	0.04	0.422552	Yes
Gstt2	0.996195	0.04	0.422552	Yes
Pttg1ip	0.996247	0.04	0.422552	No
Tatdn3	0.996256	0.04	0.422552	No
Commd10	0.996288	0.04	0.422552	No
Kifc3	0.996469	0.04	0.422552	No
Cadm1	0.996603	0.04	0.422552	No
Rad51ap1	0.996765	0.04	0.422552	Yes
Ppp1r7	0.996928	0.04	0.422552	No
Tnfaip8l3	0.997026	0.04	0.422552	Yes
Lhfp	0.997097	0.04	0.422552	Yes
Ccdc92	0.997126	0.04	0.422552	No
Meikin	0.997335	0.04	0.422552	Yes
Cenpv	0.997795	0.04	0.422552	No
Fkbp14	0.995652	0.041	0.42686	No
Mrm1	0.996014	0.041	0.42686	No
Alg1	0.996029	0.041	0.42686	No
Esyt2	0.996255	0.041	0.42686	No
Etfdh	0.996281	0.041	0.42686	No
Eloa	0.996298	0.041	0.42686	No
Pgbd5	0.996399	0.041	0.42686	No
Itch	0.996486	0.041	0.42686	No
Lonrf3	0.996505	0.041	0.42686	No
Zfp273	0.996556	0.041	0.42686	No
Dcaf7	0.996566	0.041	0.42686	No
Golga7	0.99663	0.041	0.42686	No
Acd	0.996633	0.041	0.42686	No
Sgta	0.996776	0.041	0.42686	No
P4htm	0.996864	0.041	0.42686	No
Cdc27	0.997004	0.041	0.42686	No
Smim12	0.997112	0.041	0.42686	No
Ehbp1l1	0.995508	0.042	0.431045	No
Dmap1	0.995939	0.042	0.431045	No
Ptprn	0.996095	0.042	0.431045	No
Nadsyn1	0.996139	0.042	0.431045	No
Crip2	0.996208	0.042	0.431045	Yes
Lgals9	0.996295	0.042	0.431045	No
Chmp6	0.996419	0.042	0.431045	No
Cpq	0.996486	0.042	0.431045	No
Zfp36	0.99664	0.042	0.431045	Yes
Taf3	0.996644	0.042	0.431045	No
Tulp4	0.996656	0.042	0.431045	No
Lingo2	0.996739	0.042	0.431045	Yes
Emilin2	0.996791	0.042	0.431045	Yes
Zup1	0.996799	0.042	0.431045	No
Orai3	0.99701	0.042	0.431045	No
Cd151	0.997079	0.042	0.431045	No
Tmem44	0.99712	0.042	0.431045	Yes
Fbxo31	0.99598	0.043	0.434396	No
Lrrtm1	0.996012	0.043	0.434396	No
Adamts1	0.996296	0.043	0.434396	Yes
Fgf14	0.996373	0.043	0.434396	Yes
Snrpa1	0.996392	0.043	0.434396	No
Kdm5c	0.996465	0.043	0.434396	No
Trp53i11	0.996616	0.043	0.434396	Yes
Rubcnl	0.996642	0.043	0.434396	No
Spata2	0.996704	0.043	0.434396	No
Nmt1	0.996815	0.043	0.434396	No
Ap3m1-ps	0.996882	0.043	0.434396	No
Cyp20a1	0.996932	0.043	0.434396	Yes
Dhx36	0.996994	0.043	0.434396	No
Ccdc103	0.996995	0.043	0.434396	No
Ccnyl1	0.997142	0.043	0.434396	No
Trp53	0.99716	0.043	0.434396	No
Nos1ap	0.99722	0.043	0.434396	Yes
Hyal1	0.997528	0.043	0.434396	Yes
Neurl4	0.997556	0.043	0.434396	No
Grid2	0.996031	0.044	0.436934	Yes
Vps51	0.996167	0.044	0.436934	No
Dnajc4	0.996207	0.044	0.436934	No
Myo3b	0.996244	0.044	0.436934	Yes
Sipa1l1	0.99625	0.044	0.436934	No
Kras	0.996288	0.044	0.436934	No
Usp4	0.996328	0.044	0.436934	Yes
Gem	0.996331	0.044	0.436934	No
Plek	0.996467	0.044	0.436934	Yes
Fam210a	0.996476	0.044	0.436934	No
Adap1	0.996599	0.044	0.436934	No
Slc25a13	0.99669	0.044	0.436934	Yes
Gucy1a2	0.996719	0.044	0.436934	No
Cep76	0.996751	0.044	0.436934	No
Nufip2	0.996792	0.044	0.436934	No
Fn3k	0.996811	0.044	0.436934	No
Rin1	0.996843	0.044	0.436934	No
Maml3	0.997145	0.044	0.436934	No
Scube1	0.997434	0.044	0.436934	Yes
Klhl7	0.997745	0.044	0.436934	No
Ccdc183	0.997921	0.044	0.436934	No
Mtm1	0.996108	0.045	0.441144	Yes
Bcl2l15	0.996434	0.045	0.441144	No
Fxn	0.996444	0.045	0.441144	No
Igfbp5	0.996448	0.045	0.441144	Yes
Kdm3b	0.996601	0.045	0.441144	Yes
Smarcc1	0.996616	0.045	0.441144	No
Cipc	0.996616	0.045	0.441144	No
Prmt8	0.996725	0.045	0.441144	No
Dhx38	0.996766	0.045	0.441144	No
Lama3	0.996779	0.045	0.441144	Yes
Stap1	0.996863	0.045	0.441144	No
Kcnj9	0.996897	0.045	0.441144	No
Ndor1	0.99699	0.045	0.441144	No
Lyrm2	0.997073	0.045	0.441144	No
Ajap1	0.997173	0.045	0.441144	No
Inha	0.997415	0.045	0.441144	No
Efcab12	0.996065	0.046	0.4428	No
Dgkz	0.996119	0.046	0.4428	Yes
Cpsf1	0.99633	0.046	0.4428	No
Chchd2-ps	0.99646	0.046	0.4428	No
St6galnac5	0.99654	0.046	0.4428	Yes
Gcfc2	0.996545	0.046	0.4428	No
Phf20	0.996547	0.046	0.4428	No
Usp34	0.996589	0.046	0.4428	No
Rpgrip1l	0.996641	0.046	0.4428	No
Apex2	0.996673	0.046	0.4428	No
Fam114a1	0.996688	0.046	0.4428	Yes
Suco	0.996841	0.046	0.4428	No
Mtf1	0.996856	0.046	0.4428	No
Oga	0.996906	0.046	0.4428	No
Dgat2	0.996978	0.046	0.4428	No
Epha3	0.99702	0.046	0.4428	No
Tnfsf13b	0.997051	0.046	0.4428	No
Lamc2	0.997108	0.046	0.4428	Yes
Mex3a	0.997167	0.046	0.4428	No
Enpp2	0.997214	0.046	0.4428	Yes
Megf9	0.99726	0.046	0.4428	No
Cap2	0.997485	0.046	0.4428	No
Cbfa2t3	0.997607	0.046	0.4428	Yes
Blzf1	0.996141	0.047	0.44337	No
Btg1	0.996183	0.047	0.44337	No
Mcee	0.996183	0.047	0.44337	No
Fdft1	0.996503	0.047	0.44337	No
Nr4a3	0.996626	0.047	0.44337	Yes
Ipo9	0.996655	0.047	0.44337	No
Polr2h	0.996712	0.047	0.44337	No
Chn2	0.996745	0.047	0.44337	Yes
Yrdc	0.996782	0.047	0.44337	No
Fam214a	0.996814	0.047	0.44337	No
Lix1l	0.996838	0.047	0.44337	No
Slain1os	0.996887	0.047	0.44337	No
Zfp870	0.996936	0.047	0.44337	No
Ccdc85b	0.996962	0.047	0.44337	No
Kpna2	0.996975	0.047	0.44337	No
Cep72	0.996988	0.047	0.44337	Yes
L1cam	0.997004	0.047	0.44337	No
Nrgn	0.997004	0.047	0.44337	Yes
Il18bp	0.997168	0.047	0.44337	No
Cds1	0.9972	0.047	0.44337	No
Adgrg1	0.997234	0.047	0.44337	Yes
Katnal1	0.997283	0.047	0.44337	No
Gap43	0.997374	0.047	0.44337	Yes
Tbc1d30	0.997597	0.047	0.44337	No
Mboat7	0.997707	0.047	0.44337	No
Smco3	0.998073	0.047	0.44337	Yes
Rabggta	0.9965	0.048	0.449688	No
Ap2a1	0.996588	0.048	0.449688	No
Esrrg	0.99673	0.048	0.449688	Yes
Kcnc3	0.997047	0.048	0.449688	Yes
Cmc4	0.99709	0.048	0.449688	Yes
Rgl1	0.997113	0.048	0.449688	Yes
Pex11a	0.99748	0.048	0.449688	Yes
Med25	0.997533	0.048	0.449688	Yes
Lzic	0.997619	0.048	0.449688	No
Camk1g	0.99632	0.049	0.454195	No
Lpcat4	0.996822	0.049	0.454195	No
Ankrd39	0.996884	0.049	0.454195	No
Slc35e1	0.996995	0.049	0.454195	No
Ago4	0.996997	0.049	0.454195	No
Sparc	0.997062	0.049	0.454195	No
Txndc5	0.997133	0.049	0.454195	No
Timm23	0.997247	0.049	0.454195	No
Foxn3	0.99734	0.049	0.454195	No
Tmpo	0.997366	0.049	0.454195	No
Fibcd1	0.997418	0.049	0.454195	Yes
Itfg1	0.997571	0.049	0.454195	No
Msi2	0.997768	0.049	0.454195	Yes
Shmt1	0.997804	0.049	0.454195	No
Pdia5	0.995991	0.05	0.457239	Yes
Mtrf1l	0.996086	0.05	0.457239	No
Slc30a10	0.996157	0.05	0.457239	No
Pan2	0.996407	0.05	0.457239	No
Cog5	0.996605	0.05	0.457239	No
Atp13a3	0.9967	0.05	0.457239	No
Psma2	0.996739	0.05	0.457239	No
Sfxn5	0.997086	0.05	0.457239	No
Nfia	0.997098	0.05	0.457239	Yes
Prkce	0.997172	0.05	0.457239	No
Vps35l	0.997183	0.05	0.457239	No
Fam173a	0.997195	0.05	0.457239	No
Gp1bb	0.99728	0.05	0.457239	Yes
Sdc4	0.997512	0.05	0.457239	Yes
H2-DMb1	0.997549	0.05	0.457239	No
Cd34	0.99756	0.05	0.457239	Yes
Rspo3	0.997787	0.05	0.457239	Yes
Kcnu1	0.998159	0.05	0.457239	No
Cdh8	0.996177	0.051	0.45885	Yes
Muc3a	0.996312	0.051	0.45885	Yes
Slco3a1	0.996514	0.051	0.45885	Yes
Sema3a	0.996594	0.051	0.45885	Yes
Ankrd42	0.996721	0.051	0.45885	Yes
Aars	0.996767	0.051	0.45885	No
Lacc1	0.996768	0.051	0.45885	No
Paf1	0.996939	0.051	0.45885	No
Rpl28	0.996984	0.051	0.45885	No
Nfil3	0.997093	0.051	0.45885	No
Plpp1	0.997099	0.051	0.45885	No
Brk1	0.997108	0.051	0.45885	No
Ubxn2a	0.997277	0.051	0.45885	No
BC030500	0.997282	0.051	0.45885	Yes
Adamts16	0.997402	0.051	0.45885	Yes
Fkbp2	0.997404	0.051	0.45885	No
Stat3	0.997437	0.051	0.45885	No
Entpd7	0.997495	0.051	0.45885	No
Ninj1	0.997507	0.051	0.45885	No
Dnah5	0.99761	0.051	0.45885	Yes
Zfp90	0.997737	0.051	0.45885	No
Diras2	0.997834	0.051	0.45885	Yes
Ints6l	0.996313	0.052	0.460743	Yes
Sh3gl2	0.996392	0.052	0.460743	Yes
Xdh	0.996499	0.052	0.460743	Yes
BC030867	0.996535	0.052	0.460743	Yes
Hcn3	0.996711	0.052	0.460743	No
Tmem260	0.997013	0.052	0.460743	No
Aprt	0.997041	0.052	0.460743	No
Cct7	0.997043	0.052	0.460743	No
Masp2	0.997092	0.052	0.460743	No
Zfp72	0.997135	0.052	0.460743	No
Fbxl13	0.997136	0.052	0.460743	No
Ndufa7	0.997141	0.052	0.460743	No
Zfp322a	0.997232	0.052	0.460743	No
Usp2	0.997242	0.052	0.460743	No
Gid8	0.997255	0.052	0.460743	No
Slc9a3r2	0.997283	0.052	0.460743	Yes
Atat1	0.997328	0.052	0.460743	No
Mblac2	0.997369	0.052	0.460743	No
Hmox2	0.997379	0.052	0.460743	No
Slc1a1	0.997544	0.052	0.460743	No
Mrps17	0.997607	0.052	0.460743	No
Arhgef3	0.996592	0.053	0.464898	Yes
Lrtm1	0.996844	0.053	0.464898	Yes
Cntnap1	0.996937	0.053	0.464898	Yes
Rassf8	0.997037	0.053	0.464898	No
Ehd4	0.997074	0.053	0.464898	No
Cep162	0.997317	0.053	0.464898	No
Icam1	0.997352	0.053	0.464898	No
Ddx39b	0.997352	0.053	0.464898	No
Pkp4	0.997506	0.053	0.464898	Yes
Hbs1l	0.997514	0.053	0.464898	No
Uchl3	0.997516	0.053	0.464898	Yes
Cct3	0.99781	0.053	0.464898	No
Vil1	0.997945	0.053	0.464898	No
Ccdc150	0.999342	0.053	0.464898	No
Myo5b	0.996643	0.054	0.46897	Yes
Zfp970	0.99673	0.054	0.46897	Yes
Klhl26	0.996733	0.054	0.46897	No
Eif3f	0.996912	0.054	0.46897	No
Lrpprc	0.997031	0.054	0.46897	Yes
Trir	0.997035	0.054	0.46897	No
Itgb1bp1	0.997194	0.054	0.46897	No
Uri1	0.997236	0.054	0.46897	No
U2af1l4	0.997288	0.054	0.46897	No
Fam234a	0.99746	0.054	0.46897	No
Hs6st1	0.997588	0.054	0.46897	No
Lncppara	0.997831	0.054	0.46897	Yes
Tro	0.997856	0.054	0.46897	No
Mmel1	0.997883	0.054	0.46897	No
Slc25a36	0.996329	0.055	0.471968	No
Gad1-ps	0.996896	0.055	0.471968	Yes
Sugp2	0.99693	0.055	0.471968	No
Oxnad1	0.996942	0.055	0.471968	No
Ogdh	0.997137	0.055	0.471968	No
Nudt17	0.997178	0.055	0.471968	Yes
Ipmk	0.997231	0.055	0.471968	No
Slc26a6	0.99725	0.055	0.471968	No
Dcakd	0.997273	0.055	0.471968	No
Ube2n	0.997399	0.055	0.471968	No
Tbc1d8	0.997482	0.055	0.471968	No
Jrkl	0.997664	0.055	0.471968	No
Wdfy2	0.997713	0.055	0.471968	No
Ecel1	0.997746	0.055	0.471968	Yes
Rapgef4	0.997776	0.055	0.471968	No
Bod1	0.998018	0.055	0.471968	No
Vmn2r85	0.998238	0.055	0.471968	Yes
Snx13	0.997064	0.056	0.475883	No
Ppp2r1b	0.997089	0.056	0.475883	No
Zbtb14	0.997125	0.056	0.475883	No
Nrn1	0.997169	0.056	0.475883	Yes
Arrb2	0.99718	0.056	0.475883	No
Mettl6	0.997181	0.056	0.475883	No
Akap8	0.997335	0.056	0.475883	No
Mastl	0.997382	0.056	0.475883	Yes
Rxfp1	0.997403	0.056	0.475883	Yes
Srrt	0.997419	0.056	0.475883	No
Lgals3bp	0.997762	0.056	0.475883	No
Yes1	0.997823	0.056	0.475883	Yes
Cfap300	0.997831	0.056	0.475883	No
Plpp2	0.997999	0.056	0.475883	Yes
Ldb2	0.996694	0.057	0.477755	Yes
Gkap1	0.997206	0.057	0.477755	Yes
Dnpep	0.997212	0.057	0.477755	No
Smcr8	0.997324	0.057	0.477755	No
Usp16	0.997356	0.057	0.477755	No
Rplp0	0.997369	0.057	0.477755	No
Alas2	0.997379	0.057	0.477755	No
Ranbp3	0.997389	0.057	0.477755	No
Gfra1	0.997506	0.057	0.477755	Yes
Pex6	0.99763	0.057	0.477755	No
Eif5a	0.997662	0.057	0.477755	No
Tmem185a	0.997678	0.057	0.477755	No
Zmiz1os1	0.997687	0.057	0.477755	Yes
Gnai1	0.997689	0.057	0.477755	No
Sema3c	0.997885	0.057	0.477755	Yes
Tfap4	0.997986	0.057	0.477755	Yes
Cspg4	0.998003	0.057	0.477755	Yes
Acat2	0.998117	0.057	0.477755	No
Aif1	0.99833	0.057	0.477755	No
Zfp652os	0.998681	0.057	0.477755	No
Tgfbr1	0.996724	0.058	0.481852	Yes
Nono	0.997218	0.058	0.481852	No
Stx7	0.99729	0.058	0.481852	No
Ptpn22	0.99751	0.058	0.481852	No
Zfp612	0.99753	0.058	0.481852	No
Plppr2	0.997532	0.058	0.481852	No
Hif1a	0.99757	0.058	0.481852	No
Ubxn7	0.997589	0.058	0.481852	No
Cisd2	0.997594	0.058	0.481852	No
Insm2	0.997769	0.058	0.481852	No
Cmpk1	0.99777	0.058	0.481852	No
Lrrc55	0.997852	0.058	0.481852	Yes
Hrh1	0.998203	0.058	0.481852	No
Paxbp1	0.996966	0.059	0.483603	No
Stx3	0.997037	0.059	0.483603	No
Rcan1	0.99712	0.059	0.483603	No
Stk25	0.99718	0.059	0.483603	No
Vrk1	0.997278	0.059	0.483603	No
Gas2l1	0.997287	0.059	0.483603	No
Ncoa6	0.997306	0.059	0.483603	No
Gpr3	0.997314	0.059	0.483603	No
Zfp579	0.997376	0.059	0.483603	No
Acap3	0.997381	0.059	0.483603	No
Tle4	0.997424	0.059	0.483603	Yes
Lurap1l	0.997518	0.059	0.483603	No
Polr1e	0.997569	0.059	0.483603	No
Klhl29	0.997599	0.059	0.483603	Yes
Trim35	0.997644	0.059	0.483603	No
Tet2	0.99772	0.059	0.483603	No
B3glct	0.997769	0.059	0.483603	Yes
Ptar1	0.997855	0.059	0.483603	No
Polr3h	0.997951	0.059	0.483603	No
Zkscan16	0.998249	0.059	0.483603	No
Mcrip2	0.997133	0.06	0.48756	Yes
Pdk2	0.997249	0.06	0.48756	No
Dpp9	0.997439	0.06	0.48756	No
Cntnap4	0.9975	0.06	0.48756	Yes
Trak1	0.997536	0.06	0.48756	No
Tbc1d9b	0.997588	0.06	0.48756	No
AU040320	0.997638	0.06	0.48756	No
P4ha3	0.997671	0.06	0.48756	Yes
Arhgef15	0.997676	0.06	0.48756	No
Cir1	0.99775	0.06	0.48756	No
Dnajc7	0.997959	0.06	0.48756	No
Tnfaip6	0.998138	0.06	0.48756	Yes
Cystm1	0.998351	0.06	0.48756	No
Fam3c	0.996323	0.061	0.490482	Yes
Nrxn2	0.997006	0.061	0.490482	Yes
Nkain3	0.997181	0.061	0.490482	Yes
Abhd6	0.997292	0.061	0.490482	No
Azin1	0.997481	0.061	0.490482	No
Ap3d1	0.997588	0.061	0.490482	No
Mafb	0.997731	0.061	0.490482	Yes
Pygb	0.997802	0.061	0.490482	No
Pex12	0.997845	0.061	0.490482	No
Scn7a	0.997853	0.061	0.490482	No
Runx1	0.997908	0.061	0.490482	Yes
Arid1a	0.998068	0.061	0.490482	No
Snrpf	0.998074	0.061	0.490482	No
Racgap1	0.998127	0.061	0.490482	Yes
BC034090	0.998276	0.061	0.490482	No
Zadh2	0.9984	0.061	0.490482	No
Ccdc17	0.996906	0.062	0.493343	No
Ccng2	0.997154	0.062	0.493343	No
Tcp10c	0.997324	0.062	0.493343	No
Smarca1	0.997427	0.062	0.493343	Yes
Mt2	0.997441	0.062	0.493343	Yes
Steap2	0.997657	0.062	0.493343	No
Arl6ip5	0.997668	0.062	0.493343	No
Fam49b	0.997679	0.062	0.493343	No
Ptpa	0.997874	0.062	0.493343	No
Lrrc3b	0.997891	0.062	0.493343	Yes
Sez6l2	0.997947	0.062	0.493343	No
Prmt2	0.997955	0.062	0.493343	No
Numbl	0.998031	0.062	0.493343	No
Rnf34	0.99809	0.062	0.493343	No
Arfgap2	0.998157	0.062	0.493343	No
Xlr4a	0.998166	0.062	0.493343	Yes
Rfesd	0.997268	0.063	0.496464	No
Slc32a1	0.997542	0.063	0.496464	No
Zfp738	0.997613	0.063	0.496464	No
Nfxl1	0.997866	0.063	0.496464	No
Spsb2	0.997898	0.063	0.496464	No
Ddost	0.997901	0.063	0.496464	No
Hivep1	0.997915	0.063	0.496464	Yes
Upf2	0.997921	0.063	0.496464	No
Wipi1	0.997989	0.063	0.496464	No
Optn	0.998073	0.063	0.496464	No
Grn	0.998107	0.063	0.496464	No
Arxes1	0.998126	0.063	0.496464	No
Slc19a1	0.998367	0.063	0.496464	No
Il2	0.998424	0.063	0.496464	Yes
Unc93b1	0.998428	0.063	0.496464	No
Srebf2	0.996936	0.064	0.498891	No
Ppp1r26	0.99744	0.064	0.498891	No
Hspb8	0.9975	0.064	0.498891	Yes
Tra2b	0.997548	0.064	0.498891	No
Cpsf6	0.997688	0.064	0.498891	No
Cpne2	0.997708	0.064	0.498891	Yes
Sft2d3	0.99775	0.064	0.498891	No
Nol11	0.997829	0.064	0.498891	No
Dab1	0.997865	0.064	0.498891	Yes
Car10	0.997941	0.064	0.498891	Yes
Cited1	0.997948	0.064	0.498891	No
Frg2f1	0.998009	0.064	0.498891	No
Fam168b	0.998036	0.064	0.498891	No
Ube2s	0.998047	0.064	0.498891	Yes
Lsmem1	0.99813	0.064	0.498891	Yes
Odc1	0.998447	0.064	0.498891	No
Tmem241	0.998503	0.064	0.498891	No
Bex4	0.997358	0.065	0.50032	No
Ncaph2	0.997506	0.065	0.50032	No
Tmem185b	0.997561	0.065	0.50032	No
Stab2	0.99764	0.065	0.50032	Yes
Lmln	0.997674	0.065	0.50032	Yes
Il17ra	0.997804	0.065	0.50032	Yes
Lrrc4b	0.99788	0.065	0.50032	No
Plin3	0.997902	0.065	0.50032	No
Qpct	0.997907	0.065	0.50032	Yes
Mllt11	0.997929	0.065	0.50032	No
Tmem150c	0.997975	0.065	0.50032	Yes
Fbxo38	0.99809	0.065	0.50032	No
Timp4	0.998148	0.065	0.50032	No
Rab5if	0.998188	0.065	0.50032	No
AA465934	0.998229	0.065	0.50032	No
Clta	0.998243	0.065	0.50032	No
Chrna7	0.998264	0.065	0.50032	Yes
Kif21b	0.998351	0.065	0.50032	No
Pla2g6	0.998425	0.065	0.50032	No
Pgam5	0.998486	0.065	0.50032	No
Chchd5	0.997252	0.066	0.503276	No
Tssc4	0.997391	0.066	0.503276	No
Asb1	0.997648	0.066	0.503276	No
Elavl2	0.997672	0.066	0.503276	No
Slc30a9	0.997708	0.066	0.503276	No
Mrpl41	0.997716	0.066	0.503276	No
Rara	0.997732	0.066	0.503276	Yes
Apba3	0.997982	0.066	0.503276	No
Epm2aip1	0.998062	0.066	0.503276	No
Btd	0.998169	0.066	0.503276	No
Itgb8	0.998181	0.066	0.503276	Yes
Prune2	0.998185	0.066	0.503276	No
Trp53bp2	0.998258	0.066	0.503276	No
BC028528	0.998603	0.066	0.503276	Yes
Mast3	0.998673	0.066	0.503276	Yes
Brd2	0.997427	0.067	0.507741	No
Plaat1	0.997621	0.067	0.507741	No
Syndig1	0.997796	0.067	0.507741	Yes
Med16	0.997866	0.067	0.507741	No
Gripap1	0.997998	0.067	0.507741	No
Zbtb1	0.998034	0.067	0.507741	No
Rnf208	0.998264	0.067	0.507741	No
Crtc2	0.998343	0.067	0.507741	No
Slc25a47	0.998955	0.067	0.507741	No
Gabre	0.999999	0.067	0.507741	Yes
Triap1	0.996904	0.068	0.508713	No
Wbp1	0.996945	0.068	0.508713	No
Mtx2	0.99733	0.068	0.508713	No
Tmem229a	0.997453	0.068	0.508713	No
Osbpl8	0.99753	0.068	0.508713	No
Sirt5	0.997595	0.068	0.508713	No
Arntl2	0.997828	0.068	0.508713	No
Fbxl8	0.997894	0.068	0.508713	No
C3ar1	0.997927	0.068	0.508713	Yes
Rasl11a	0.997934	0.068	0.508713	Yes
Csnk1g3	0.997967	0.068	0.508713	No
Gucy1a1	0.998039	0.068	0.508713	Yes
Inf2	0.998048	0.068	0.508713	Yes
Phf21a	0.998048	0.068	0.508713	No
Prps1	0.998118	0.068	0.508713	No
Ntn1	0.998132	0.068	0.508713	Yes
Nfib	0.998156	0.068	0.508713	Yes
Rgs7	0.99823	0.068	0.508713	Yes
B4galt5	0.998244	0.068	0.508713	Yes
Rrnad1	0.998369	0.068	0.508713	No
Zfp7	0.998598	0.068	0.508713	No
Kcnj6	0.997269	0.069	0.509985	No
Zfp64	0.997473	0.069	0.509985	No
Tmem14a	0.997713	0.069	0.509985	No
Il1rapl1	0.997735	0.069	0.509985	No
Grik1	0.997776	0.069	0.509985	Yes
Glt8d1	0.997901	0.069	0.509985	Yes
Etv3	0.998039	0.069	0.509985	No
Hbegf	0.998077	0.069	0.509985	No
Sertad1	0.998097	0.069	0.509985	Yes
Firre	0.998098	0.069	0.509985	No
Armh4	0.998118	0.069	0.509985	No
Rasgrp1	0.998119	0.069	0.509985	Yes
Hspbp1	0.998134	0.069	0.509985	No
Ccp110	0.99815	0.069	0.509985	No
Eva1c	0.998337	0.069	0.509985	Yes
Etv6	0.998352	0.069	0.509985	No
Wdr45b	0.998381	0.069	0.509985	No
Teddm2	0.998415	0.069	0.509985	Yes
Ppfia4	0.998421	0.069	0.509985	No
Alkbh2	0.997619	0.07	0.509985	No
Msantd4	0.997684	0.07	0.509985	No
Slc6a7	0.997805	0.07	0.509985	No
Hectd4	0.997814	0.07	0.509985	No
Atp1b2	0.997852	0.07	0.509985	No
Cnot6	0.99787	0.07	0.509985	No
Hpcal1	0.997879	0.07	0.509985	Yes
Ccdc34	0.997901	0.07	0.509985	No
Pdia6	0.997954	0.07	0.509985	No
Idh3g	0.997961	0.07	0.509985	No
Tdrd3	0.99797	0.07	0.509985	No
Jmjd1c	0.998075	0.07	0.509985	No
Fam91a1	0.998135	0.07	0.509985	No
Rab1a	0.998139	0.07	0.509985	No
Adsl	0.9982	0.07	0.509985	No
Rnf24	0.998204	0.07	0.509985	No
Papola	0.998212	0.07	0.509985	No
Cope	0.998282	0.07	0.509985	No
Ccdc39	0.998284	0.07	0.509985	No
Aco1	0.998334	0.07	0.509985	No
Unkl	0.998408	0.07	0.509985	No
Ccdc167	0.998461	0.07	0.509985	No
Mettl27	0.998542	0.07	0.509985	No
Sco1	0.997633	0.071	0.509985	Yes
Cd9	0.997747	0.071	0.509985	Yes
Msn	0.997855	0.071	0.509985	No
Dnajb4	0.99787	0.071	0.509985	No
Kctd17	0.997883	0.071	0.509985	Yes
Hivep2	0.997903	0.071	0.509985	No
Omd	0.997926	0.071	0.509985	Yes
Gmfg	0.997937	0.071	0.509985	No
Smn1	0.997981	0.071	0.509985	No
Ppp2r3c	0.998079	0.071	0.509985	No
Bptf	0.998089	0.071	0.509985	No
Rgs22	0.998129	0.071	0.509985	Yes
Cyb5b	0.998192	0.071	0.509985	No
Kif16b	0.998195	0.071	0.509985	No
Ccdc171	0.998196	0.071	0.509985	No
Dusp3	0.998216	0.071	0.509985	No
Lynx1	0.998302	0.071	0.509985	No
Hddc3	0.99832	0.071	0.509985	No
Cacnb2	0.998336	0.071	0.509985	Yes
Tmem119	0.998351	0.071	0.509985	Yes
Col9a2	0.998365	0.071	0.509985	Yes
Arhgdia	0.998393	0.071	0.509985	No
Cd37	0.998535	0.071	0.509985	Yes
Nudt7	0.998563	0.071	0.509985	No
Cep128	0.998617	0.071	0.509985	No
Synpo2l	0.998654	0.071	0.509985	No
Myo7a	0.997009	0.072	0.511768	No
Sec22b	0.997685	0.072	0.511768	No
Slc27a2	0.997782	0.072	0.511768	Yes
Ift20	0.997793	0.072	0.511768	No
Scube3	0.997802	0.072	0.511768	Yes
Hsf2	0.997974	0.072	0.511768	No
Insyn2a	0.998043	0.072	0.511768	No
Nipal3	0.998049	0.072	0.511768	No
Ptpra	0.99812	0.072	0.511768	No
Nim1k	0.998152	0.072	0.511768	No
Nip7	0.998287	0.072	0.511768	No
Pfdn5	0.998306	0.072	0.511768	No
Hyal2	0.998324	0.072	0.511768	No
Ctdspl	0.998332	0.072	0.511768	No
Limch1	0.998332	0.072	0.511768	Yes
Gramd1b	0.998597	0.072	0.511768	No
Megf6	0.998665	0.072	0.511768	Yes
Elp5	0.998677	0.072	0.511768	No
Shisa9	0.997362	0.073	0.512604	Yes
Mir8099-2	0.997489	0.073	0.512604	No
Mapk9	0.997526	0.073	0.512604	No
Nfatc2	0.997755	0.073	0.512604	Yes
Mgat4a	0.997774	0.073	0.512604	No
Hao1	0.997795	0.073	0.512604	Yes
Git2	0.997836	0.073	0.512604	No
Cplane1	0.997838	0.073	0.512604	No
Casp4	0.998013	0.073	0.512604	No
Gramd4	0.998075	0.073	0.512604	No
Wbp4	0.998082	0.073	0.512604	No
Dlec1	0.998118	0.073	0.512604	No
Pdss1	0.998153	0.073	0.512604	No
Hdlbp	0.998166	0.073	0.512604	No
Syn3	0.998315	0.073	0.512604	Yes
Acat3	0.998582	0.073	0.512604	No
Nsd3	0.99859	0.073	0.512604	No
Ift22	0.997843	0.074	0.512604	No
Esyt1	0.997852	0.074	0.512604	No
Slc24a2	0.997869	0.074	0.512604	No
Rab8b	0.997894	0.074	0.512604	No
B3galnt2	0.998075	0.074	0.512604	No
BC005537	0.998079	0.074	0.512604	No
Hist1h2bq	0.99813	0.074	0.512604	No
Nenf	0.998184	0.074	0.512604	No
Ttc34	0.998192	0.074	0.512604	Yes
Ptpn23	0.998232	0.074	0.512604	No
Pde9a	0.998253	0.074	0.512604	Yes
Gnl3l	0.998285	0.074	0.512604	No
Cd302	0.998292	0.074	0.512604	No
Gna13	0.998302	0.074	0.512604	No
G0s2	0.998369	0.074	0.512604	No
Trmt1l	0.998372	0.074	0.512604	No
Mettl2	0.998411	0.074	0.512604	No
Thsd7a	0.998413	0.074	0.512604	Yes
Ostf1	0.998421	0.074	0.512604	Yes
Acbd4	0.998477	0.074	0.512604	No
Zkscan3	0.998535	0.074	0.512604	Yes
Slc5a7	0.998563	0.074	0.512604	Yes
Fndc8	0.998694	0.074	0.512604	No
Fjx1	0.998807	0.074	0.512604	Yes
Ceacam2	0.99884	0.074	0.512604	No
Shcbp1l	0.998885	0.074	0.512604	Yes
Znrf3	0.998924	0.074	0.512604	Yes
Spcs2-ps	0.999253	0.074	0.512604	Yes
Ccnc	0.997595	0.075	0.514298	No
Pcdh11x	0.997869	0.075	0.514298	Yes
Ctsc	0.997969	0.075	0.514298	No
Ankrd7	0.998039	0.075	0.514298	No
Vwc2	0.998115	0.075	0.514298	Yes
Clec5a	0.998269	0.075	0.514298	No
Smc2	0.998286	0.075	0.514298	Yes
Strn4	0.998322	0.075	0.514298	No
Snupn	0.998411	0.075	0.514298	No
Plxnc1	0.998451	0.075	0.514298	Yes
Wscd1	0.998456	0.075	0.514298	Yes
Lingo3	0.998465	0.075	0.514298	No
Acss2	0.998539	0.075	0.514298	Yes
Kifc1	0.998563	0.075	0.514298	No
Sash1	0.998693	0.075	0.514298	No
Armcx2	0.99871	0.075	0.514298	No
Slc33a1	0.998763	0.075	0.514298	No
Pcyox1	0.998791	0.075	0.514298	No
Ppip5k2	0.9977	0.076	0.515958	Yes
Nefh	0.997852	0.076	0.515958	Yes
Krba1	0.998054	0.076	0.515958	No
Fosb	0.99807	0.076	0.515958	No
Aqr	0.998238	0.076	0.515958	No
Arap3	0.998418	0.076	0.515958	Yes
Cartpt	0.998439	0.076	0.515958	Yes
Aco2	0.998491	0.076	0.515958	No
Zfp760	0.998493	0.076	0.515958	Yes
Tsta3	0.998498	0.076	0.515958	No
Pacrg	0.998556	0.076	0.515958	No
Hagh	0.998568	0.076	0.515958	No
Rybp	0.998619	0.076	0.515958	No
Emc3	0.998659	0.076	0.515958	No
Tbc1d10b	0.998677	0.076	0.515958	No
Heca	0.998683	0.076	0.515958	Yes
Iglon5	0.998778	0.076	0.515958	No
Ttpa	0.998932	0.076	0.515958	Yes
Fbxl4	0.997479	0.077	0.517585	No
Map6	0.997955	0.077	0.517585	No
Gnl3	0.998009	0.077	0.517585	No
Srprb	0.998057	0.077	0.517585	No
Pam16	0.998144	0.077	0.517585	No
Mybpc1	0.998228	0.077	0.517585	Yes
Mrpl39	0.998402	0.077	0.517585	Yes
Slco2b1	0.998416	0.077	0.517585	No
Fndc4	0.998473	0.077	0.517585	No
Atp5g2	0.998498	0.077	0.517585	No
Agpat1	0.998537	0.077	0.517585	No
Gnmt	0.998565	0.077	0.517585	No
Rprml	0.998647	0.077	0.517585	Yes
Etv4	0.998685	0.077	0.517585	No
Plod1	0.998703	0.077	0.517585	No
Ildr2	0.998752	0.077	0.517585	Yes
Aipl1	0.998868	0.077	0.517585	No
Ccdc85a	0.999083	0.077	0.517585	Yes
Tube1	0.997764	0.078	0.519463	Yes
Cd2bp2	0.998065	0.078	0.519463	No
Raly	0.998142	0.078	0.519463	No
Sars2	0.998183	0.078	0.519463	No
2022-03-02	0.998269	0.078	0.519463	No
Amer1	0.998297	0.078	0.519463	No
Lrrtm4	0.998332	0.078	0.519463	Yes
Dip2b	0.998349	0.078	0.519463	No
Kcnh7	0.998363	0.078	0.519463	No
Tmem230	0.998426	0.078	0.519463	No
Siah2	0.998506	0.078	0.519463	No
Plcd3	0.998597	0.078	0.519463	Yes
BC005561	0.998618	0.078	0.519463	No
Slc30a3	0.998752	0.078	0.519463	Yes
Rnasel	0.998836	0.078	0.519463	Yes
Hist1h1c	0.998898	0.078	0.519463	No
Tns2	0.999056	0.078	0.519463	No
Tbc1d19	0.998029	0.079	0.522996	No
Ell	0.998037	0.079	0.522996	No
Zfp213	0.998175	0.079	0.522996	No
Smarca4	0.998225	0.079	0.522996	No
Tbkbp1	0.998285	0.079	0.522996	Yes
Hhatl	0.998311	0.079	0.522996	Yes
Atic	0.998335	0.079	0.522996	No
Ranbp9	0.998402	0.079	0.522996	No
Pdlim7	0.998665	0.079	0.522996	No
Rpl22	0.998686	0.079	0.522996	No
Fabp3	0.998968	0.079	0.522996	No
Dhdds	0.997959	0.08	0.525923	No
Rasl10b	0.998222	0.08	0.525923	No
Tmem132b	0.99823	0.08	0.525923	No
Nsun2	0.998297	0.08	0.525923	No
Tet1	0.998324	0.08	0.525923	Yes
Ina	0.998468	0.08	0.525923	No
Fam129a	0.998674	0.08	0.525923	Yes
Smurf1	0.998761	0.08	0.525923	No
Snrnp35	0.998785	0.08	0.525923	No
Cep152	0.998804	0.08	0.525923	No
Tnfaip3	0.998821	0.08	0.525923	Yes
Fem1b	0.998821	0.08	0.525923	No
Rabl3	0.998962	0.08	0.525923	No
Plau	0.998063	0.081	0.529091	Yes
Eef1a2	0.9981	0.081	0.529091	No
Tkfc	0.998101	0.081	0.529091	No
Pspn	0.998109	0.081	0.529091	No
Catsperz	0.998155	0.081	0.529091	Yes
Patl1	0.99822	0.081	0.529091	No
H2-Q10	0.998483	0.081	0.529091	No
Tmem184c	0.99865	0.081	0.529091	No
Pef1	0.998664	0.081	0.529091	No
Rpa2	0.99872	0.081	0.529091	No
Nell2	0.99874	0.081	0.529091	Yes
Cfap97	0.998898	0.081	0.529091	No
Tmem161b	0.998107	0.082	0.530252	No
Gdap1	0.998111	0.082	0.530252	No
Anp32e	0.998155	0.082	0.530252	No
Fcgr3	0.998241	0.082	0.530252	No
Cep19	0.99825	0.082	0.530252	No
Ghdc	0.998357	0.082	0.530252	No
Zzef1	0.998433	0.082	0.530252	No
Tiprl	0.998445	0.082	0.530252	No
Hmga1b	0.998502	0.082	0.530252	No
Ldha	0.998534	0.082	0.530252	Yes
Lrrk2	0.998551	0.082	0.530252	No
Alkbh6	0.998557	0.082	0.530252	No
Dzip1	0.998642	0.082	0.530252	No
Mynn	0.99866	0.082	0.530252	No
Taz	0.998668	0.082	0.530252	No
Haus4	0.998794	0.082	0.530252	Yes
Mir7b	0.998851	0.082	0.530252	Yes
Rgs10	0.998979	0.082	0.530252	Yes
BX284648.1	0.999156	0.082	0.530252	Yes
Rnf41	0.997892	0.083	0.531391	No
Cyb561d1	0.998078	0.083	0.531391	No
Mcm3ap	0.998204	0.083	0.531391	No
Fam98b	0.998205	0.083	0.531391	No
Mrpl45	0.998284	0.083	0.531391	No
Grhl1	0.998284	0.083	0.531391	Yes
Kctd21	0.998334	0.083	0.531391	No
Cdh2	0.998396	0.083	0.531391	No
Polr2l	0.998415	0.083	0.531391	No
Gar1	0.998465	0.083	0.531391	No
AC163616.1	0.998511	0.083	0.531391	No
Plppr1	0.998527	0.083	0.531391	Yes
Isca2	0.998562	0.083	0.531391	No
Kcnk12	0.998612	0.083	0.531391	Yes
Laptm4a	0.998669	0.083	0.531391	No
Vangl2	0.998676	0.083	0.531391	No
Fbxl3	0.998757	0.083	0.531391	No
Tmf1	0.998856	0.083	0.531391	No
Cux1	0.999018	0.083	0.531391	Yes
Sprn	0.998102	0.084	0.532783	No
Chmp1a	0.998231	0.084	0.532783	No
Zfp512	0.998251	0.084	0.532783	No
Syncrip	0.998275	0.084	0.532783	No
Rhob	0.998303	0.084	0.532783	No
Smim18	0.998364	0.084	0.532783	Yes
Map7d2	0.998385	0.084	0.532783	No
Ltbp4	0.998392	0.084	0.532783	No
Pabpc4	0.998406	0.084	0.532783	Yes
Naaladl2	0.998486	0.084	0.532783	No
Polr2f	0.998527	0.084	0.532783	No
Serp1	0.998548	0.084	0.532783	No
Itih5	0.998625	0.084	0.532783	Yes
Cflar	0.998637	0.084	0.532783	No
Xpo1	0.998668	0.084	0.532783	No
Gpr83	0.998787	0.084	0.532783	Yes
Tob1	0.998928	0.084	0.532783	No
BC025920	0.999042	0.084	0.532783	Yes
Mlxipl	0.998304	0.085	0.534697	No
Slc36a1	0.998421	0.085	0.534697	No
Miat	0.998443	0.085	0.534697	Yes
Cox15	0.998466	0.085	0.534697	No
Stxbp5l	0.998542	0.085	0.534697	No
Mir5099	0.998613	0.085	0.534697	Yes
Med28	0.998671	0.085	0.534697	No
Eif2s3x	0.998683	0.085	0.534697	No
Mknk2	0.998684	0.085	0.534697	No
Ssr4	0.998709	0.085	0.534697	No
Klf4	0.998725	0.085	0.534697	No
Rbm5	0.998769	0.085	0.534697	No
Rab37	0.998804	0.085	0.534697	Yes
Arhgef2	0.998809	0.085	0.534697	No
Mien1	0.998835	0.085	0.534697	No
Acvr1c	0.999002	0.085	0.534697	Yes
Adgrb2	0.998219	0.086	0.53549	Yes
Eml2	0.998273	0.086	0.53549	No
Ccdc28b	0.998289	0.086	0.53549	No
Slc35c2	0.998566	0.086	0.53549	No
Bod1l	0.998585	0.086	0.53549	No
Gtpbp1	0.998598	0.086	0.53549	No
Phka2	0.998648	0.086	0.53549	Yes
Golga3	0.998682	0.086	0.53549	No
Nudt19	0.998727	0.086	0.53549	No
Nhlrc3	0.998797	0.086	0.53549	No
Rgs17	0.99882	0.086	0.53549	No
Sirt3	0.998863	0.086	0.53549	No
Ube2d1	0.998885	0.086	0.53549	Yes
Ccdc163	0.998887	0.086	0.53549	No
Zc2hc1c	0.998987	0.086	0.53549	No
Cdh4	0.999063	0.086	0.53549	Yes
Gatb	0.999073	0.086	0.53549	No
Sema5a	0.999128	0.086	0.53549	Yes
Vmn2r97	0.999151	0.086	0.53549	Yes
Ccdc58	0.999311	0.086	0.53549	No
Uqcrfs1	0.998426	0.087	0.538162	No
Dennd6a	0.998464	0.087	0.538162	No
Prpsap1	0.998465	0.087	0.538162	No
Gp5	0.998664	0.087	0.538162	No
Fez2	0.998696	0.087	0.538162	No
Irak1	0.998823	0.087	0.538162	No
Fam20c	0.998878	0.087	0.538162	Yes
Oprl1	0.998897	0.087	0.538162	No
Dido1	0.998932	0.087	0.538162	No
Nt5c	0.998969	0.087	0.538162	No
Phc3	0.998984	0.087	0.538162	No
Txn2	0.999109	0.087	0.538162	No
Jag1	0.999135	0.087	0.538162	No
Pld5	0.998352	0.088	0.540798	Yes
Fermt3	0.998583	0.088	0.540798	No
Hhat	0.998615	0.088	0.540798	No
Jtb	0.998635	0.088	0.540798	No
Nr3c1	0.99868	0.088	0.540798	No
Spry2	0.998686	0.088	0.540798	Yes
Csmd3	0.998689	0.088	0.540798	Yes
Cdca7	0.998711	0.088	0.540798	Yes
BC021767	0.998779	0.088	0.540798	No
Snph	0.998963	0.088	0.540798	No
Zfp637	0.998973	0.088	0.540798	No
Coro2a	0.999356	0.088	0.540798	Yes
Trmt10c	0.999367	0.088	0.540798	No
Gpr84	0.998203	0.089	0.542051	Yes
Fkbp4	0.998424	0.089	0.542051	No
Kcnip1	0.998424	0.089	0.542051	Yes
Ago2	0.998455	0.089	0.542051	No
Psma1	0.99849	0.089	0.542051	No
[truncated: 10,255 more rows]
