# Supplementary material for: CAJAL enables analysis and integration of single-cell morphological data using metric geometry
Source: Nat Commun. 2023 Jun 21;14:3672. doi: 10.1038/s41467-023-39424-2 (PMC10282047; doi:10.1038/s41467-023-39424-2)
Supplement: Supplementary file 9 — Source Data [file 41467_2023_39424_MOESM9_ESM.xlsx]

## Sheet: Fig. 2d and Sup. Table 2
Gouwens et al. 2019 (Patch-clamp)
Run	Accuracy NBLAST	MCC NBLAST	Accuracy TMD	MCC TMD	Accuracy L-measure	MCC L-measure	Accuracy SNT	MCC SNT	Accuracy Sholl	MCC Sholl	Accuracy ElasticP2P	MCC ElasticP2P	Accuracy CAJAL	MCC CAJAL
1	0.173815	0.11198	0.197434	0.133362	0.158132	0.0918691	0.225511	0.165741	0.183817	0.119544	0.0908893	0.0393171	0.278783	0.222391
2	0.162073	0.0973309	0.18977	0.125259	0.165987	0.101482	0.23709	0.179042	0.183844	0.119361	0.0889867	0.037363	0.294357	0.240329
3	0.163976	0.100347	0.189851	0.124856	0.138318	0.0716733	0.223282	0.161728	0.195559	0.131295	0.0889052	0.036566	0.298434	0.244574
4	0.159845	0.0970209	0.191699	0.127226	0.156012	0.0917142	0.227223	0.167012	0.18379	0.120444	0.0967058	0.0444011	0.288432	0.232762
5	0.173951	0.110275	0.175636	0.109757	0.154082	0.0888732	0.241031	0.18264	0.207572	0.144755	0.0889596	0.0368874	0.306425	0.253144
6	0.171912	0.10687	0.20355	0.139765	0.156257	0.0910301	0.241167	0.182172	0.185856	0.122075	0.104697	0.0536575	0.294765	0.240635
7	0.164085	0.0999754	0.181697	0.116938	0.138237	0.0721324	0.227468	0.167531	0.193792	0.130256	0.0948032	0.0419942	0.294493	0.239517
8	0.148347	0.0823506	0.191862	0.12808	0.138237	0.0715891	0.21733	0.156959	0.181779	0.118095	0.0929822	0.04135	0.294521	0.240507
9	0.16403	0.100294	0.189661	0.124239	0.148239	0.0825092	0.233121	0.174134	0.205452	0.143758	0.104697	0.053744	0.294303	0.2399
10	0.169874	0.106558	0.176071	0.109637	0.154245	0.0893487	0.215509	0.155772	0.183817	0.119129	0.100891	0.0497436	0.292509	0.238214
Scala et al. 2020 (Patch-seq)
Run	Accuracy NBLAST	MCC NBLAST	Accuracy TMD	MCC TMD	Accuracy L-measure	MCC L-measure	Accuracy SNT	MCC SNT	Accuracy Sholl	MCC Sholl	Accuracy ElasticP2P	MCC ElasticP2P	Accuracy CAJAL	MCC CAJAL
1	0.298137	0.174322	0.549906	0.454732	0.361801	0.22093	0.454969	0.332135	0.36646	0.220609	0.440994	0.315424	0.495342	0.386981
2	0.290373	0.165476	0.533949	0.429526	0.343168	0.198921	0.444099	0.318381	0.372671	0.229484	0.427019	0.299059	0.515528	0.412497
3	0.298137	0.176295	0.542161	0.437279	0.364907	0.223369	0.440994	0.315626	0.35559	0.208195	0.445652	0.323833	0.515528	0.411527
4	0.309006	0.1871	0.540842	0.4422	0.374224	0.236978	0.46118	0.340588	0.371118	0.228593	0.464286	0.345889	0.507764	0.401877
5	0.313665	0.194951	0.539437	0.441179	0.369565	0.233639	0.440994	0.315647	0.36646	0.223273	0.437888	0.313395	0.520186	0.418498
6	0.301242	0.179716	0.538412	0.431027	0.363354	0.226432	0.445652	0.321787	0.392857	0.254631	0.420807	0.290534	0.534161	0.434833
7	0.287267	0.159817	0.532791	0.437512	0.364907	0.225552	0.458075	0.336807	0.35559	0.208181	0.444099	0.322258	0.520186	0.418333
8	0.295031	0.172928	0.549471	0.456823	0.364907	0.225225	0.450311	0.32643	0.378882	0.237198	0.427019	0.299356	0.496894	0.388706
9	0.299689	0.179771	0.529049	0.431092	0.347826	0.205499	0.436335	0.309803	0.388199	0.249156	0.445652	0.322713	0.521739	0.419702
10	0.302795	0.181911	0.526376	0.419427	0.368012	0.230514	0.445652	0.319956	0.371118	0.227438	0.456522	0.336689	0.523292	0.422329
Gouwens et al. 2020 (Patch-seq)
Run	Accuracy NBLAST	MCC NBLAST	Accuracy TMD	MCC TMD	Accuracy L-measure	MCC L-measure	Accuracy SNT	MCC SNT	Accuracy Sholl	MCC Sholl	Accuracy ElasticP2P	MCC ElasticP2P	Accuracy CAJAL	MCC CAJAL
1	0.564447	0.335394	0.623661	0.416869	0.507854	0.198306	0.554768	0.276563	0.503887	0.181916	0.464934	0.21247	0.626964	0.42053
2	0.564473	0.336028	0.643185	0.449389	0.51748	0.212432	0.603427	0.367528	0.519411	0.211142	0.482467	0.240871	0.644576	0.450259
3	0.564473	0.338745	0.629498	0.426827	0.521447	0.21635	0.56844	0.302006	0.515788	0.205274	0.476543	0.233269	0.648596	0.45728
4	0.576189	0.356527	0.631512	0.428195	0.513699	0.200588	0.548844	0.267599	0.523457	0.21789	0.474639	0.2212	0.644523	0.448742
5	0.564368	0.336008	0.645187	0.451353	0.515682	0.212844	0.585921	0.335573	0.523378	0.215015	0.468715	0.2148	0.630825	0.426535
6	0.574205	0.351987	0.625591	0.423232	0.517692	0.211101	0.572301	0.309213	0.527291	0.22375	0.460967	0.217528	0.644655	0.451933
7	0.554662	0.322269	0.633434	0.432685	0.515629	0.211199	0.570371	0.308176	0.505977	0.185182	0.47448	0.227739	0.636643	0.437382
8	0.572328	0.349643	0.635334	0.435761	0.521579	0.219688	0.560401	0.286169	0.513672	0.204458	0.466838	0.219671	0.636775	0.437298
9	0.556646	0.327568	0.63929	0.442728	0.527424	0.229851	0.576083	0.319098	0.523378	0.21738	0.44711	0.182254	0.650368	0.46135
10	0.568467	0.34631	0.633396	0.431325	0.525493	0.225427	0.585894	0.33654	0.519622	0.216853	0.460967	0.211611	0.629026	0.423128
Peng et al. 2021 (fMOST)
Run	Accuracy NBLAST	MCC NBLAST	Accuracy TMD	MCC TMD	Accuracy L-measure	MCC L-measure	Accuracy SNT	MCC SNT	Accuracy Sholl	MCC Sholl	Accuracy ElasticP2P	MCC ElasticP2P	Accuracy CAJAL	MCC CAJAL
1	0.350753	0.144872	0.393468	0.238866	0.447795	0.29315	0.560447	0.448836	0.287937	0.0890348	0.245339	0.0671556	0.66165	0.579724
2	0.340033	0.109449	0.4181	0.275132	0.459948	0.313431	0.565023	0.455759	0.269422	0.0686174	0.233839	0.0411666	0.661617	0.579699
3	0.340033	0.110522	0.406472	0.257294	0.44928	0.300391	0.577295	0.472113	0.298657	0.103975	0.243266	0.0588774	0.666176	0.585919
4	0.333824	0.0895092	0.416816	0.277852	0.470738	0.322585	0.5804	0.475316	0.294179	0.0968417	0.239298	0.0631029	0.659999	0.577467
5	0.327679	0.0673437	0.386687	0.230077	0.473838	0.327108	0.586642	0.483033	0.28944	0.0927239	0.252249	0.0640583	0.652384	0.5674
6	0.338432	0.102218	0.421682	0.273457	0.449308	0.296085	0.594045	0.492398	0.287855	0.0902831	0.249012	0.0763395	0.655505	0.57269
7	0.341537	0.110346	0.420695	0.274989	0.482994	0.340852	0.578733	0.472226	0.278802	0.0745885	0.248423	0.0643598	0.652286	0.567434
8	0.335441	0.0923002	0.415799	0.262072	0.461545	0.310347	0.57875	0.473136	0.278736	0.0794195	0.251509	0.0710445	0.641664	0.554138
9	0.332369	0.0820023	0.405495	0.264137	0.46162	0.311067	0.586495	0.482929	0.297202	0.098468	0.25582	0.0817365	0.657074	0.572408
10	0.336945	0.095829	0.4035	0.256921	0.486029	0.345114	0.585057	0.48192	0.309328	0.119272	0.255466	0.071788	0.669281	0.589002

## Sheet: Fig. 3f
Neurons
Run	Accuracy Celltool	MCC Celltool	Accuracy Zernike	MCC Zernike	Accuracy CellProfiler	MCC CellProfiler	Accuracy SPHARM	MCC SPHARM	Accuracy CAJAL	MCC CAJAL
1	0.381988	0.255687	0.368012	0.223474	0.287267	0.123549	0.23913	0.057102	0.495342	0.386981
2	0.386646	0.262412	0.363354	0.217235	0.279503	0.111306	0.232919	0.0493249	0.515528	0.412497
3	0.402174	0.282387	0.374224	0.230812	0.285714	0.120147	0.246894	0.0654921	0.515528	0.411527
4	0.380435	0.253251	0.363354	0.218106	0.307453	0.145325	0.236025	0.0525632	0.507764	0.401877
5	0.38354	0.257134	0.343168	0.193723	0.313665	0.152536	0.23913	0.0547634	0.520186	0.418498
6	0.380435	0.251655	0.341615	0.189758	0.295031	0.132114	0.236025	0.0539877	0.534161	0.434833
7	0.377329	0.250182	0.350932	0.203694	0.299689	0.135978	0.237578	0.0555623	0.520186	0.418333
8	0.400621	0.280321	0.354037	0.206952	0.301242	0.137933	0.229814	0.0462452	0.496894	0.388706
9	0.380435	0.254257	0.363354	0.217628	0.290373	0.123455	0.226708	0.0406557	0.521739	0.419702
10	0.374224	0.245595	0.36646	0.220209	0.285714	0.118641	0.232919	0.0502486	0.523292	0.422329
T cells
Run	Accuracy Celltool	MCC Celltool	Accuracy Zernike	MCC Zernike	Accuracy CellProfiler	MCC CellProfiler	Accuracy SPHARM	MCC SPHARM	Accuracy CAJAL	MCC CAJAL
1	0.814487	0.565278	0.773417	0.428115	0.828159	0.595855	0.777358	0.460113	0.816417	0.564881
2	0.822262	0.586427	0.781219	0.452975	0.830036	0.601844	0.777225	0.461184	0.812398	0.55364
3	0.814487	0.565278	0.757762	0.381161	0.830116	0.601012	0.775321	0.457526	0.820305	0.575307
4	0.812556	0.558846	0.767626	0.411715	0.828159	0.596236	0.759772	0.411193	0.822235	0.58096
5	0.820358	0.581094	0.771381	0.423565	0.828053	0.597149	0.773417	0.448441	0.816444	0.564058
6	0.818374	0.575357	0.771355	0.423876	0.826123	0.591051	0.777384	0.45968	0.822288	0.579694
7	0.816523	0.569595	0.771513	0.422039	0.830116	0.601698	0.779394	0.465083	0.808669	0.546404
8	0.81245	0.55947	0.763606	0.39476	0.828159	0.596654	0.773364	0.449106	0.818374	0.571485
9	0.81647	0.56947	0.773444	0.429643	0.828106	0.59627	0.783228	0.478156	0.808695	0.542898
10	0.814487	0.565811	0.779288	0.446768	0.822235	0.581236	0.779341	0.464726	0.816497	0.565874

## Sheet: Fig. 3e
cell_id	PC1y
864691134829367042	0.112642
864691134884750586	-0.0935629
864691134884772090	0.925718
864691134884784122	-0.0980017
864691134884786170	0.314242
864691134884980218	-0.229035
864691134917377802	0.693876
864691134917378570	0.712107
864691134917379338	0.142597
864691134917382666	-0.432546
864691134917387530	-0.222949
864691134917394442	0.223441
864691134917396746	-0.400478
864691134917400842	0.301202
864691134917406730	-0.262635
864691134917408522	-0.423482
864691134917411850	-0.123001
864691134917413642	0.290615
864691134917414154	0.634949
864691134917464842	-0.0595887
864691134939963491	-0.617084
864691134939983971	-0.454259
864691134939985251	0.914325
864691134939988579	0.294877
864691134939988835	-0.0150412
864691134939992163	0.563406
864691134939997283	0.146843
864691134940003427	0.68683
864691134940004451	-0.869326
864691134940007523	-0.955025
864691134947378940	-0.136896
864691134947379452	-0.896033
864691134947384316	-0.557374
864691134947385084	0.493601
864691134947385340	-0.384277
864691134947385596	0.0940979
864691134947387132	0.445184
864691134947389948	0.0561279
864691134947398140	0.383506
864691134947408892	-0.00739267
864691134947409148	-0.751757
864691134947410940	-0.509164
864691134947411708	-0.843774
864691134947413244	0.723859
864691134947414524	-0.477935
864691134947415548	-0.646353
864691134947416316	0.582635
864691134947418876	0.370251
864691134947421948	0.409323
864691134947427836	-0.0752436
864691134947432188	-0.383439
864691134947437052	-0.459562
864691134947438844	0.157416
864691134947440636	-0.423748
864691134947452156	0.0164756
864691134947462908	-0.309018
864691134947512060	0.745141
864691134947525116	-0.0368367
864691134947632380	0.700145
864691134964408351	0.211983
864691134964410143	0.549429
864691134964411167	-0.400641
864691134964413215	-0.67049
864691134964416031	-0.882899
864691134964419359	0.253633
864691134964420127	-0.65078
864691134964421663	0.894289
864691134964423199	0.433172
864691134964430111	-0.39725
864691134964435487	-0.138189
864691134964446239	-0.186124
864691134964448799	-0.170827
864691134964454687	0.557887
864691134964455199	0.111354
864691134964455455	-0.734306
864691134988373370	0.148896
864691134988373626	-0.361875
864691134988384122	-0.575426
864691134988392570	0.874858
864691134988396154	0.434702
864691134988398458	0.298272
864691134988399226	0.294115
864691134988404858	-0.253004
864691134988407162	0.264535
864691134988408954	0.1104
864691134988409466	-0.0634496
864691134988410746	0.195847
864691134988411258	-0.54604
864691134988411770	0.590002
864691134988417402	0.528057
864691134988423034	-0.373356
864691134988426362	-0.846892
864691134988436346	-0.76705
864691134988439674	-0.267881
864691134988440954	-0.491818
864691134988442746	0.0260548
864691134988446074	-0.754396
864691134988448890	-0.151828
864691134988454010	0.552483
864691134988457082	0.711268
864691134988457594	-0.187261
864691134988457850	0.572664
864691134988459386	0.36727
864691134988459642	0.0634118
864691134988462714	0.75368
864691134988464506	-0.663301
864691134988465274	0.593041
864691134988471162	-0.255222
864691134988472186	-0.347274
864691134988473210	0.159201
864691134988475002	-0.484461
864691134988475258	-0.56521
864691135012351222	0.261632
864691135012351478	0.449195
864691135012356854	-0.405785
864691135012370678	0.261355
864691135012371702	-0.961487
864691135012372470	-0.865171
864691135012381686	-0.620773
864691135012381942	0.692222
864691135012385270	0.768291
864691135012402166	0.702663
864691135012402422	-0.436252
864691135012402678	0.185416
864691135012408310	-0.838449
864691135012418038	0.16674
864691135012434678	0.397607
864691135012441334	-0.140386
864691135012452342	-0.310176
864691135012452598	-0.178415
864691135012453110	0.700164
864691135012456694	-0.800396
864691135012456950	0.160459
864691135012458998	-0.654556
864691135012461046	-0.136302
864691135012461302	0.51392
864691135012464630	0.734825
864691135012465398	-0.196927
864691135012466166	0.25166
864691135012468214	-0.942927
864691135012477430	-0.319161
864691135012477686	0.572983
864691135012477942	-0.704232
864691135012478454	-0.0366646
864691135012486646	-0.579812
864691135012487670	-0.288805
864691135012487926	-0.378008
864691135012488438	-0.816398
864691135012489206	0.15563
864691135012490742	-0.31757
864691135012495094	0.507825
864691135012501238	-0.77021
864691135012502006	-0.878985
864691135012502262	-0.432231
864691135012502518	-0.0284715
864691135012503286	-0.833138
864691135012505334	0.86032
864691135012507382	0.739889
864691135012507638	0.811384
864691135012508150	0.675861
864691135012509430	0.526968
864691135012538358	0.0170569
864691135012549110	0.60887
864691135012559350	0.408738
864691135012564982	0.185351
864691135012674038	-0.341671
864691135012855190	0.127203
864691135012858774	-0.412661
864691135012878742	0.631443
864691135012886678	-0.369727
864691135012886934	-0.239117
864691135012890518	0.129216
864691135012894614	0.0390695
864691135012896662	-0.360644
864691135012897686	0.381842
864691135012918422	0.11298
864691135012920214	0.419257
864691135012923286	0.137398
864691135013141398	0.543326
864691135013181846	0.770655
864691135013192342	-0.205102
864691135045848066	-0.136676
864691135058525595	0.155674
864691135058526363	0.800972
864691135058532763	0.184333
864691135058536091	0.42269
864691135058541211	0.885289
864691135058551963	-0.42726
864691135058553499	-0.19193
864691135058558619	-0.661699
864691135058564251	0.0573023
864691135058565019	0.555846
864691135058570651	0.840386
864691135058570907	0.31917
864691135058572443	0.611005
864691135058574491	-0.26976
864691135058583707	0.2622
864691135058588315	-0.661379
864691135058589083	0.545902
864691135058630299	-0.125915
864691135064977220	0.190845
864691135064989764	-0.0201227
864691135064998212	0.259321
864691135065007428	0.926889
864691135065009476	-0.174425
864691135065021252	-0.771206
864691135065022276	0.17399
864691135065028932	0.367872
864691135065029188	0.992316
864691135065189700	-0.260245
864691135081624055	-0.362637
864691135081624311	0.526521
864691135081624567	-0.342766
864691135081625335	-0.262388
864691135081625591	-0.140531
864691135081632759	-0.636072
864691135081639671	-0.267726
864691135081645047	0.149496
864691135081645815	0.371503
864691135081647351	0.460035
864691135081650423	0.404583
864691135081656823	-0.771373
864691135081658103	0.0806521
864691135081669111	-0.331244
864691135081675511	-0.195439
864691135081698807	0.941203
864691135081712887	-0.989217
864691135081729015	0.439795
864691135081738487	-0.272358
864691135081838839	0.126171
864691135081858807	-0.0808956
864691135081875959	-0.739682
864691135098077472	-0.308234
864691135099843104	0.409783
864691135099846688	-0.16406
864691135099860000	-0.0370876
864691135099865120	0.859662
864691135099868704	0.814052
864691135099868960	0.0983365
864691135099878432	0.523591
864691135103948621	0.634066
864691135103957069	-0.473189
864691135103963725	0.225272
864691135103963981	0.995049
864691135103970125	-0.79841
864691135103970381	-0.35305
864691135103971149	0.173697
864691135103974477	-0.153044
864691135103975757	0.259545
864691135103980877	-0.417531
864691135103982413	0.961518
864691135103983181	0.168343
864691135103987533	0.538821
864691135103994189	0.45747
864691135104000845	0.645073
864691135104001101	0.51586
864691135104009293	-0.730688
864691135104025165	0.888572
864691135104046413	0.223453
864691135104690080	0.144211
864691135113132953	-0.410255
864691135113145753	-0.946893
864691135113152921	0.79012
864691135113154713	0.812455
864691135113158041	-0.807836
864691135113158297	0.707937
864691135113158809	-0.805901
864691135113159065	-0.410996
864691135113164441	0.853806
864691135113288857	0.352769
864691135117770205	-0.588204
864691135117770461	0.85151
864691135117773533	0.426388
864691135117777885	-0.0968806
864691135117779421	0.186669
864691135117780189	-0.00895638
864691135117781469	0.457209
864691135117783005	0.957131
864691135117784029	0.121783
864691135117797853	0.768621
864691135117799133	0.0465968
864691135117799389	-0.049466
864691135117806301	-0.602433
864691135117809373	0.720413
864691135117811165	-0.573299
864691135117811421	-0.320857
864691135117817821	-0.757929
864691135117841885	-0.107917
864691135118054365	0.199317
864691135121070594	-0.0269921
864691135122288167	0.335904
864691135122288423	0.557244
864691135122289447	-0.850132
864691135122299175	-0.153539
864691135122304039	0.948228
864691135122308903	0.454765
864691135122310183	-0.279865
864691135122310695	0.0893974
864691135122313511	0.805401
864691135122315559	-0.697228
864691135122316071	-0.220603
864691135122320167	-0.0597786
864691135122327079	-0.190661
864691135122329895	0.720432
864691135122330663	-0.767066
864691135122332711	-0.248291
864691135122463527	-0.0767434
864691135132644000	0.342022
864691135132663200	-0.561712
864691135132668320	-0.532699
864691135132668832	0.126486
864691135132673952	0.849278
864691135132674720	-0.0323659
864691135132674976	0.870467
864691135132676256	0.00217523
864691135132823200	0.0767558
864691135134642201	0.587227
864691135134642969	0.123685
864691135134643481	-0.859963
864691135134649369	-0.587909
864691135134650393	-0.107595
864691135134664473	0.992416
864691135134674713	0.93332
864691135134679577	-0.196648
864691135134689049	0.0178262
864691135134696729	-0.0587845
864691135134698265	0.230789
864691135134702873	-0.405854
864691135134704153	0.087319
864691135134704409	0.156596
864691135134705177	0.896864
864691135134713625	0.445513
864691135134730265	0.0868962
864691135149961465	-0.553766
864691135155499364	-0.950464
864691135155500388	0.853831
864691135155502948	-0.99162
864691135155508836	-0.141038
864691135155522148	-0.239717
864691135155524708	0.629322
864691135155524964	0.0263936
864691135155533668	0.425797
864691135155537508	0.0067503
864691135155540580	-0.879749
864691135155546212	0.895865
864691135155548516	-0.716971
864691135155556452	-0.776544
864691135155564132	-0.535117
864691135155567460	0.129242
864691135155620452	0.0312186
864691135155788900	-0.803298
864691135162201389	0.0179038
864691135162203693	0.760524
864691135162205229	0.136417
864691135162206765	-0.195609
864691135162222893	0.107404
864691135162229037	-0.762012
864691135162229293	-0.0306137
864691135162231341	-0.968586
864691135162233645	0.416108
864691135162233901	-0.301917
864691135162237485	0.645682
864691135162246701	0.185006
864691135162247981	0.843061
864691135163928495	0.00828902
864691135171023508	0.787195
864691135181683458	-0.0683896
864691135181683970	0.286324
864691135181685762	0.182341
864691135181689858	-0.0226621
864691135181690114	-0.005602
864691135181699330	-0.494243
864691135181700610	0.35429
864691135181700866	0.555837
864691135181720322	-0.214294
864691135181726978	0.380799
864691135181729538	-0.0251685
864691135181729794	-0.336238
864691135181733122	-0.171599
864691135181747714	-0.985489
864691135181750018	-0.853992
864691135181751042	-0.795457
864691135181752066	0.0712389
864691135181753602	0.43454
864691135181754370	0.305859
864691135181754626	-0.71927
864691135181755138	0.994458
864691135181780994	-0.729683
864691135181784066	0.422681
864691135181784578	-0.419916
864691135181788930	0.871079
864691135181789442	-0.30539
864691135181789698	0.133594
864691135181790722	0.297018
864691135181793538	-0.861642
864691135181794562	-0.777256
864691135181797378	0.595381
864691135181800450	-0.54151
864691135181812482	-0.381034
864691135181814274	0.120859
864691135181823234	0.124362
864691135181825026	0.30812
864691135181829890	-0.867821
864691135181830146	-0.359445
864691135181830402	0.701865
864691135181832706	0.813257
864691135181838082	0.485772
864691135189117380	-0.132649
864691135194391850	0.847372
864691135194392618	0.295908
864691135194396202	0.256328
864691135194407978	0.739049
864691135194422314	-0.984177
864691135194428970	0.863596
864691135194430506	-0.00175883
864691135194433578	-0.495704
864691135194434602	-0.255571
864691135194437162	-0.265377
864691135194522154	-0.153009
864691135203455872	0.148743
864691135205624448	-0.907528
864691135206636672	-0.134984
864691135206667843	-0.633497
864691135207713401	0.250721
864691135207713657	-0.77203
864691135207715705	0.483768
864691135207720057	0.227568
864691135207733625	-0.124045
864691135207739513	0.159879
864691135207741049	0.221122
864691135207741561	-0.489084
864691135207748473	-0.0839451
864691135207779449	-0.0320764
864691135209989568	-0.0217051
864691135209989824	0.282279
864691135209994944	0.661528
864691135209997248	-0.11805
864691135209999552	0.511871
864691135209999808	0.998778
864691135210001344	-0.842567
864691135210003648	-0.72736
864691135210011328	0.40644
864691135210024640	-0.574913
864691135210037952	-0.499067
864691135210042048	0.197422
864691135210049728	0.540842
864691135210050240	-0.128654
864691135210052288	-0.13359
864691135210052544	0.0722987
864691135210055104	0.432078
864691135210055616	-0.2221
864691135210057152	-0.1493
864691135210059200	-0.130991
864691135210062272	-0.866882
864691135210062528	0.748474
864691135210063552	0.245828
864691135210064064	-0.993824
864691135210064320	-0.66252
864691135210068416	-0.864937
864691135210076608	0.30487
864691135210222272	0.0538664
864691135212608896	0.338871
864691135212609408	-0.111654
864691135212610944	-0.799895
864691135212613504	-0.938963
864691135212616064	-0.122357
864691135212622208	-0.846479
864691135212624000	-0.20197
864691135212626816	-0.596834
864691135212649344	0.347753
864691135212649856	-0.000944525
864691135212660608	-0.236037
864691135212665472	0.642766
864691135212666240	0.769281
864691135212668032	0.481617
864691135212668544	0.0779319
864691135212668800	0.0367196
864691135212670080	-0.796424
864691135212680832	-0.686466
864691135212682880	-0.119718
864691135212684416	0.0881193
864691135212684672	-0.145719
864691135212685696	-0.181331
864691135212686464	0.31399
864691135212693888	0.620666
864691135212695680	-0.667619
864691135212698496	0.0271833
864691135212703104	0.0145445
864691135212815488	-0.467192
864691135213022264	0.928727
864691135213027384	-0.858762
864691135213029432	0.0878141
864691135213030456	-0.821992
864691135213039160	-0.833956
864691135213048120	0.245871
864691135213052728	-0.41178
864691135213052984	0.204773
864691135213068856	0.250188
864691135213071928	0.704146
864691135213072696	-0.146318
864691135213073208	0.276805
864691135214710777	-0.115083
864691135222813057	0.993208
864691135233097817	0.96785
864691135233102937	0.927277
864691135233106009	-0.585825
864691135233122649	-0.880487
864691135233124185	0.849212
864691135233125209	-0.155279
864691135233128281	0.426502
864691135233137497	-0.159676
864691135233197401	-0.218674
864691135252751535	-0.853836
864691135256119215	0.784574
864691135256121519	0.513328
864691135256123055	0.402303
864691135256129199	0.534065
864691135256130735	-0.368687
864691135256138671	-0.59048
864691135256139695	-0.214745
864691135256141743	0.444372
864691135256142767	0.102193
864691135256143023	0.426588
864691135256175791	-0.210303
864691135256176047	0.548658
864691135256192431	0.293249
864691135269671845	-0.126382
864691135269678245	0.16005
864691135269680549	-0.0573198
864691135269685157	0.831656
864691135269695653	0.42073
864691135269698469	-0.191419
864691135269699493	0.127024
864691135269700517	0.114249
864691135269701285	0.748526
864691135269703589	0.216465
864691135269704869	0.0256007
864691135269705637	0.279892
864691135269721765	0.470505
864691135269722533	-0.756426
864691135269725349	0.882413
864691135269738149	0.432501
864691135269754533	0.476822
864691135269755301	0.557586
864691135269766821	-0.00528824
864691135269767333	0.220358
864691135269769637	-0.273115
864691135269772965	-0.924327
864691135269773221	-0.427501
864691135269777573	-0.432305
864691135269777829	-0.740022
864691135269782949	0.333334
864691135269784741	-0.689755
864691135269785253	-0.11276
864691135269785509	0.57187
864691135269799333	-0.685727
864691135269800101	0.187867
864691135269806245	0.0507594
864691135269807781	0.808222
864691135269812389	-0.298929
864691135269814437	-0.541284
864691135269815205	0.541347
864691135269819045	0.83717
864691135272143633	0.458306
864691135272144401	-0.456997
864691135272144657	0.0223855
864691135272148753	-0.217607
864691135272150545	-0.959141
864691135272157457	-0.277338
864691135272158481	-0.925204
864691135272164625	0.43936
864691135272170513	-0.733981
864691135272173073	-0.0828714
864691135272173585	-0.825058
864691135272177937	0.262129
864691135272178961	0.9476
864691135272181521	-0.3195
864691135274058981	-0.066609
864691135274070757	0.392107
864691135274073061	-0.932974
864691135274078437	0.0810886
864691135274083301	0.920815
864691135274092773	0.327627
864691135274097637	0.495056
864691135274097893	-0.89818
864691135274098661	-0.450231
864691135274099173	0.786872
864691135274099941	-0.811305
864691135274100453	-0.917856
864691135274101733	0.556355
864691135274103781	0.776433
864691135274104037	0.402667
864691135274108901	-0.602044
864691135274109669	-0.880364
864691135274113765	-0.566545
864691135274117349	-0.73214
864691135274134757	0.130302
864691135274139365	0.0623646
864691135274143461	0.2868
864691135274151653	0.3226
864691135274229477	-0.0301942
864691135278196897	-0.330554
864691135278206113	-0.260569
864691135278209953	0.384493
864691135278210465	-0.0620666
864691135278210721	-0.177323
864691135278211489	-0.869318
864691135278219681	0.512986
864691135278219937	-0.40737
864691135278226849	-0.0194068
864691135278326433	-0.367675
864691135291721142	-0.357917
864691135291721398	-0.0168807
864691135291728054	0.0447033
864691135291732918	0.901536
864691135291737270	-0.770232
864691135291738550	0.324978
864691135291742390	-0.172384
864691135291751094	0.916409
864691135291753910	-0.238941
864691135291759542	0.77001
864691135291808438	0.546111
864691135291852214	-0.183971
864691135293047820	-0.187781
864691135293051916	-0.952547
864691135293061388	-0.437605
864691135293062412	-0.133416
864691135293068556	-0.0103599
864691135293070092	0.335075
864691135293074444	0.294366
864691135293077260	0.3387
864691135293077516	-0.489998
864691135293079564	0.0474831
864691135293081100	-0.378034
864691135303139495	-0.114345
864691135303142823	-0.892019
864691135303143079	-0.50415
864691135303143591	-0.367862
864691135303164327	0.392127
864691135303166119	0.569805
864691135303170215	0.320279
864691135303171239	-0.330983
864691135303182759	-0.0880432
864691135303186599	-0.0525094
864691135303190439	0.761405
864691135303191463	0.906356
864691135303202983	0.116522
864691135303204007	-0.358065
864691135303284647	-0.469923
864691135307076678	-0.245818
864691135307077190	-0.688356
864691135307077958	-0.673136
864691135307078214	-0.620527
864691135307078982	0.13365
864691135307089990	-0.180185
864691135307098694	0.914503
864691135307102022	0.798825
864691135307102278	0.49249
864691135307107910	-0.0857386
864691135307113030	0.154124
864691135307115078	-0.364338
864691135307115590	-0.0978286
864691135307116358	0.757269
864691135307173702	0.633967
864691135316465236	-0.0505624
864691135322922652	-0.978103
864691135322935708	0.114731
864691135322936988	0.093117
864691135322943644	-0.354155
864691135322951580	0.245632
864691135322953372	-0.0642029
864691135322954140	-0.950331
864691135322955164	0.0476972
864691135322956188	-0.971992
864691135322956956	0.105814
864691135322962076	0.101166
864691135322962844	0.397394
864691135322966684	-0.766017
864691135322969500	-0.581222
864691135322970268	-0.375428
864691135322973852	0.211417
864691135322975644	-0.983162
864691135322977180	-0.827896
864691135322978204	-0.583689
864691135322978460	0.47988
864691135322993308	-0.171264
864691135322995868	-0.352534
864691135334472681	-0.272965
864691135334499049	0.582804
864691135334505705	-0.283064
864691135334517225	-0.639187
864691135334519785	-0.206914
864691135334521577	0.0228695
864691135334523113	0.795272
864691135334523369	-0.740844
864691135334524137	-0.773379
864691135334529257	-0.684316
864691135334529769	0.0483909
864691135334534889	0.135454
864691135334536425	-0.978862
864691135334549225	0.659132
864691135334600425	-0.10039
864691135334662633	0.173558
864691135337671654	0.0409946
864691135337671910	-0.366481
864691135337672422	0.47975
864691135337673958	0.673009
864691135337674214	-0.646265
864691135337674726	-0.255805
864691135337696998	-0.373143
864691135337698790	-0.197037
864691135337702118	0.291329
864691135337705446	-0.399261
864691135337705958	-0.73659
864691135337707238	-0.322447
864691135337719782	-0.795383
864691135337735398	0.857326
864691135337737190	0.239394
864691135337737446	0.320547
864691135337746918	-0.449462
864691135337752806	0.794866
864691135337753830	-0.202513
864691135337754854	0.94705
864691135337755366	0.694496
864691135337757158	0.87847
864691135337758182	0.031455
864691135337957094	0.0932546
864691135340952261	0.211994
864691135340952517	0.530969
864691135340954565	-0.888292
864691135340955333	0.369426
864691135340957637	-0.415432
864691135340958405	0.215696
864691135340960453	-0.113331
864691135340975045	-0.171093
864691135340976581	-0.10958
864691135340985797	0.942669
864691135340990405	0.133119
864691135340994245	-0.364409
864691135340995781	-0.379087
864691135340998597	-0.583645
864691135341007045	0.581103
864691135341013445	-0.279272
864691135341032133	-0.287358
864691135341036485	-0.990378
864691135341039045	-0.397333
864691135341054917	0.149378
864691135341057221	0.320786
864691135341133745	-0.291469
864691135341134277	-0.0380231
864691135341135537	0.861474
864691135341136305	0.350763
864691135341136561	0.370907
864691135341142449	0.764292
864691135341142705	0.00467911
864691135341149361	0.419944
864691135341159089	-0.181078
864691135341160625	-0.159351
864691135341167537	-0.590408
864691135341168049	-0.686674
864691135341184177	0.628775
864691135341184433	0.504389
864691135341187249	0.20093
864691135341339313	0.875514
864691135345103263	0.285449
864691135345104031	0.356896
864691135345105567	-0.530627
864691135345116831	-0.607012
864691135345128863	-0.529196
864691135345140639	-0.648857
864691135345141663	0.0837325
864691135345151391	-0.0487295
864691135345154463	0.0576496
864691135345178783	0.0369629
864691135345184159	0.253079
864691135345194655	-0.859662
864691135345194911	-0.660552
864691135345196447	-0.225588
864691135345198751	0.211534
864691135345199007	0.098836
864691135345199519	0.389252
864691135345202847	-0.668423
864691135345205919	0.63339
864691135345206943	0.448502
864691135345216671	0.329593
864691135345218719	0.921111
864691135345218975	-0.289837
864691135345219231	0.323181
864691135345223839	0.222709
864691135345224863	-0.540451
864691135345232031	-0.0349176
864691135345246623	-0.261767
864691135345271711	-0.290188
864691135345272479	0.0105115
864691135345317791	-0.725598
864691135345395103	0.120565
864691135345412255	0.0943137
864691135345450655	-0.163804
864691135346303777	-0.68244
864691135348239319	-0.442561
864691135348239831	0.108516
864691135348240087	0.344903
864691135348246231	-0.983866
864691135348257495	0.221706
864691135348259799	-0.888245
864691135348261847	0.0577152
864691135348270807	-0.325832
864691135348288215	0.288884
864691135348289751	0.0056969
864691135348290775	0.362068
864691135348291287	-0.00661493
864691135348291543	0.366936
864691135348293335	-0.0581597
864691135348296919	-0.48769
864691135348298711	-0.467252
864691135348299735	0.269977
864691135348300247	0.0274566
864691135348303319	-0.493137
864691135348307159	0.05084
864691135348351191	0.101345
864691135348462807	-0.48999
864691135354885583	-0.129644
864691135354888911	0.281274
864691135354897615	0.316123
864691135354904015	0.719658
864691135354905039	-0.548042
864691135354911951	0.37389
864691135354912463	0.773913
864691135354916303	-0.122147
864691135354921423	0.0987047
864691135354925263	-0.114087
864691135354925775	0.121843
864691135354932943	0.178986
864691135354937807	0.0677535
864691135354940367	-0.97365
864691135354942927	0.767764
864691135354945999	-0.348823
864691135354946511	-0.516402
864691135354948815	0.588336
864691135354953679	-0.454324
864691135354956751	0.17732
864691135354957263	0.33601
864691135354957775	-0.790267
864691135354960847	0.818012
864691135354964687	0.471104
864691135355024847	-0.249037
864691135355064783	0.440145
864691135357094177	-0.0139443
864691135358809688	-0.0661844
864691135358819160	-0.506858
864691135358826840	0.0824185
864691135358828120	0.683294
864691135358828888	-0.00802931
864691135358833496	0.107144
864691135358833752	-0.438339
864691135358839640	0.705243
864691135358840408	-0.0201488
864691135358841176	0.238238
864691135358841432	0.614219
864691135360110663	-0.485995
864691135360112967	-0.987938
864691135360118855	0.0976133
864691135360126535	-0.0420404
864691135360128327	-0.884925
864691135360132935	0.59597
864691135360138055	-0.0273
864691135360151111	0.29891
864691135360151367	0.0878812
864691135360158791	0.908232
864691135360162887	-0.547722
864691135360165447	-0.159783
864691135360171335	-0.320534
864691135366920441	-0.33114
864691135366921721	-0.18447
864691135366927097	0.629021
864691135366928889	-0.0293591
864691135366931193	0.704368
864691135366940921	0.950109
864691135366942457	0.873031
864691135366943993	0.653839
864691135366952953	0.351987
864691135366953721	-0.0619964
864691135366957817	-0.353027
864691135366959609	-0.34191
864691135366963193	-0.692982
864691135366963449	0.676001
864691135366963961	-0.99534
864691135366966009	0.509247
864691135366966777	-0.484524
864691135366971385	0.119536
864691135366975737	-0.29808
864691135366980089	0.196745
864691135366988281	-0.563773
864691135367001849	0.245433
864691135367015417	-0.4455
864691135367079161	-0.941262
864691135367082745	0.594819
864691135367279865	-0.263197
864691135367346169	-0.762264
864691135373366216	0.423236
864691135373374408	-0.561656
864691135373379016	-0.898868
864691135373380040	0.232547
864691135373385160	-0.574024
864691135373392328	-0.53872
864691135373395912	0.0483442
864691135373407176	0.351479
864691135373412040	0.128792
864691135373417160	-0.917635
864691135373417416	0.806534
864691135373418952	-0.436196
864691135373419976	-0.53168
864691135373420488	0.0537213
864691135373420744	0.976207
864691135373426376	-0.0740799
864691135373478088	-0.19549
864691135373598152	-0.0243352
864691135373618249	-0.93325
864691135373626953	-0.300193
864691135373629257	-0.96861
864691135373630537	0.689215
864691135373640265	0.137081
864691135373643337	-0.186446
864691135373645129	-0.878163
864691135373650761	0.0819354
864691135373652041	0.314526
864691135373655113	0.0785003
864691135373656137	0.763472
864691135373657673	-0.739111
864691135373658185	-0.460367
864691135373660489	0.0135059
864691135373665097	-0.110764
864691135373665353	-0.21657
864691135373667913	-0.0279015
864691135373668937	-0.0636418
864691135373669193	-0.116704
864691135373669961	0.543909
864691135373684297	0.326593
864691135373687881	-0.98269
864691135373688137	-0.646063
864691135373690185	0.562509
864691135373691977	0.879666
864691135373695305	0.765782
864691135373723977	-0.896369
864691135373724489	-0.613261
864691135373724745	-0.0176901
864691135373737033	0.182723
864691135373739337	0.898133
864691135373741641	-0.455252
864691135373752393	0.613091
864691135373866313	-0.389527
864691135382450650	0.525291
864691135382450906	0.489377
864691135382456282	0.123333
864691135382457562	0.613204
864691135382462682	-0.146199
864691135382464986	-0.946818
864691135382466266	-0.94552
864691135382467546	0.796922
864691135382474458	-0.985307
864691135382484442	-0.436972
864691135382488026	0.370958
864691135382505178	0.00690986
864691135382931179	-0.874459
864691135382932203	0.534191
864691135382932459	0.766095
864691135382932715	-0.238515
864691135382971115	0.57642
864691135382972395	-0.0485928
864691135382975467	-0.973343
864691135384766450	0.805737
864691135385174613	0.779437
864691135385174869	-0.303621
864691135385178453	-0.971136
864691135385182549	0.799956
864691135385184597	-0.255649
864691135385188181	0.37001
864691135385191765	-0.5227
864691135385194581	-0.217038
864691135385194837	-0.872393
864691135385195093	-0.0926227
864691135385196885	-0.996646
864691135385198677	-0.127381
864691135385200213	-0.632835
864691135385201749	-0.983659
864691135385210965	-0.278691
864691135385215573	0.158736
864691135385218901	0.029474
864691135385223253	0.334894
864691135385225301	0.216587
864691135385237077	0.01121
864691135385237333	0.866107
864691135385243221	0.159588
864691135385247317	-0.258905
864691135385248597	-0.86179
864691135385250389	-0.435235
864691135385250645	-0.390116
864691135385260629	0.130434
864691135385263189	-0.898946
864691135385264981	-0.0407118
864691135385266773	-0.0449845
864691135385267797	-0.974281
864691135385268309	0.996107
864691135385273173	0.832705
864691135385282901	-0.434796
864691135385285461	0.294491
864691135385286485	0.784663
864691135385287509	-0.772263
864691135385289301	0.506583
864691135385290069	-0.684097
864691135385301845	0.519222
864691135385302357	-0.798995
864691135385309013	-0.852429
864691135385309269	0.152292
864691135385314133	0.0297563
864691135385327957	0.68524
864691135385340245	0.776934
864691135385346901	-0.981233
864691135385363541	-0.283053
864691135386349953	0.21801
864691135386350209	0.530495
864691135386351233	0.585071
864691135386352001	0.586172
864691135386359425	-0.444426
864691135386371969	-0.146678
864691135386375297	-0.236856
864691135386382977	-0.272323
864691135386385281	0.995113
864691135386390913	-0.283589
864691135386396289	0.613313
864691135386397825	-0.335205
864691135386532481	0.993964
864691135393946357	-0.164917
864691135393978613	-0.505936
864691135393978869	-0.700176
864691135393983221	0.958878
864691135393985525	-0.944447
864691135393986549	0.396964
864691135393986805	-0.0403111
864691135393988341	-0.996409
864691135393989109	0.478717
864691135393997045	-0.68763
864691135394003445	-0.106581
864691135394005237	0.268469
864691135394016501	-0.345455
864691135394018549	0.396351
864691135394132981	0.938395
864691135394209013	0.0812039
864691135396362273	0.122024
864691135396365345	0.612451
864691135396367649	-0.0775493
864691135396373281	-0.944777
864691135396388129	-0.343507
864691135396390945	-0.951976
864691135396392225	-0.378246
864691135396396321	0.0857545
864691135396399393	0.143853
864691135396400161	0.738636
864691135396405025	0.176139
864691135403707118	-0.67744
864691135403707374	0.297005
864691135403707886	-0.463573
864691135403730670	0.229876
864691135403731694	0.203996
864691135403744494	0.220171
864691135403761390	-0.893242
864691135403769326	-0.248376
864691135403772398	-0.280256
864691135403774446	0.0354058
864691135403775470	0.629656
864691135403780334	-0.53902
864691135403781358	0.0250061
864691135403873006	0.207456
864691135403892718	-0.190364
864691135407264201	0.85696
864691135407266761	-0.165095
864691135407267273	-0.988778
864691135407271369	-0.249084
864691135407279561	-0.131584
864691135407282121	-0.272959
864691135407287241	-0.83913
864691135407287753	-0.835603
864691135407288265	0.845113
864691135407306697	-0.6048
864691135407312841	-0.231151
864691135407324617	0.427175
864691135407389897	-0.357457
864691135415440058	-0.628064
864691135415443898	0.719955
864691135415452602	-0.0331609
864691135415465146	-0.346569
864691135415466682	0.703846
864691135415473338	0.251224
864691135415477434	0.869362
864691135415479482	-0.39019
864691135415481786	-0.274598
864691135415484858	-0.112533
864691135415485114	0.484225
864691135415487418	0.199068
864691135415490746	-0.210155
864691135415741370	-0.00302477
864691135421679285	-0.32487
864691135422236658	0.0819779
864691135423873573	0.357775
864691135424431242	-0.938102
864691135425542898	-0.296949
864691135428491056	-0.033342
864691135428512816	0.298344
864691135428514608	-0.511207
864691135428515888	-0.730657
864691135428518704	0.195026
864691135428518960	0.66529
864691135428522288	-0.177628
864691135428523312	0.198382
864691135428524080	-0.321408
864691135428525360	0.829879
864691135428525616	0.0578694
864691135428526128	0.147012
864691135428601136	0.119512
864691135431837130	0.203305
864691135436348050	-0.142814
864691135440455752	0.323166
864691135440456008	0.340278
864691135440457544	0.0813288
864691135440469576	-0.610376
864691135440475208	0.293279
864691135440475464	-0.0125282
864691135440476488	0.513323
864691135440487496	-0.083353
864691135440491080	0.768948
864691135440491592	-0.84005
864691135440496456	-0.277768
864691135440497992	0.507476
864691135440501576	-0.960786
864691135440502344	-0.0946909
864691135440503368	0.763331
864691135440505672	0.373226
864691135440553544	-0.152799
864691135440956741	0.0935761
864691135445535122	0.388421
864691135445535378	-0.501828
864691135445536146	0.491204
864691135445537938	-0.58624
864691135445544594	0.194848
864691135445545106	0.657043
864691135445546642	0.0785344
864691135445565586	0.27002
864691135445565842	-0.534714
864691135445568146	-0.502389
864691135445630610	-0.619698
864691135445635218	-0.0698559
864691135445637010	-0.683373
864691135445663890	0.481464
864691135445972798	0.335824
864691135446353477	-0.0768711
864691135446595924	0.305203
864691135446600020	0.256889
864691135446600532	-0.517897
864691135446600788	0.925587
864691135446617428	0.940462
864691135446617940	-0.844306
864691135446622292	0.984616
864691135446624084	-0.0726006
864691135446624596	-0.469003
864691135446625620	0.576447
864691135446626132	-0.686191
864691135446626644	-0.918234
864691135446626900	-0.64408
864691135446627156	0.0129346
864691135446631252	-0.336582
864691135446632532	0.283609
864691135446639444	-0.974829
864691135447045957	-0.458079
864691135448479986	-0.0739363
864691135453803326	-0.260605
864691135454040426	0.109274
864691135454042730	0.781421
864691135454043754	0.191897
864691135454055530	-0.851618
864691135454058346	-0.342823
864691135454061162	0.183055
864691135454061930	0.445582
864691135454062698	0.561462
864691135454066794	-0.899747
864691135454069354	0.206355
864691135454070378	0.588786
864691135454073962	-0.429808
864691135454075498	0.304127
864691135454076522	0.857229
864691135454078058	0.946139
864691135454079338	0.802855
864691135454084970	0.912132
864691135454085482	0.71896
864691135454281322	-0.233683
864691135462229917	-0.00274963
864691135462231197	-0.385778
864691135462231453	0.99822
864691135462235549	0.464247
864691135462241949	0.560361
864691135462257821	0.958687
864691135462264733	-0.184098
864691135462265245	-0.831887
864691135462270365	-0.660361
864691135462277789	0.599655
864691135462278301	0.421819
864691135462371229	0.468536
864691135462376093	0.491627
864691135462516381	-0.126647
864691135462541725	-0.653417
864691135462686526	-0.329368
864691135462688062	-0.479924
864691135462688574	-0.774285
864691135462703678	-0.387558
864691135462707262	0.341986
864691135462707518	-0.650809
864691135462711102	-0.365093
864691135462711614	-0.785985
864691135462712638	-0.0748631
864691135462717246	-0.109518
864691135462717758	-0.150558
864691135462718014	0.196929
864691135462726206	0.0699809
864691135462731582	0.425168
864691135462733886	-0.00898644
864691135462741566	-0.594327
864691135462744382	-0.282131
864691135462767422	0.394446
864691135462787134	-0.665596
864691135462822974	-0.332658
864691135462841918	-0.278892
864691135463481669	0.292676
864691135463483717	0.596347
864691135463486021	-0.236659
864691135463488069	-0.0848393
864691135463488581	0.00361721
864691135463521861	-0.275585
864691135463528517	-0.217973
864691135467537292	-0.0383684
864691135467545740	-0.860982
864691135467547020	0.0924533
864691135467548044	-0.0451877
864691135467560588	0.780401
864691135467562124	-0.899243
864691135467564684	-0.0378051
864691135467567500	0.0954626
864691135467568780	0.76406
864691135467569804	-0.305797
864691135467580812	0.387151
864691135467581324	-0.086778
864691135467611276	0.81391
864691135467648652	0.612746
864691135468142930	-0.660518
864691135468143186	0.0617797
864691135468151378	0.701047
864691135468155986	0.981869
864691135468175186	-0.708292
864691135468179282	-0.357401
864691135470637867	-0.392996
864691135472004914	-0.172024
864691135472006194	-0.193013
864691135472006450	-0.0870697
864691135472018994	-0.181694
864691135472021810	0.364062
864691135472037938	-0.639093
864691135472039986	-0.126073
864691135472046386	-0.849195
864691135472046898	0.308371
864691135472047154	-0.886867
864691135472048178	0.343318
864691135472048434	0.483571
864691135472127538	-0.886999
864691135472128818	-0.14485
864691135474591296	-0.0202793
864691135474602304	-0.0751914
864691135474613568	-0.161035
864691135474619968	0.901116
864691135474620480	0.287933
864691135474622784	0.716536
864691135474625088	0.260323
864691135474625344	-0.339369
864691135474628928	-0.0740947
864691135474629184	-0.0591043
864691135474638912	0.119273
864691135474639680	-0.940144
864691135474641472	0.175653
864691135474655040	-0.867283
864691135474659392	-0.0038085
864691135474659648	-0.62966
864691135474671680	-0.323488
864691135474674240	-0.373828
864691135474674496	-0.0725947
864691135474676288	-0.0881676
864691135474676544	0.469782
864691135474686272	0.166675
864691135474691392	-0.0047677
864691135474696000	-0.0174779
864691135474700352	-0.109626
864691135474707520	-0.724704
864691135474708544	-0.581107
864691135474711104	0.00202951
864691135474712896	0.40711
864691135474714176	0.216025
864691135474715200	0.283004
864691135474722112	-0.786862
864691135474730048	0.0648625
864691135474734912	-0.100535
864691135474744384	0.737334
864691135474745664	0.662855
864691135474792000	-0.642553
864691135476091304	0.882798
864691135476096680	0.524462
864691135476096936	-0.621912
864691135476105896	-0.658718
864691135476106664	0.0920248
864691135476117416	-0.646324
864691135476119976	0.0790943
864691135476123048	-0.287011
864691135476129448	0.840939
864691135476130984	0.840813
864691135476131240	-0.903252
864691135476131496	0.370564
864691135476136616	0.374888
864691135476137384	0.394972
864691135476138920	0.198607
864691135476142760	0.0574264
864691135476146856	0.328884
864691135476155304	-0.00609651
864691135476156584	0.354807
864691135476156840	-0.428206
864691135476158888	-0.608354
864691135476165800	-0.362961
864691135476297640	0.195343
864691135476401394	-0.0818678
864691135478253766	0.467528
864691135478257350	-0.0221579
864691135478266054	-0.00175383
864691135478266310	-0.0963669
864691135478269638	0.187493
864691135478275782	0.0452608
864691135478279366	0.955161
864691135478279622	0.956641
864691135478284230	0.48673
864691135478285510	0.778248
864691135478288838	0.152703
864691135478292934	0.283371
864691135478296006	-0.0718872
864691135478296518	0.379129
864691135478302918	0.460716
864691135478307014	-0.860313
864691135478307526	0.844693
864691135481057232	-0.705326
864691135485514677	-0.160478
864691135487306165	-0.268264
864691135488208698	-0.830093
864691135488212794	0.397917
864691135488219194	-0.319818
864691135488228666	0.335215
864691135488228922	-0.769779
864691135488230458	0.325395
864691135488233018	-0.613136
864691135488234042	0.599702
864691135488237370	-0.142529
864691135488242746	-0.312524
864691135488249146	-0.751779
864691135488259898	0.0975837
864691135488427066	-0.528802
864691135490213479	0.353184
864691135490227815	0.752234
864691135490237031	-0.719905
864691135490240103	0.254423
864691135490251623	-0.0467275
864691135490252647	0.91128
864691135490253159	-0.422081
864691135490255207	0.899229
864691135490256743	-0.322427
864691135490353255	0.648357
864691135490389351	-0.055012
864691135490569447	0.335365
864691135490573543	0.934045
864691135490576871	-0.9113
864691135490584295	-0.295437
864691135490595047	-0.388576
864691135490600423	-0.00565029
864691135490602215	-0.400482
864691135490603239	-0.859237
864691135490605287	0.0493234
864691135491205983	-0.0837297
864691135491217759	-0.266111
864691135491219295	0.218786
864691135491219551	0.136497
864691135491220319	0.903593
864691135491223135	0.159789
864691135491223903	-0.493993
864691135491224159	-0.0855483
864691135491229279	0.0908847
864691135491230303	-0.0722685
864691135491238239	-0.603097
864691135491247199	0.102948
864691135491247711	-0.0860117
864691135491289951	-0.194366
864691135491330911	-0.960819
864691135493964432	-0.852955
864691135493967760	0.345017
864691135493972368	0.435283
864691135493975696	0.952263
864691135493975952	0.928166
864691135493982608	0.0366601
864691135493985168	0.406947
864691135493985680	0.279111
864691135493993360	-0.430947
864691135493995920	0.178379
864691135493997200	0.331157
864691135494004880	0.0136375
864691135494007952	0.869402
864691135494009232	0.571349
864691135494013840	-0.785543
864691135494023312	0.441197
864691135494025104	0.660567
864691135494037904	-0.0755424
864691135494039184	-0.595598
864691135494040464	0.337623
864691135494044816	0.356477
864691135494047888	-0.0848894
864691135494048656	0.261697
864691135494050448	0.301922
864691135494050960	0.218164
864691135494051216	-0.00886992
864691135494052752	0.672137
864691135494054288	-0.598039
864691135494055312	0.1882
864691135494064784	-0.15748
864691135494065296	0.117138
864691135494067600	0.947367
864691135494068624	-0.958415
864691135494070672	0.270674
864691135494071440	-0.497071
864691135494074512	0.576026
864691135494076304	-0.0336483
864691135494076816	0.411052
864691135494195088	-0.305219
864691135497597715	-0.0267893
864691135497599251	0.426886
864691135497608211	-0.301768
864691135497614867	-0.448955
864691135497619731	0.373672
864691135497621779	0.768378
864691135497630227	-0.0789915
864691135497631763	0.411326
864691135497632275	0.386633
864691135497638163	-0.122372
864691135497643539	-0.942225
864691135497649683	-0.107421
864691135497650451	-0.0953161
864691135497650963	-0.613894
864691135497651987	0.705194
864691135497653267	0.31058
864691135497654035	-0.967453
864691135497656083	-0.465149
864691135497659923	-0.0151996
864691135497661203	0.716275
864691135497664275	0.809885
864691135497764115	0.973117
864691135501527362	-0.715786
864691135501527618	-0.551688
864691135501527874	-0.28532
864691135501528130	-0.490975
864691135501529410	-0.164111
864691135501529666	-0.082401
864691135501541186	-0.960961
864691135501543746	0.537515
864691135501546818	0.30568
864691135501548098	0.989926
864691135501548610	0.281564
864691135501558082	-0.26598
864691135501564482	0.994993
864691135501567298	-0.3924
864691135501569602	-0.166019
864691135501571394	-0.738047
864691135501593666	0.78529
864691135501602114	0.943373
864691135501662786	-0.985428
864691135501800029	0.265995
864691135501800541	-0.523133
864691135501801565	0.217222
864691135501802333	0.577797
864691135501802589	0.307931
864691135501803101	0.28261
864691135501824605	0.0546003
864691135501827933	-0.959868
864691135501828957	-0.21307
864691135501829469	0.430263
864691135501832541	0.0526657
864691135501836637	-0.129775
864691135501837149	-0.257249
864691135501845341	-0.0254475
864691135501922653	-0.316991
864691135501927517	-0.323746
864691135501929053	0.504955
864691135502021045	0.782159
864691135502034101	0.931526
864691135502034357	0.359426
864691135502035381	0.346633
864691135502036149	0.232858
864691135502036405	-0.239773
864691135502046389	-0.617752
864691135502060893	-0.236635
864691135508677897	-0.531114
864691135508680201	-0.892457
864691135508701961	0.717231
864691135508706569	0.0822242
864691135508709129	-0.642914
864691135508711945	0.281599
864691135508728073	0.377183
864691135508738313	0.914766
864691135508826377	0.92742
864691135508876041	0.441202
864691135510412752	-0.682776
864691135510417104	-0.551838
864691135510429648	0.203786
864691135510430160	0.160317
864691135510432464	-0.380354
864691135510440144	0.0365152
864691135510442192	-0.783409
864691135510442704	0.110776
864691135510470096	0.741644
864691135510470352	0.656718
864691135510471632	-0.640642
864691135510476752	0.83726
864691135510478032	-0.87052
864691135510501328	0.166013
864691135510517968	0.866286
864691135510547920	-0.99566
864691135510671312	0.928688
864691135514400754	0.274663
864691135515909075	-0.293604
864691135515911123	-0.239855
864691135515911379	0.66472
864691135515913427	0.0962337
864691135515913683	-0.514853
864691135515923667	-0.308321
864691135515925971	0.00792019
864691135515929555	0.289789
864691135515930323	-0.785373
864691135515933395	0.445233
864691135515940051	-0.540585
864691135515952339	-0.336546
864691135515999699	0.229231
864691135517324938	-0.0268351
864691135517325450	-0.30629
864691135517330314	-0.0675275
864691135517336458	0.516277
864691135517340042	-0.0648053
864691135517340298	0.994879
864691135517341066	-0.964377
864691135517342858	0.0876581
864691135517349002	0.321474
864691135517350538	0.19395
864691135517352330	0.346657
864691135517352586	0.0878328
864691135517355658	-0.312468
864691135517368458	0.325165
864691135517369994	-0.280938
864691135517370250	-0.0221459
864691135517371786	0.0731249
864691135517373834	-0.923042
864691135517374346	0.71543
864691135517375882	0.598383
864691135517533066	0.777616
864691135517569674	0.291951
864691135526041947	-0.348093
864691135526044763	0.907048
864691135526045531	0.405918
864691135526052699	-0.194954
864691135526069595	0.0406374
864691135526075739	-0.444654
864691135526076251	-0.0963874
864691135526076507	0.0701193
864691135526094427	0.974664
864691135526095451	-0.67091
864691135526097243	-0.583697
864691135526097499	-0.261227
864691135526098779	0.458397
864691135526102107	-0.315279
864691135538049138	-0.292697
864691135538054002	0.0901957
864691135538059890	-0.266099
864691135538073458	0.0147629
864691135538082162	-0.0171901
864691135538083698	-0.702841
864691135538087538	-0.224584
864691135538095986	0.120788
864691135538101362	0.36495
864691135538107250	-0.349363
864691135538110834	0.872834
864691135538115442	-0.224443
864691135538117490	0.784882
864691135538119026	0.310658
864691135538121586	-0.0429266
864691135538122354	-0.31837
864691135538124658	-0.472332
864691135538129010	0.885206
864691135538172274	0.718438
864691135538225522	0.0729996
864691135539027934	-0.990539
864691135544352296	-0.986308
864691135544353576	-0.115217
864691135544361000	-0.334149
864691135544361256	0.165179
864691135544374824	0.280567
864691135544375080	0.19508
864691135544381992	-0.207148
864691135544392744	0.107703
864691135544404776	-0.930599
864691135544406056	-0.59722
864691135544407336	-0.696688
864691135544409896	-0.709332
864691135544434728	-0.200748
864691135544440104	0.694164
864691135560474593	-0.405044
864691135560495585	0.310576
864691135560499681	0.0718436
864691135560505313	0.529669
864691135560505825	0.153217
864691135560506081	-0.153032
864691135560506593	-0.605385
864691135560507105	-0.034245
864691135560514273	0.25544
864691135560515553	-0.770127
864691135560527585	0.393638
864691135560528609	-0.0179175
864691135560539361	0.019186
864691135560608993	-0.0295918
864691135560610529	0.163712
864691135560613089	-0.0340169
864691135564523031	-0.501973
864691135564532759	-0.702304
864691135564533783	-0.160488
864691135564540439	0.838285
864691135564544023	0.284787
864691135564547351	-0.135181
864691135564551959	-0.233401
864691135564557591	-0.892954
864691135564621143	0.397405
864691135564627287	-0.883989
864691135564628055	-0.375498
864691135564633175	0.122443
864691135564633431	0.857336
864691135564638039	0.856106
864691135564638551	-0.387954
864691135564649815	-0.0157492
864691135564650327	-0.297271
864691135564671575	0.591048
864691135564671831	-0.0879643
864691135564684631	-0.203851
864691135564685143	-0.793836
864691135564690519	0.202446
864691135564694103	-0.172963
864691135564695383	0.685075
864691135564696407	-0.488942
864691135564709911	-0.674996
864691135564715607	0.97205
864691135564746327	-0.840825
864691135564801879	-0.0981666
864691135564857687	-0.164323
864691135566551606	-0.050257
864691135567713004	0.817347
864691135567713516	0.987033
864691135567724268	0.0266807
864691135567735020	-0.488169
864691135567746540	0.573212
864691135567747052	0.0236415
864691135567751916	-0.834617
864691135567752428	0.233734
864691135567753708	0.301042
864691135567757804	0.373488
864691135567759596	-0.513933
864691135568868230	0.329224
864691135568874630	0.589968
864691135568892550	0.833015
864691135568900742	0.900328
864691135568902278	0.419474
864691135568908166	-0.33998
864691135569021062	-0.114955
864691135569097862	0.231214
864691135570645997	-0.0946858
864691135570646253	-0.971937
864691135570646509	0.420108
864691135570647021	0.330334
864691135570648813	-0.135037
864691135570654445	0.33168
864691135570659821	-0.973553
864691135570673389	0.771459
864691135570674157	0.299079
864691135570674669	-0.295015
864691135570679277	-0.604092
864691135570680301	0.263127
864691135570683373	0.135813
864691135570683885	0.0484837
864691135570690797	0.446076
864691135570693613	0.176438
864691135570723821	-0.388721
864691135570839277	0.888871
864691135571212325	0.640331
864691135571212837	-0.224417
864691135571213093	-0.316269
864691135571213349	-0.59183
864691135571222821	-0.188838
864691135571223589	0.168532
864691135571238949	-0.262375
864691135571239205	-0.362151
864691135571243813	-0.392944
864691135571250725	0.0807126
864691135571258917	-0.73771
864691135571266853	0.39685
864691135571267621	-0.497673
864691135571273765	0.970283
864691135571276069	-0.417571
864691135571282469	-0.163196
864691135571282725	0.228637
864691135571284261	-0.303284
864691135571285797	-0.391116
864691135571286565	-0.734348
864691135571304997	-0.0453228
864691135571431717	-0.23716
864691135574810610	-0.0395987
864691135575084574	0.055746
864691135575098142	0.272351
864691135575104030	0.126462
864691135575108894	0.443683
864691135575109406	-0.857918
864691135575122206	-0.898157
864691135575122974	-0.298476
864691135575123742	0.796395
864691135575126302	-0.526369
864691135575176990	0.230309
864691135575289630	-0.21718
864691135576925189	0.494001
864691135576928005	0.782963
864691135576930565	-0.0553207
864691135576931333	0.504036
864691135576934917	-0.311258
864691135576936965	-0.0926835
864691135576952325	-0.0576376
864691135576954373	-0.36576
864691135576958213	-0.855357
864691135576958469	0.796795
864691135577002757	-0.111248
864691135577003013	0.690974
864691135577005061	0.26408
864691135577013765	0.214224
864691135577015301	-0.675312
864691135577016069	-0.0311137
864691135577017605	-0.14629
864691135577023493	0.886061
864691135577104389	0.744035
864691135578532292	0.184063
864691135581554029	0.033267
864691135581557101	0.444258
864691135581566061	0.046287
864691135581580909	-0.922727
864691135581581421	-0.758885
864691135581581677	-0.311335
864691135581582445	0.625936
864691135581601901	-0.783854
864691135581603693	-0.347373
864691135581608045	0.559445
864691135581608301	-0.510937
864691135581689453	0.562019
864691135583646328	0.98021
864691135583647096	-0.163899
864691135583647352	0.633293
864691135583658104	0.985417
864691135583663992	-0.583952
864691135583666040	0.629892
864691135583669880	-0.610297
864691135583675256	-0.497978
864691135583676024	-0.977655
864691135583680888	0.922219
864691135583688312	-0.153074
864691135583695480	-0.517958
864691135583697784	0.320587
864691135583698552	0.0784898
864691135583704118	0.103973
864691135583711352	-0.702519
864691135583716984	-0.431053
864691135583983736	0.848331
864691135585102972	-0.893865
864691135585115772	0.430137
864691135585119100	-0.830438
864691135585121916	-0.252743
864691135585135996	-0.974361
864691135585136508	-0.621265
864691135585139068	0.435974
864691135585141116	0.760877
864691135585143164	0.561681
864691135585147516	0.16753
864691135585149564	-0.29498
864691135585157500	-0.94111
864691135585280380	0.687457
864691135585334908	0.361562
864691135586654194	-0.569729
864691135588284683	0.345798
864691135589878027	-0.592119
864691135589878539	0.387999
864691135589887499	-0.373461
864691135589888011	0.645958
864691135589890571	-0.0264352
864691135589895435	-0.374737
864691135589903115	-0.186066
864691135589920779	0.960574
864691135589930251	-0.562476
864691135589931275	-0.102527
864691135589934859	0.292723
864691135589935627	-0.183619
864691135589936139	-0.258334
864691135589936395	0.742658
864691135589940747	-0.263741
864691135589945099	0.72072
864691135589946635	-0.160905
864691135589947147	-0.753806
864691135589947659	-0.235458
864691135589951243	-0.185885
864691135589952523	-0.952167
864691135589952779	-0.338467
864691135589995531	0.726598
864691135590104843	-0.79495
864691135593498667	0.901462
864691135593500203	-0.530594
864691135593504555	-0.509293
864691135593510699	0.252272
864691135593511979	0.677081
864691135593513515	-0.0755134
864691135593513771	0.606902
864691135593529131	0.0638213
864691135593532971	-0.271326
864691135593533227	-0.334709
864691135593534251	0.420228
864691135593534763	-0.112482
864691135593537835	0.264116
864691135593539115	-0.962708
864691135593540907	-0.906539
864691135593542699	0.924832
864691135593546795	-0.883477
864691135593547819	0.053016
864691135593639211	0.543296
864691135593664043	0.914526
864691135593685547	-0.307437
864691135593799467	0.470393
864691135601383491	0.804677
864691135608467881	-0.997618
864691135609420295	-0.569462
864691135609421063	-0.135325
864691135609424903	-0.150418
864691135609425415	-0.293023
864691135609429511	-0.119172
864691135609432071	0.238103
864691135609438983	-0.0878541
864691135609441031	-0.805052
864691135609445639	-0.0710132
864691135609462535	0.407452
864691135609464583	-0.209643
864691135613004996	0.177083
864691135614113739	-0.482831
864691135614121419	0.371809
864691135614124747	-0.569445
864691135614137803	-0.963928
864691135614141387	-0.101856
864691135614146507	0.318605
864691135614147019	0.521909
864691135614159819	0.632767
864691135614160331	-0.445968
864691135614160587	0.306973
864691135614165451	-0.686034
864691135614172363	0.0605767
864691135614196683	0.351038
864691135614289611	-0.0367753
864691135615756905	0.755679
864691135615757161	0.865998
864691135615761257	-0.554287
864691135615763817	-0.46184
864691135615765865	-0.437272
864691135615772265	0.639798
864691135615778409	0.0525726
864691135615779177	-0.352675
864691135615781481	-0.928808
864691135615782249	0.250786
864691135615782505	0.748516
864691135615783273	0.119347
864691135615791209	0.334773
864691135615793257	-0.296932
864691135615796841	0.640242
864691135615799913	0.772121
864691135615805801	0.483374
864691135616040297	0.399331
864691135616069225	0.353286
864691135617713807	-0.248413
864691135617714063	0.0267158
864691135617714319	0.174621
864691135617714831	0.844093
864691135617716111	0.326825
864691135617716623	0.62199
864691135617723535	-0.136037
864691135617724047	0.434813
864691135617736079	0.750204
864691135617737615	-0.629843
864691135617740687	-0.577564
864691135617748367	0.0540116
864691135617752207	0.0757043
864691135617755791	0.665542
864691135617756047	0.18027
864691135617759375	0.966837
864691135617766543	-0.601273
864691135617769615	0.714477
864691135617772175	0.506588
864691135617800335	-0.572277
864691135617838735	-0.962437
864691135617891727	-0.213714
864691135617892239	0.0345897
864691135617920911	-0.0314636
864691135638952763	0.0915323
864691135638971195	-0.277095
864691135638978107	0.230068
864691135638978363	0.0735847
864691135638979387	0.631241
864691135638982715	-0.122121
864691135638982971	0.26323
864691135638983995	0.225772
864691135638987067	-0.0874001
864691135638988603	0.184978
864691135638989883	0.255242
864691135638992699	0.97775
864691135638993467	-0.818742
864691135638994491	-0.0658275
864691135638997051	-0.779163
864691135638999099	-0.0663089
864691135638999355	-0.621936
864691135639000123	0.552238
864691135644552431	-0.507785
864691135644553199	0.355347
864691135644553711	-0.303473
864691135644553967	-0.536256
864691135644554991	0.230153
864691135644555247	-0.506717
864691135644560367	0.200496
864691135644567023	0.874229
864691135644567279	0.282337
864691135644568559	0.723458
864691135644569583	0.164684
864691135644572143	-0.0593085
864691135644598511	-0.649412
864691135644603887	0.30947
864691135644606703	-0.821451
864691135644606959	-0.0741715
864691135644615407	0.168564
864691135644615663	0.223211
864691135644621551	-0.466309
864691135644628463	0.0447472
864691135644632815	0.438657
864691135644641775	-0.299276
864691135644643311	0.694819
864691135644670191	-0.267967
864691135644678127	-0.535694
864691135644692463	0.115307
864691135644698607	0.114049
864691135644706543	0.0430858
864691135644711151	-0.32706
864691135654022594	-0.440883
864691135654028738	0.821603
864691135654031298	-0.90245
864691135654039234	-0.905246
864691135654042050	0.618452
864691135654054082	0.877176
864691135654055106	-0.324403
864691135654056898	-0.622255
864691135654059202	0.612699
864691135654066626	0.35711
864691135654101698	-0.219845
864691135654337730	0.183744
864691135655939475	0.24716
864691135656165342	0.779769
864691135657769090	-0.16613
864691135657774210	-0.0156719
864691135657777282	0.608272
864691135657780354	-0.287963
864691135657782914	-0.135713
864691135657798018	0.325835
864691135657802882	-0.755498
864691135657803650	0.444016
864691135657807746	0.0374042
864691135657810306	0.47533
864691135657810562	0.0602103
864691135657811842	-0.0892311
864691135657834626	-0.0267735
864691135657835906	0.191976
864691135658060418	-0.34466
864691135660476912	-0.736647
864691135660479216	0.459581
864691135660490992	-0.731383
864691135660499184	0.460221
[truncated: 2,764 more rows]

## Sheet: Fig. 4b
	C score	p-value	q-value
unc.97	0.959986	0	0
nlg.1	0.994073	0	0
lat.2	0.994513	0.001	0.00275
unc.25	0.995333	0.01	0.022
unc.49	0.996466	0.001	0.00275
nrx.1	0.996713	0.012	0.022
sup.17	0.998106	0.043	0.0675714
ptp.3	1.00011	0.101	0.138875
pkd.2	1.00073	0.146	0.178444
mir.1	1.00095	0.285	0.3135
lim.6	1.00203	0.855	0.855

## Sheet: Supplementary Fig. 3
	MCC	CTS score
Geodesic fixed step-sampling, 0 degrees shift	0.233258	11.3946
Geodesic fixed-step sampling, 90 degrees shift	0.221983	11.0189
Geodesic fixed-step sampling, 180 degrees shift	0.237174	10.6908
Geodesic fixed-step sampling, 270 degrees shift	0.23133	10.6648
Geodesic random sampling	0.13073	7.06545
Euclidean random sampling	0.225201	20.275
Euclidean fixed-step sampling, 0 degrees shift	0.238076	17.5005

## Sheet: Supplementary Fig. 4a
Cell	SWC Type	Average branch length	Average contraction	Average fragmentation	Average remote bif. angle	Average partition asymmetry	Average fractal dimension	Average spine/varicosity density	Depth	Height	Highest path order	Cable length	Mean radius	No. of branch points	No. of branches	No. of fitted paths	No. of nodes	No. of paths	No. of primary branches	No. of inner branches	No of spines/varicosities	No. of terminal branches	No. of tips	Length of primary branches (sum)	Length of inner branches (sum)	Length of terminal branches (sum)	Horton-Strahler number	Horton-Strahler bifurcation ratio	Width	Sholl: Centroid	Sholl: Centroid radius	Sholl: Decay	Sholl: Enclosing radius	Sholl: Intercept	Sholl: Kurtosis	Sholl: Max	Sholl: Max (fitted)	Sholl: Max (fitted) radius	Sholl: Mean	Sholl: Median	Sholl: No. maxima	Sholl: No. secondary maxima	Sholl: Degree of Polynomial fit	Sholl: Skeweness	Sholl: Sum	Sholl: Variance
cell_864691135058549403	(Basal) Dendrite	37.1807	0.896473	27.5098	93.2906	0.693905	1.03544	0	147.44	360.322	3	1896.21	0.329974	25	51	0	1353	26	1	13	0	26	26	54.8634	259.61	1241.25	3	1.54487	127.68	3.38627	175.493	2.7705	350.986	-1.5005	3.82304	13	7.33339	66.5663	3.38627	3	1	3	20	1.39674	789	3.89326
cell_864691135099878688	(Basal) Dendrite	39.8181	0.885048	29.587	89.6132	0.644962	1.03272	0	243.601	491.775	5	3663.26	0.347953	44	92	0	2631	48	1	8	0	48	48	124.921	291.236	2146.57	4	1.83333	203.137	4.54683	246.424	2.77656	492.849	-1.33469	4.69702	26	14.1757	174.737	4.54683	3	1	0	20	2.07714	1505	14.3455
cell_864691135122575655	(Basal) Dendrite	53.5983	0.888541	39	80.5779	0.613333	1.03151	0	227.999	155.585	4	1661.55	0.468591	15	31	0	1179	16	1	5	0	16	16	134.91	239.028	1234.12	3	1.8	256.32	3.42308	136.059	2.42886	272.119	-3.12176	13.5461	22	9.54726	187.927	3.42308	3	1	0	20	2.90586	623	8.47748
cell_864691135345255327	(Basal) Dendrite	32.3116	0.87213	23.9887	97.3782	0.645304	1.04029	0	201.76	470.465	6	5719.15	0.305798	86	177	0	4070	91	1	7	0	91	91	30.6581	292.202	3790.16	5	3.02914	183.488	7.58025	244.785	2.48551	489.569	-2.5917	-0.0518144	29	23.0438	272.825	7.58025	4	1	0	20	0.979228	2456	48.5601
cell_864691135367018489	(Basal) Dendrite	29.43	0.900928	21.7297	104.15	0.626185	1.03716	0	280.319	337.665	6	4355.64	0.25911	73	148	0	3069	75	1	9	0	75	75	66.5116	433.944	2729.21	5	2.2954	279.168	5.92063	193.245	2.21934	386.489	-4.13772	0.957616	30	20.5881	247.907	5.92063	3	1	0	20	1.28274	1492	38.8144
cell_864691135373660233	(Basal) Dendrite	36.3902	0.874636	26.7463	97.2658	0.598833	1.04006	0	198.88	414.078	5	2438.14	0.328053	32	67	0	1726	35	1	8	0	35	35	28.6284	378.322	1329.23	4	1.78746	166.017	3.51399	217.842	2.74062	435.684	-1.7076	-0.849298	9	7.19857	408.167	3.51399	3	1	1	20	0.43636	1005	4.38401
cell_864691135375445234	(Basal) Dendrite	30.6313	0.850757	23.1311	89.1477	0.44154	1.0473	0	94.159	183.424	5	1868.51	0.296441	30	61	0	1351	31	1	8	0	31	31	65.3501	228.535	1190.77	4	1.78472	139.52	4.944	93.1659	2.67252	186.332	-1.60745	0.491377	19	12.335	81.1445	4.944	4	1	0	20	0.962325	618	16.0694
cell_864691135385192021	(Basal) Dendrite	35.0313	0.864121	27.2453	83.8932	0.62529	1.03987	0	107.679	462.849	4	1856.66	0.294035	26	53	0	1392	27	1	14	0	27	27	64.034	558.425	938.072	3	1.55357	235.136	2.28387	220.717	2.85048	441.434	-1.61829	3.7964	11	5.24881	61.4293	2.28387	1	1	2	20	1.76089	708	3.28485
cell_864691135407309769	(Basal) Dendrite	45.0519	0.90314	36.129	99.8594	0.498834	1.03063	0	146.16	236.864	4	1396.61	0.42014	15	31	0	1090	16	1	7	0	16	16	166.559	279.602	967.397	3	1.57143	159.873	3.40659	125.369	2.62593	250.737	-2.11836	1.67295	13	6.98579	119.135	3.40659	3	1	1	20	0.999037	620	4.60725
cell_864691135467581580	(Basal) Dendrite	44.4286	0.893574	32.6282	74.9066	0.688174	1.03225	0	164.32	589.377	3	3465.43	0.340132	38	78	0	2468	40	1	20	0	40	40	27.3662	802.868	1747.44	3	1.56111	225.471	6.50893	169.19	2.80228	338.38	-0.759811	-1.17552	15	11.7068	250.371	6.50893	7	1	1	20	-0.116545	1458	13.408
cell_864691135474649152	(Basal) Dendrite	31.4255	0.883805	25.0947	77.318	0.494161	1.03537	0	129.762	286.465	5	2985.42	0.341825	47	95	0	2290	48	1	9	0	48	48	18.6991	186.517	1906.4	5	2.09524	174.656	8.08982	115.771	2.89296	231.542	-0.0407156	-0.46546	19	14.1411	128.324	8.08982	8	1	1	20	-0.0298551	1351	17.8292
cell_864691135489862340	(Basal) Dendrite	39.7114	0.874367	30.1136	83.6951	0.58504	1.03507	0	132.642	461.119	5	3494.6	0.37452	43	88	0	2563	45	1	9	0	45	45	252.837	416.088	1930.22	4	2.10053	163.326	5.4296	201.179	2.63447	402.358	-1.74859	0.419643	17	11.8545	320.72	5.4296	5	1	1	20	0.742729	1504	9.15898
cell_864691135494056080	(Basal) Dendrite	26.0271	0.894592	20.2162	90.7479	0.400463	1.03072	0	110.399	156.672	4	963.002	0.270086	18	37	0	712	19	1	2	0	19	19	53.4808	106.155	587.585	4	2.29894	103.744	3.27679	80.4137	2.47146	160.827	-2.65314	4.11713	13	9.42401	88.3826	3.27679	3	1	1	20	1.82378	367	5.96774
cell_864691135502043573	(Basal) Dendrite	37.7154	0.87337	27.1271	94.4051	0.647566	1.039	0	255.041	614.849	5	6826.49	0.329434	89	181	0	4730	92	1	11	0	92	92	51.7043	430.098	4298.04	5	1.99518	300.417	5.15594	314.513	2.54701	629.026	-2.61475	1.52572	25	12.3919	376.167	5.15594	3	1	1	17	1.31009	2083	18.797
cell_864691135560736481	(Basal) Dendrite	30.2298	0.891157	22.3116	94.2729	0.58695	1.03699	0	184.081	395.008	5	6015.74	0.257764	97	199	0	4242	102	1	13	0	102	102	123.743	568.175	3432.75	5	1.72614	395.84	8.91509	162.634	0.0269222	325.268	-9.63679	1.21245	35	28.1971	104.826	8.91509	7	1	1	20	1.28421	1890	54.6752
cell_864691135563774916	(Basal) Dendrite	50.1779	0.867931	37.5263	95.9308	0.523343	1.04598	0	343.28	520.896	3	1906.76	0.343443	18	38	0	1389	20	1	6	0	20	20	118.208	473.404	953.433	3	1.83333	201.791	2.00272	271.044	2.95088	542.089	-1.23918	1.49308	8	5.8212	305.756	2.00272	1	1	1	20	1.56591	737	2.60217
cell_864691135599351619	(Basal) Dendrite	45.5667	0.886794	34.0143	78.4103	0.474728	1.03499	0	121.199	437.697	6	3189.67	0.395295	34	70	0	2312	36	1	5	0	36	36	97.9774	255.859	2064.99	4	2.02692	210.687	5.14426	225.533	2.47294	451.065	-2.74288	-0.0681235	13	12.0779	192.89	5.14426	5	1	0	20	0.520548	1569	9.63701
cell_864691135615759977	(Basal) Dendrite	30.4968	0.87144	22.7525	98.809	0.501536	1.04117	0	130.64	428.032	5	3080.18	0.283978	50	101	0	2198	51	1	10	0	51	51	39.1139	366.218	1953.04	4	1.83166	253.568	4.65248	212.801	2.44521	425.601	-2.94085	1.53922	16	13.0267	307.463	4.65248	4	1	0	20	1.2593	1312	10.0354
cell_864691135617777807	(Basal) Dendrite	29.1457	0.863615	23.0828	80.1888	0.538971	1.04959	0	259.439	380.159	6	4925.62	0.30238	84	169	0	3733	85	1	9	0	85	85	64.8592	292.407	3235.91	5	1.96484	204.737	7.52692	183.955	2.33828	367.909	-3.20881	0.762701	35	24.7235	220.177	7.52692	4	1	0	20	1.1841	1957	53.6248
cell_864691135654097346	(Basal) Dendrite	56.4074	0.894355	41.7556	82.1881	0.651371	1.02747	0	119.92	515.968	4	2538.33	0.478554	22	45	0	1835	23	1	7	0	23	23	292.588	380.796	1678.34	3	1.8381	165.377	3.33621	257.512	2.65391	515.024	-2.27366	0.667529	12	8.63468	234.506	3.33621	3	1	1	20	0.976785	1161	4.79442
cell_864691135700220027	(Basal) Dendrite	37.0709	0.86914	26.3361	91.0795	0.542949	1.04088	0	236.079	555.776	6	4522.65	0.324733	60	122	0	3092	62	1	11	0	62	62	28.3079	384.121	2544.54	5	2.04508	202.623	5.03143	275.976	2.43916	551.952	-3.07601	0.138597	16	12.5507	346.354	5.03143	5	1	1	20	0.731151	1761	10.9016
cell_864691135777171645	(Basal) Dendrite	31.603	0.880276	25.1351	100.425	0.386574	1.03466	0	129.68	270.464	4	1169.31	0.274586	18	37	0	894	19	1	4	0	19	19	58.1876	247.369	625.365	4	2.04798	120.256	2.7398	135.493	2.75849	270.986	-1.65821	0.952274	7	5.77805	197.334	2.7398	3	1	2	20	0.86476	537	1.75246
cell_864691135780841552	(Basal) Dendrite	51.34	0.882767	38.697	83.5085	0.635256	1.03937	0	98.881	436.735	4	1694.22	0.408096	16	33	0	1245	17	1	7	0	17	17	182.151	369.03	936.702	3	1.5873	128.383	2.86711	217.473	2.78397	434.945	-1.64199	-0.406016	7	6.18383	363.904	2.86711	3	1	1	20	0.573711	863	2.42895
cell_864691135837464467	(Basal) Dendrite	26.6897	0.889178	19.8374	96.2204	0.58681	1.03888	0	291.68	652.224	7	12143.8	0.244538	223	455	0	8572	232	1	8	0	232	232	127.701	451.879	6953.5	6	2.08056	402.688	12.8421	277.113	0.0179031	554.225	-10.4382	0.48321	50	43.8366	173.965	12.8421	8	1	0	20	1.34188	4636	181.417
cell_864691135841059043	(Basal) Dendrite	34.5532	0.891243	25.6154	90.5342	0.536372	1.03509	0	231.201	391.872	6	4042.73	0.296741	57	117	0	2881	60	1	6	0	60	60	96.9011	238.716	2178.16	5	2.14499	238.719	6.46119	164.357	2.48519	328.714	-2.52269	-0.183164	24	18.8926	196.022	6.46119	4	1	0	20	0.983	1415	34.9285
cell_864691135850495687	(Basal) Dendrite	52.5748	0.89618	37.6923	79.21	0.45045	1.02763	0	285.122	419.328	4	2050.42	0.437457	19	39	0	1432	20	1	5	0	20	20	50.1978	259.277	1078.28	4	1.76667	196.415	3.09091	209.867	2.73212	419.735	-1.84061	2.74935	12	8.34295	287.993	3.09091	2	1	1	20	1.59279	850	4.14134
cell_864691135855791662	(Basal) Dendrite	41.9848	0.852323	30.4667	82.0924	0.543742	1.04194	0	206.561	315.072	5	5038.17	0.388812	60	120	0	3537	61	2	5	0	61	61	40.928	78.4087	3111.16	5	2.38954	206.209	11.642	123.055	3.43291	246.11	2.53026	-0.272185	41	34.0189	71.8459	11.642	7	1	0	19	1.02644	1886	118.529
cell_864691135888632713	(Basal) Dendrite	33.3626	0.850338	25.7748	91.5516	0.625341	1.0499	0	147.359	383.04	5	3703.25	0.294114	54	111	0	2751	57	1	13	0	57	57	30.688	520.496	2307.25	5	1.82393	224.639	9.07229	120.461	0.0436585	240.922	-7.95379	-0.822607	27	24.5829	86.148	9.07229	6.5	1	0	20	0.658976	1506	58.7947
cell_864691135906091230	(Basal) Dendrite	40.707	0.850544	30.9767	97.4893	0.658421	1.03886	0	246.641	176.833	4	1750.4	0.373014	21	43	0	1290	22	1	11	0	22	22	53.8903	360.848	1071.4	3	1.55455	165.246	3.61957	132.146	2.61666	264.293	-2.04947	-0.738404	9	5.75653	225.299	3.61957	3	1	0	17	0.470218	666	3.49382
cell_864691135924057859	(Basal) Dendrite	30.7072	0.868237	21.971	96.2522	0.565894	1.03895	0	136.88	451.583	4	2118.8	0.252521	34	69	0	1448	35	1	12	0	35	35	59.6429	473.075	1104.52	4	1.9585	170.177	2.80139	227.753	2.66451	455.505	-2.41233	1.97889	11	8.65045	404.539	2.80139	2	1	0	20	1.5897	804	5.60727
cell_864691135937391925	(Basal) Dendrite	47.8075	0.894552	34.7586	76.2634	0.571429	1.02879	0	215.6	249.858	4	1386.42	0.407997	14	29	0	980	15	1	5	0	15	15	43.4118	226.721	834.84	3	1.73333	232.45	2.52582	159.814	2.61625	319.628	-2.62002	2.60194	10	8.32562	202.029	2.52582	2	1	0	20	1.76999	538	4.71277
cell_864691135952032035	(Basal) Dendrite	26.8641	0.883685	20.5431	91.4197	0.572571	1.03943	0	150.8	486.208	5	3116.24	0.248533	57	116	0	2268	59	1	8	0	59	59	40.2248	328.32	1746.54	5	1.88363	157.95	3.84568	238.671	2.81655	477.342	-1.30854	3.34563	19	12.3228	239.41	3.84568	3	1	0	20	1.74817	1246	9.76558
cell_864691135975028682	(Basal) Dendrite	34.6516	0.887073	26.0597	95.808	0.472257	1.03928	0	280.079	310.913	4	2321.66	0.316817	33	67	0	1680	34	1	9	0	34	34	134.924	350.886	1328.06	4	1.85185	191.233	4.25114	161.672	2.47392	323.343	-2.81216	-0.217844	13	10.3908	228.417	4.25114	4	1	2	20	0.688045	931	9.06049
cell_864691135986930435	(Basal) Dendrite	33.0656	0.903178	24.7053	104.596	0.536847	1.03643	0	344.16	279.808	5	3141.23	0.27342	46	95	0	2253	49	1	10	0	49	49	38.5951	468.651	1995.14	4	1.7329	312.321	3.95378	177.705	2.67404	355.41	-2.07424	5.7744	26	18.4052	224.943	3.95378	2	1	0	20	2.48959	941	23.0232
cell_864691136002229896	(Basal) Dendrite	34.864	0.869139	26.6735	91.9459	0.59778	1.04069	0	186.8	119.04	4	1708.34	0.334319	24	49	0	1259	25	1	9	0	25	25	108.707	277.781	1057.57	3	1.66667	179.072	3.67485	117.194	2.5613	234.388	-2.31384	1.28724	13	8.34623	150.472	3.67485	3	1	0	19	1.15488	599	5.92449
cell_864691136020235256	(Basal) Dendrite	31.4136	0.873664	24.2143	92.1341	0.61664	1.04091	0	98.962	296.96	5	1319.37	0.269114	20	42	0	976	22	1	9	0	22	22	36.8151	270.229	842.608	3	1.61111	66.049	2.87317	150.29	2.96793	300.581	-0.835674	2.83211	12	10.0676	106.087	2.87317	2	1	1	20	1.80444	589	6.6407
cell_864691136023457943	(Basal) Dendrite	32.5625	0.872998	24.5862	81.8594	0.552798	1.03835	0	137.92	328.193	6	2832.94	0.314944	42	87	0	2053	45	1	5	0	45	45	114.983	212.012	1763.95	5	2.5683	214.016	4.79832	175.978	2.52771	351.955	-2.40783	-0.230564	14	9.95604	138.109	4.79832	4	1	0	20	0.697098	1142	9.41063
cell_864691136024636055	(Basal) Dendrite	41.1767	0.898132	30.8636	87.6933	0.618021	1.03022	0	139.119	273.152	5	1811.77	0.367789	21	44	0	1315	23	1	8	0	23	23	35.524	264.439	1125.86	3	1.69712	165.31	4.38816	111.511	2.58717	223.022	-2.00636	0.727692	14	9.62419	113.727	4.38816	3	1	1	20	1.05191	667	8.76887
cell_864691136065226120	(Basal) Dendrite	43.6234	0.879022	32.6667	79.2649	0.479677	1.03376	0	136.802	404.864	5	2486.54	0.392845	28	57	0	1806	29	1	5	0	29	29	100.121	266.626	1447.35	4	1.80899	108.994	4.2491	202.302	2.6082	404.604	-2.07659	0.630154	10	7.53973	199.37	4.2491	4	1	1	20	0.440181	1177	3.65149
cell_864691136118434072	(Basal) Dendrite	27.2184	0.882044	20.6923	84.5005	0.592638	1.03817	0	119.04	247.17	3	1061.52	0.211767	19	39	0	769	20	1	11	0	20	20	103.602	374.124	457.279	3	1.61364	136.32	4.3945	80.2835	2.87026	160.567	-0.674816	0.264853	12	9.64307	99.611	4.3945	4	1	0	20	0.654374	479	6.40775
cell_864691136134763857	(Basal) Dendrite	33.6043	0.882135	25.8864	90.9429	0.568748	1.04083	0	161.28	362.047	5	2957.18	0.33692	43	88	0	2191	45	1	9	0	45	45	11.5161	207.064	2059.76	5	1.95581	221.567	7.82895	109.437	2.7074	218.874	-0.893037	-0.920748	19	14.5992	121.758	7.82895	8	1	1	20	0.0137371	1190	18.4474
cell_864691136148592791	(Basal) Dendrite	32.8527	0.872795	25.6383	74.2078	0.489692	1.04289	0	129.282	266.624	6	1544.08	0.31805	23	47	0	1159	24	1	1	0	24	24	209.449	209.449	869.772	4	3.82143	126.658	3.46328	125.851	2.46763	251.702	-2.87909	0.445417	11	8.60092	194.497	3.46328	3	1	1	20	0.857225	613	5.7387
cell_864691136272953278	(Basal) Dendrite	65.9937	0.856788	50.7143	84.2464	0.153333	1.04634	0	234.161	243.584	4	1385.87	0.541296	10	21	0	1045	11	1	1	0	11	11	275.271	275.271	593.271	4	2.27778	148.16	2.49327	157.09	2.6463	314.18	-2.47832	0.727315	10	6.09182	203.793	2.49327	1	1	0	20	1.24273	556	3.91775
cell_864691136309682778	(Basal) Dendrite	45.9296	0.907481	33.413	91.5293	0.532808	1.02784	0	174.48	332.353	4	2112.76	0.404126	22	46	0	1492	24	1	3	0	24	24	87.8619	213.444	1409.76	4	2.06032	206.591	3.6982	167.568	3.13354	335.135	0.165262	1.4054	15	11.3887	86.4376	3.6982	3	1	0	20	1.45327	821	11.0623
cell_864691136369600127	(Basal) Dendrite	34.0757	0.812597	25.8649	99.9072	0.473124	1.04899	0	153.84	115.712	5	1260.8	0.321779	18	37	0	921	19	1	5	0	19	19	54.7062	206.605	786.517	4	1.69365	153.344	3.86726	82.3108	2.73209	164.622	-1.45991	0.599634	13	10.3459	63.2029	3.86726	2	1	0	20	1.14387	437	8.72329
cell_864691136378752725	(Basal) Dendrite	41.1961	0.879926	31	82.6441	0.658806	1.03501	0	250.239	400.065	4	2760.14	0.349964	33	67	0	2011	34	1	5	0	34	34	106.764	274.062	1625.64	4	2.13737	208.513	3.90086	170.005	2.51196	340.01	-3.13207	3.5194	25	20.2309	244.336	3.90086	1	1	0	20	2.08035	905	31.2758
cell_864691136581141410	(Basal) Dendrite	53.0607	0.897189	39.3488	97.5285	0.500529	1.02869	0	179.04	462.271	4	2281.61	0.435477	21	43	0	1650	22	1	4	0	22	22	43.0892	265.259	1258.25	4	1.77778	189.249	3.06116	239.024	3.05182	478.048	-0.275289	1.0317	11	7.1902	161.305	3.06116	3	1	0	20	1.05907	1001	4.21711
cell_864691136586904469	(Basal) Dendrite	32.0691	0.859666	24.614	97.3012	0.545222	1.04257	0	167.52	199.807	6	1827.94	0.31386	28	57	0	1347	29	1	9	0	29	29	19.2078	218.736	1107.69	4	2.04259	141.248	4.48571	100.503	2.57867	201.006	-1.98351	1.40701	16	10.2605	124.363	4.48571	4	1	1	20	1.11047	628	9.12929
cell_864691136718105206	(Basal) Dendrite	30.3869	0.839839	23.9314	92.3531	0.557774	1.04996	0	107.199	200.834	6	3099.46	0.310731	50	102	0	2340	52	1	12	0	52	52	85.183	271.606	1826.72	5	2.06629	214.338	8.84211	93.982	0.0442097	187.964	-8.14614	-0.882297	23	17.4624	96.8299	8.84211	9	1	0	20	0.126319	1176	28.7703
cell_864691136757033326	(Basal) Dendrite	28.3193	0.873959	21.9036	96.5691	0.546395	1.04244	0	204.001	210.049	6	4701	0.279546	82	166	0	3471	84	1	5	0	84	84	23.8848	373.791	2785.02	5	2.68	257.984	8.38	145.034	2.27605	290.068	-3.18734	-0.154917	33	21.5818	196.78	8.38	5	1	0	20	0.916207	1676	56.689
cell_864691136811828595	(Basal) Dendrite	25.4177	0.847202	19.8611	84.0921	0.537392	1.05313	0	139.68	341.889	5	2745.11	0.247828	52	108	0	2038	56	1	8	0	56	56	146.894	258.425	1701.41	4	1.91312	151.873	4.16935	179.445	2.64417	358.89	-2.1573	0.704303	17	13.2701	127.864	4.16935	3	1	1	20	1.19613	1034	14.0522
cell_864691136907812974	(Basal) Dendrite	37.2439	0.85851	30.4754	83.8674	0.416125	1.04043	0	140.8	349.695	6	2271.88	0.369516	30	61	0	1799	31	1	8	0	31	31	29.0579	256.982	1397.31	4	1.78472	94.722	5.06522	123.151	2.38465	246.302	-2.96438	-0.357056	17	12.5578	164.202	5.06522	4	1	0	20	0.725517	932	15.3728
cell_864691136945670367	(Basal) Dendrite	40.7361	0.8815	30.2319	78.808	0.502039	1.03532	0	216.161	545.857	4	2810.79	0.337069	34	69	0	2018	35	1	8	0	35	35	45.4892	409.725	1343.53	4	1.73148	227.84	3.11924	273.387	2.64677	546.773	-2.43959	-0.333386	11	6.32735	453.168	3.11924	2	1	2	20	0.749708	1151	4.81726
cell_864691136973686812	(Basal) Dendrite	33.7728	0.87859	24.449	95.9958	0.601178	1.03945	0	150.48	457.537	4	3309.73	0.305991	47	98	0	2299	51	1	14	0	51	51	86.096	385.394	2330.01	4	2.05861	186.111	4.14	232.922	2.73905	465.844	-1.9161	2.22796	22	18.715	289.79	4.14	2	1	0	20	1.88641	1242	27.793

## Sheet: Supplementary Fig. 5c
Cell	Average branch length	Average contraction	Average fragmentation	Average remote bif. angle	Average partition asymmetry	Average fractal dimension	Average spine/varicosity density	Depth	Height	Highest path order	Cable length	Mean radius	No. of branch points	No. of branches	No. of fitted paths	No. of nodes	No. of paths	No. of primary branches	No. of inner branches	No of spines/varicosities	No. of terminal branches	No. of tips	Length of primary branches (sum)	Length of inner branches (sum)	Length of terminal branches (sum)	Horton-Strahler number	Horton-Strahler bifurcation ratio	Width	Sholl: Centroid	Sholl: Centroid radius	Sholl: Decay	Sholl: Enclosing radius	Sholl: Intercept	Sholl: Kurtosis	Sholl: Max	Sholl: Max (fitted)	Sholl: Max (fitted) radius	Sholl: Mean	Sholl: Median	Sholl: No. maxima	Sholl: No. secondary maxima	Sholl: Degree of Polynomial fit	Sholl: Skeweness	Sholl: Sum	Sholl: Variance
folder_2016-10-15_file_525 day 3_1-exported	6.92231	0.88512	42.5	80.7614	0.8	1.08093	0	4.82759	14.6285	4	69.2231	0	5	10	0	416	6	2	4	0	6	6	24.1388	33.9953	35.2278	2	1.5	36.3736	1.49444	16.783	3.05923	33.566	-0.985089	20.4137	8	NaN	NaN	1.49444	1	1	3	NaN	3.32075	269	0.68712
folder_2016-10-15_file_525 day 3_2-exported	7.48528	0.758949	43.9091	95.3078	0.8	1.12251	0	6.27586	11.202	3	82.338	0	5	11	0	473	6	1	5	0	6	6	16.5504	57.473	24.865	2	1.2	33.8696	1.46893	17.1926	2.88717	34.3851	-1.43757	13.7067	7	NaN	NaN	1.46893	1	1	5	NaN	3.0541	260	0.693631
folder_2016-10-15_file_525 day 3_3-exported	8.91637	0.781105	51.1	102.45	0.8	1.10352	0	9.65517	17.5278	2	89.1637	0	5	10	0	502	6	2	4	0	6	6	33.7133	42.4849	46.6789	2	1.5	29.7841	1.66265	16.7148	2.9702	33.4295	-1.12593	2.01384	5	4.1729	28.1618	1.66265	1	1	2	20	1.57117	276	0.879445
folder_2016-10-15_file_525 day 3_4-exported	8.77458	0.774318	53.3333	95.8256	0.333333	1.11049	0	2.89655	12.5199	3	78.9712	0	4	9	0	472	5	1	1	0	5	5	24.0581	24.0581	29.9565	3	2.33333	28.0709	2.11765	11.029	2.85372	22.058	-1.2232	3.44288	10	5.25724	11.216	2.11765	1	1	0	20	1.651	252	2.66401
folder_2016-10-15_file_525 day 3_5-exported	6.44208	0.770038	32.5455	119.793	0.466667	1.13869	0	13.0345	15.0239	3	70.8628	0	5	11	0	348	6	1	2	0	6	6	15.0413	20.5857	32.0845	3	1.75	20.0318	1.77778	11.7666	2.73765	23.5332	-1.62858	4.26349	7	5.34132	18.4904	1.77778	1	1	0	20	2.16193	176	1.99093
folder_2016-10-15_file_525 day 36-exported	14.3028	0.714221	83.2857	141.224	0.666667	1.14987	0	6.75862	13.047	3	100.119	0	3	7	0	577	4	1	3	0	4	4	36.7684	51.0243	49.095	2	1.33333	38.0868	1.82915	19.5213	2.65715	39.0426	-1.90752	1.38939	6	4.628	37.8595	1.82915	1	1	1	20	1.47056	364	1.3646
folder_2016-10-15_file_525 nrx1 wy778 day 3_10-exported	10.1498	0.707183	55	132.504	0.5	1.15831	0	7.72414	15.2874	2	50.7491	0	2	5	0	271	3	1	2	0	3	3	7.02498	33.1367	17.6124	2	1.5	20.6908	1.34426	13.154	2.94508	26.3081	-1.35235	6.77106	5	3.14465	7.17493	1.34426	1	1	1	20	2.44302	164	0.508603
folder_2016-10-15_file_525 nrx1 wy778 day 3_1-exported	10.5025	0.848656	60.4	119.581	0.5	1.08157	0	7.24138	11.8609	3	52.5123	0	2	5	0	298	3	1	2	0	3	3	30.5316	40.652	11.8603	2	1.5	34.9239	1.08889	18.2064	2.94716	36.4128	-1.51248	32.2638	4	2.1967	31.3272	1.08889	1	1	1	20	4.98385	196	0.11496
folder_2016-10-15_file_525 nrx1 wy778 day 3_2-exported	10.8545	0.757091	58.2857	112.271	0.666667	1.11572	0	10.6207	19.2411	3	75.9814	0	3	7	0	402	4	1	3	0	4	4	44.7828	52.5778	23.4035	2	1.33333	32.2881	1.46328	19.0031	2.75885	38.0062	-1.79783	1.87198	5	2.97902	35.8468	1.46328	1	1	1	19	1.562	259	0.602337
folder_2016-10-15_file_525 nrx1 wy778 day 3_3-exported	8.74435	0.709089	47.625	60.3936	0.75	1.12351	0	10.1379	12.7835	3	69.9548	0	4	8	0	374	5	2	3	0	5	5	34.4876	17.6456	52.3091	2	1.66667	27.5437	1.89899	10.8582	3.18086	21.7164	-0.511885	1.61927	5	3.17983	13.9606	1.89899	2	1	1	19	1.03973	188	0.765203
folder_2016-10-15_file_525 nrx1 wy778 day 3_4-exported	6.27174	0.823319	38	84.3984	0.380952	1.0885	0	9.65517	6.85299	3	94.0761	0	7	15	0	556	8	1	2	0	8	8	18.1591	22.9021	39.2878	3	2.05	31.8927	2.02339	16.4006	2.78912	32.8011	-1.46223	2.30981	8	4.40236	16.2076	2.02339	1	1	1	20	1.524	346	2.1171
folder_2016-10-15_file_525 nrx1 wy778 day 3_5-exported	6.30687	0.832866	37.6667	107.728	0.333333	1.08274	0	3.37931	9.88412	3	56.7618	0	4	9	0	331	5	1	1	0	5	5	15.8164	15.8164	24.0333	3	2.33333	23.7219	1.54688	12.3214	2.85718	24.6428	-1.41312	4.66175	5	2.88925	12.2244	1.54688	1	1	1	20	1.87022	198	0.627707
folder_2016-10-15_file_525 nrx1 wy778 day 3_6-exported	7.20062	0.716448	42.1818	116.277	0.466667	1.20429	0	8.2069	9.35696	4	79.2068	0	5	11	0	454	6	1	2	0	6	6	11.7155	14.0328	50.2782	3	1.75	24.6444	2.44086	9.13925	2.7031	18.2785	-1.42883	4.94168	13	7.73356	9.33793	2.44086	1	1	0	20	1.85963	227	4.77092
folder_2016-10-15_file_525 nrx1 wy778 day 3_7-exported	6.21132	0.862786	36.7778	112.176	0.75	1.10396	0	3.37931	14.6285	3	55.9018	0	4	9	0	323	5	1	4	0	5	5	15.574	29.3858	26.516	2	1.25	19.9	1.60976	11.8948	2.70543	23.7897	-1.7039	1.88442	5	3.42282	19.6947	1.60976	1	1	1	20	1.31868	198	0.633347
folder_2016-10-15_file_525 nrx1 wy778 day 3_8-exported	6.94872	0.800832	41.8	102.994	1	1.15429	0	6.75862	20.4272	4	69.4872	0	4	10	0	409	6	1	4	0	6	6	25.4848	40.763	28.7242	2	1.5	27.9391	1.34054	17.2465	2.90859	34.4931	-1.52326	12.7796	8	4.86719	22.8704	1.34054	1	1	0	20	3.54617	248	1.2584
folder_2016-10-15_file_525 nrx1 wy778 day 3_9-exported	11.8298	0.653018	65.2	79.4788	0.5	1.24346	0	5.31034	11.9927	2	59.1491	0	2	5	0	322	3	1	2	0	3	3	18.6727	24.5714	34.5776	2	1.5	18.8457	1.77451	10.6585	2.63692	21.3169	-1.76224	0.534505	5	4.34033	21.1059	1.77451	1	1	1	20	1.19479	181	1.10707
folder_2016-10-18_file_525 day3_1-exported	15.1887	0.70811	77	47.5135	0.666667	1.18428	0	13.0345	11.4656	3	106.321	0	3	7	0	533	4	1	3	0	4	4	12.829	34.9756	71.3451	2	1.33333	28.4663	2.79787	10.8563	2.47486	21.7127	-1.77926	0.598417	10	7.35312	14.7086	2.79787	2	1	0	20	1.09621	263	4.44258
folder_2016-10-18_file_525 day3_2-exported	13.2647	0.8009	76.1111	64.5223	0.25	1.09653	0	9.65517	26.4894	3	119.382	0	4	9	0	677	5	1	2	0	5	5	19.2264	42.2497	67.1758	3	1.75	41.6451	1.83402	23.9534	2.75166	47.9068	-1.66738	3.40815	7	3.99075	36.529	1.83402	2	1	1	19	1.54831	442	1.014
folder_2016-10-18_file_525 day3_3-exported	7.38468	0.806699	42.3333	94.9993	0.666667	1.10261	0	7.72414	25.3033	3	110.77	0	7	15	0	621	8	1	1	0	8	8	2.21749	2.21749	56.927	3	3.66667	28.3345	2.10674	17.7882	2.89046	35.5763	-1.09089	8.82634	9	4.55169	26.9335	2.10674	2	1	2	20	1.99907	375	1.24843
folder_2016-10-18_file_525 day3_4-exported	19.2754	0.68387	104.571	62.0909	0.666667	1.13095	0	9.17241	28.0709	2	134.928	0	3	7	0	726	4	1	3	0	4	4	18.0391	62.2199	72.7082	2	1.33333	44.1491	1.82716	25.5642	2.74592	51.1284	-1.69633	11.7268	9	3.61183	43.0999	1.82716	2	1	2	20	2.23503	444	0.961739
folder_2016-10-18_file_525 day3_5-exported	10.6102	0.833284	61.7778	125.9	0.75	1.08477	0	5.7931	25.4351	4	95.492	0	4	9	0	548	5	1	4	0	5	5	35.1631	52.7818	42.7101	2	1.25	34.3967	1.55556	18.5738	2.77312	37.1477	-1.75009	93.5271	20	NaN	NaN	1.55556	1	1	1	NaN	8.52882	294	2.57801
folder_2016-10-18_file_525 day3_6-exported	8.52074	0.819473	49.6667	113.632	0.75	1.08361	0	6.75862	14.2331	4	76.6867	0	4	9	0	439	5	1	4	0	5	5	17.4609	35.3164	41.3703	2	1.25	35.451	1.2623	17.8145	2.99256	35.629	-1.32702	43.8698	10	NaN	NaN	1.2623	1	1	4	NaN	6.05098	231	0.996757
folder_2016-10-18_file_525 day37-exported	8.50732	0.76697	46.8182	69.8165	0.4	1.12898	0	11.1034	13.706	3	93.5805	0	5	11	0	505	6	1	3	0	6	6	1.07662	29.214	46.6732	3	1.83333	37.955	1.53714	18.8408	3.03775	37.6815	-1.00273	6.84288	6	NaN	NaN	1.53714	1	1	6	NaN	2.16226	269	0.652348
folder_2016-10-18_file_525 nrx wy778 day3_1-exported	13.9729	0.682904	80	36.3327	0.5	1.20871	0	9.17241	11.4656	2	69.8643	0	2	5	0	396	3	1	2	0	3	3	31.6779	40.835	29.0294	2	1.5	27.8073	1.60811	15.0409	2.70501	30.0818	-1.81823	0.911747	5	3.86352	25.7844	1.60811	1	1	0	20	1.40177	238	0.988233
folder_2016-10-18_file_525 nrx wy778 day3_2-exported	12.499	0.80198	74.8	132.461	0.5	1.09678	0	3.37931	15.6828	2	62.4951	0	2	5	0	370	3	1	2	0	3	3	20.5556	21.073	41.422	2	1.5	28.598	1.28824	15.9814	2.90872	31.9627	-1.47267	11.653	5	3.16006	31.5845	1.28824	1	1	1	20	2.81371	219	0.336547
folder_2016-10-18_file_525 nrx wy778 day3_3-exported	9.53199	0.776749	50.4286	97.1076	0.666667	1.10125	0	10.6207	12.6517	2	66.724	0	3	7	0	347	4	1	3	0	4	4	25.9422	37.8695	28.8545	2	1.33333	26.3576	1.44355	13.8264	2.80794	27.6527	-1.62356	6.73326	5	3.60409	20.2337	1.44355	1	1	0	20	2.44674	179	0.704104
folder_2016-10-18_file_525 nrx wy778 day3_4-exported	8.80317	0.814071	54	111.199	0	1.09022	0	3.37931	13.4424	3	61.6222	0	3	7	0	372	4	1	1	0	4	4	36.2876	36.2876	19.26	3	2	30.0477	1.38012	15.6823	2.83656	31.3646	-1.63639	9.65861	7	3.74442	26.3832	1.38012	1	1	1	20	2.85519	236	0.837014
folder_2016-10-18_file_525 nrx wy778 day3_5-exported	6.87102	0.828282	40.0909	132.101	0.466667	1.09783	0	5.7931	23.1947	3	75.5812	0	5	11	0	431	6	1	2	0	6	6	23.8714	31.53	29.6125	3	1.75	26.4894	1.5	17.5822	2.81847	35.1644	-1.59413	3.35619	4	3.2897	28.2886	1.5	1	1	1	20	1.85466	270	0.608939
folder_2016-10-18_file_525 nrx wy778 day3_6-exported	14.1322	0.827998	84.7143	158.979	0.666667	1.08732	0	5.7931	22.5358	2	98.9252	0	3	7	0	587	4	1	3	0	4	4	2.64513	36.4607	62.4645	2	1.33333	30.4431	2.05625	15.0426	2.97078	30.0853	-0.864162	1.30325	5	3.56991	24.4088	2.05625	2	1	2	20	0.791829	329	0.707508
folder_2016-10-18_file_525 nrx wy778 day3_7-exported	10.0533	0.75382	57.8	87.3597	0.5	1.12718	0	6.75862	9.48875	3	50.2666	0	2	5	0	285	3	1	2	0	3	3	20.9608	26.5405	23.7262	2	1.5	24.249	1.28682	13.034	2.86278	26.0681	-1.55668	7.58331	4	2.56151	17.1072	1.28682	1	1	0	20	2.36393	166	0.299903
folder_2016-10-18_file_525 nrx wy778 day3_8-exported	8.28384	0.8306	48.1111	67.3566	0.75	1.07332	0	6.75862	21.0861	2	74.5546	0	4	9	0	425	5	1	4	0	5	5	25.0216	40.0423	34.5122	2	1.25	36.2418	1.33178	21.0519	2.83404	42.1038	-1.66354	2.18559	4	2.23126	30.2435	1.33178	1	1	1	20	1.35603	285	0.2603
folder_2016-10-18_file_525 nrx wy778 day3_9-exported	10.4288	0.805915	59.4286	103.902	0.666667	1.09861	0	7.72414	13.1788	4	73.0018	0	3	7	0	410	4	1	3	0	4	4	31.0808	41.8286	31.1732	2	1.33333	35.7146	1.38503	18.8039	2.77573	37.6078	-1.76685	0.108249	3	2.39832	31.3398	1.38503	1	1	0	20	1.05535	259	0.30257
folder_2016-10-21_file_525 day 3_1-exported	15.6006	0.788067	90.2857	154.709	0.666667	1.13612	0	8.68966	17.396	2	109.204	0	3	7	0	626	4	1	3	0	4	4	23.3197	42.0349	67.1691	2	1.33333	30.4431	2.28492	17.4444	2.65929	34.8889	-1.64885	10.3894	11	6.75065	29.4008	2.28492	2	1	0	20	2.68773	409	2.50825
folder_2016-10-21_file_525 day 3_2-exported	10.167	0.839766	59	89.7326	0.666667	1.08529	0	3.86207	20.2954	4	71.169	0	3	7	0	407	4	1	3	0	4	4	24.3089	40.1008	31.0683	2	1.33333	28.0709	1.39888	17.2413	2.83354	34.4826	-1.61964	3.20755	5	3.1596	25.3262	1.39888	1	1	0	20	1.8462	249	0.534914
folder_2016-10-21_file_525 nrx wy778 day 3_1-exported	10.276	0.836072	54	26.322	0.5	1.07599	0	9.17241	15.6828	2	51.38	0	2	5	0	266	3	1	2	0	3	3	1.05431	19.4793	31.9007	2	1.5	16.8689	1.50926	11.974	2.89183	23.948	-1.32127	1.61419	4	2.3035	15.4431	1.50926	1	1	1	20	0.797212	163	0.308325
folder_2016-10-21_file_525 nrx wy778 day 3_2-exported	8.39294	0.794869	42	26.894	0.5	1.0929	0	9.65517	13.4424	2	41.9647	0	2	5	0	206	3	1	2	0	3	3	15.7892	17.4892	24.4755	2	1.5	11.202	1.61333	8.85014	2.71857	17.7003	-1.65406	29.5681	11	4.93358	13.634	1.61333	1	1	0	20	4.7459	121	1.88901
folder_2016-10-21_file_525 nrx wy778 day 3_3-exported	11.5507	0.812278	68.2	143.049	0.5	1.09049	0	6.75862	15.8146	3	57.7534	0	2	5	0	337	3	1	2	0	3	3	21.2753	24.4732	33.2802	2	1.5	22.5358	1.42466	13.8609	2.81472	27.7217	-1.61484	34.9504	9	NaN	NaN	1.42466	1	1	2	NaN	4.84841	208	0.811526
folder_2016-10-21_file_525 nrx wy778 day 3_4-exported	16.1052	0.727143	92	105.198	0.5	1.12233	0	12.5517	14.2331	2	80.5259	0	2	5	0	456	3	1	2	0	3	3	36.0417	58.1485	22.3774	2	1.5	36.9007	1.435	20.4342	2.80533	40.8683	-1.73977	5.94215	5	4.60886	32.6536	1.435	1	1	1	20	2.56865	287	1.00078
folder_2016-10-21_file_525 nrx wy778 day 3_5-exported	10.0316	0.82092	59.7778	138.39	0.75	1.1169	0	4.82759	12.7835	3	90.2844	0	4	9	0	530	5	1	4	0	5	5	1.99913	49.1714	41.113	2	1.25	50.4749	1.68812	19.5133	3.02662	39.0265	-0.924683	0.885288	5	3.24314	38.0557	1.68812	2	1	2	20	0.869893	341	0.534087
folder_2016-10-21_file_525 nrx wy778 day 3_6-exported	13.4039	0.762055	73.3333	146.278	0	1.09675	0	8.68966	13.8378	2	40.2118	0	1	3	0	218	2	1	1	0	2	2	28.6744	28.6744	11.5375	2	2	16.0782	1.13861	10.7987	2.92519	21.5975	-1.50957	20.2704	4	2.85184	18.1419	1.13861	1	1	0	20	4.36324	115	0.260594
folder_2016-10-21_file_541 day 3_1-exported	9.93643	0.777818	61.2727	112.411	0.8	1.10024	0	4.82759	20.4272	3	109.301	0	5	11	0	664	6	1	5	0	6	6	10.0305	42.8086	66.4922	2	1.2	28.8616	2.04023	15.6922	2.66308	31.3843	-1.70396	1.9185	7	4.73418	22.858	2.04023	2	1	1	20	1.27342	355	1.4608
folder_2016-10-21_file_541 day 3_2-exported	8.47983	0.763047	48.2222	115.266	0.75	1.12427	0	9.17241	14.7603	3	76.3185	0	4	9	0	426	5	1	4	0	5	5	1.18609	38.9494	37.3691	2	1.25	28.0709	1.69388	14.8716	2.96493	29.7432	-1.0954	2.36527	5	3.06628	25.465	1.69388	2	1	1	20	1.43082	249	0.734414
folder_2016-10-21_file_541 day 3_3-exported	12.4177	0.742541	70.9333	107.107	0.380952	1.14696	0	13.5172	22.2722	4	186.266	0	7	15	0	1050	8	1	2	0	8	8	0.186376	1.61344	112.998	3	2.05	56.6689	3.21196	18.724	3.49872	37.448	0.821317	-1.10225	8	6.40469	3.27414	3.21196	3	1	0	20	0.276335	591	3.84007
folder_2016-10-21_file_541 day 3_4-exported	12.707	0.798825	74.4286	66.8078	0.666667	1.09543	0	6.27586	12.1245	2	88.9487	0	3	7	0	515	4	1	3	0	4	4	23.6214	28.629	60.3196	2	1.33333	39.6683	1.63725	19.8721	2.78915	39.7441	-1.58939	7.78659	6	2.85752	24.6688	1.63725	2	1	1	20	1.8704	334	0.518014
folder_2016-10-21_file_541 mir-1 day 3_10-exported	9.91564	0.817344	52.5556	115.592	0.333333	1.10518	0	16.4138	14.8921	3	89.2407	0	4	9	0	465	5	1	1	0	5	5	42.9147	42.9147	37.0604	3	2.33333	38.3504	1.40415	21.6183	2.83424	43.2366	-1.68448	10.2079	7	4.47907	31.3015	1.40415	1	1	0	20	3.11002	271	0.981649
folder_2016-10-21_file_541 mir-1 day 3_1-exported	11.5613	0.771725	66.5714	73.9846	0.666667	1.11057	0	7.24138	15.1556	3	80.929	0	3	7	0	460	4	1	3	0	4	4	26.1344	43.0949	37.8341	2	1.33333	30.7067	1.64458	16.6563	2.69483	33.3126	-1.8453	0.3002	4	3.88744	27.6596	1.64458	1	1	0	20	1.27594	273	0.957758
folder_2016-10-21_file_541 mir-1 day 3_2-exported	9.24891	0.862765	53.1667	166.884	0	1.06651	0	4.34483	24.6444	3	55.4935	0	2	6	0	314	4	1	2	0	4	4	19.5158	23.5521	31.9413	2	2	17.0007	1.32895	14.9174	2.88281	29.8349	-1.51376	2.79394	4	3.07191	17.98	1.32895	1	1	0	20	1.91394	202	0.420878
folder_2016-10-21_file_541 mir-1 day 3_3-exported	23.5061	0.528503	131	68.7272	0	1.14554	0	7.72414	22.6676	2	70.5183	0	1	3	0	391	2	1	1	0	2	2	29.9769	29.9769	40.5414	2	2	30.4431	1.33333	18.953	2.84419	37.906	-1.64383	2.39455	4	3.04189	27.0464	1.33333	1	1	1	20	1.8703	248	0.43964
folder_2016-10-21_file_541 mir-1 day 3_4-exported	17.3271	0.771324	103.8	164.219	0.5	1.09042	0	7.72414	16.3417	2	86.6353	0	2	5	0	515	3	1	2	0	3	3	7.76822	29.7607	56.8747	2	1.5	53.3742	1.40284	20.0953	3.08111	40.1906	-0.973676	19.2341	7	NaN	NaN	1.40284	1	2	2	NaN	3.71818	296	0.698849
folder_2016-10-21_file_541 mir-1 day 3_5-exported	10.2539	0.779112	56.2	40.2125	0.5	1.09631	0	7.72414	12.9152	3	51.2696	0	2	5	0	277	3	1	2	0	3	3	19.4716	27.4737	23.7959	2	1.5	24.6444	1.24603	13.1849	2.8828	26.3697	-1.55768	10.4234	4	NaN	NaN	1.24603	1	5	0	NaN	3.197	157	0.426984
folder_2016-10-21_file_541 mir-1 day 3_6-exported	12.3716	0.743923	69	61.7614	0.5	1.14243	0	10.1379	8.56623	2	61.8579	0	2	5	0	341	3	1	2	0	3	3	13.1252	16.1916	45.6663	2	1.5	20.1636	1.66972	11.2703	2.73031	22.5405	-1.60609	5.06908	6	3.56001	15.2357	1.66972	1	1	0	20	1.89784	182	0.797316
folder_2016-10-21_file_541 mir-1 day 3_7-exported	9.08985	0.789819	52.3333	80.6723	0.333333	1.16711	0	3.86207	13.4424	3	81.8086	0	4	9	0	463	5	1	1	0	5	5	21.3525	21.3525	43.5664	3	2.33333	28.8616	1.99099	10.9644	2.69981	21.9288	-1.53884	7.25519	9	NaN	NaN	1.99099	2	1	5	NaN	2.33303	221	1.82719
folder_2016-10-21_file_541 mir-1 day 3_8-exported	10.9169	0.761008	66.4286	115.606	0.666667	1.09639	0	4.82759	24.3808	2	76.4183	0	3	7	0	459	4	1	3	0	4	4	19.5407	45.1648	31.2535	2	1.33333	22.2722	1.67702	14.794	2.73512	29.5881	-1.6842	4.96993	7	3.03677	19.4172	1.67702	1	1	2	20	1.84025	270	0.970031
folder_2016-10-21_file_541 mir-1 day 3_9-exported	18.6509	0.691038	111.2	89.7112	0.5	1.20405	0	5.7931	12.7835	3	93.2547	0	2	5	0	552	3	1	2	0	3	3	24.5631	32.8293	60.4254	2	1.5	26.4894	2.09333	14.1568	2.58424	28.3136	-1.81824	3.23649	7	3.96617	21.4728	2.09333	2	1	0	20	1.54052	314	1.45432
folder_2016-10-27_file_525 day 3 _1-exported	8.42094	0.7922	48.8462	102.34	0.833333	1.09645	0	9.17241	11.8609	4	109.472	0	6	13	0	623	7	1	6	0	7	7	23.9049	48.0632	61.409	2	1.16667	38.6139	1.93909	19.785	2.63744	39.5699	-1.92216	-0.690784	5	4.22011	24.4284	1.93909	1	1	1	20	0.847886	382	1.44525
folder_2016-10-27_file_525 day 3 _2-exported	10.7118	0.62992	57	92.9264	0.333333	1.18489	0	10.1379	16.8689	3	96.4066	0	4	9	0	505	5	1	1	0	5	5	33.1102	33.1102	37.5191	3	2.33333	23.3265	2.128	13.93	2.6183	27.86	-1.89719	9.7882	15	7.12639	21.7937	2.128	1	1	0	20	2.74019	266	4.99961
folder_2016-10-27_file_525 day 3 _3-exported	11.0611	0.698816	58.4444	113.44	0.75	1.14484	0	12.069	22.1404	3	99.5499	0	4	9	0	518	5	1	4	0	5	5	6.04375	25.9416	73.6083	2	1.25	27.1484	2.33019	11.8873	2.99868	23.7747	-0.770454	2.3658	8	5.09128	14.7176	2.33019	2	1	0	20	1.39332	247	2.24232
folder_2016-10-27_file_525 day 3 _4-exported	9.93052	0.725659	54.0909	136.316	0.4	1.12765	0	12.5517	10.6748	3	109.236	0	5	11	0	585	6	1	1	0	6	6	14.8781	14.8781	55.4612	3	2.75	21.7451	2.46957	12.3921	2.5489	24.7842	-1.73555	10.8448	13	6.30457	24.132	2.46957	2	1	2	20	2.35978	284	3.00564
folder_2016-10-27_file_525 day 3 _5-exported	9.29428	0.76965	53.8571	127.334	0.666667	1.10839	0	4.82759	15.2874	2	65.06	0	3	7	0	371	4	1	3	0	4	4	16.1401	27.3434	37.7166	2	1.33333	26.6212	1.42949	15.2624	2.88706	30.5248	-1.44826	3.39786	4	3.02578	13.9823	1.42949	1	1	1	20	1.93232	223	0.569189
folder_2016-10-27_file_525 nrx wy778 day3_1-exported	7.05076	0.764774	38.1429	105.748	0	1.12534	0	4.34483	21.0861	3	49.3553	0	3	7	0	261	4	1	1	0	4	4	23.0321	23.0321	20.8829	3	2	12.3881	1.39474	12.1194	2.80427	24.2388	-1.62711	5.59638	5	3.39408	20.5923	1.39474	1	1	0	20	2.20081	159	0.541919
folder_2016-10-27_file_525 nrx wy778 day3_2-exported	18.8748	0.699268	100	90	0	1.09114	0	9.65517	18.055	2	56.6243	0	1	3	0	298	2	1	1	0	2	2	45.3731	45.3731	11.2512	2	2	20.1636	1.43333	13.0271	2.75501	26.0542	-1.72159	4.52235	4	2.77139	23.8648	1.43333	1	1	1	20	2.03337	172	0.516527
folder_2016-10-27_file_525 nrx wy778 day3_3-exported	7.20573	0.824525	41.5714	144.117	0.666667	1.09563	0	7.24138	22.404	3	50.4401	0	3	7	0	285	4	1	3	0	4	4	26.0959	34.291	16.1491	2	1.33333	10.4113	1.2093	12.8379	2.88941	25.6759	-1.55275	11.2302	4	NaN	NaN	1.2093	1	2	3	NaN	3.13993	156	0.291788
folder_2016-10-27_file_525 nrx wy778 day3_4-exported	6.45512	0.791472	34.3333	84.283	0.75	1.11869	0	8.68966	11.9927	4	58.0961	0	4	9	0	301	5	1	4	0	5	5	17.2351	28.424	29.6721	2	1.25	12.9152	1.7013	8.73122	2.71198	17.4624	-1.63565	3.45983	6	4.60987	14.7052	1.7013	1	1	1	20	2.05933	131	1.73855
folder_2016-10-27_file_525 nrx wy778 day3_5-exported	6.37832	0.823985	34.8889	113.525	0.25	1.09324	0	4.34483	17.396	4	57.4049	0	4	9	0	306	5	1	2	0	5	5	18.4491	27.2482	24.3076	3	1.75	18.9775	1.51667	12.8047	2.79273	25.6094	-1.60501	2.92879	5	3.55752	17.862	1.51667	1	1	0	20	1.74204	182	0.756022
folder_2016-10-27_file_525 nrx wy778 day3_6-exported	9.22519	0.77213	48	76.2605	0.25	1.1338	0	12.069	17.6596	4	83.0267	0	4	9	0	424	5	1	2	0	5	5	29.0113	33.8191	18.7053	3	1.75	25.8305	1.77143	15.6187	2.66203	31.2373	-1.87357	1.87532	6	5.85881	31.2373	1.77143	1	1	1	20	1.63588	248	1.55889
folder_2016-10-27_file_525 nrx wy778 day3_7-exported	7.63959	0.820222	46.4	78.7071	0.5	1.07332	0	2.41379	15.551	2	38.198	0	2	5	0	228	3	1	2	0	3	3	17.5859	19.5947	18.6033	2	1.5	8.17087	1.32632	8.72283	2.85384	17.4457	-1.53586	7.47549	5	3.53899	13.177	1.32632	1	1	0	20	2.73214	126	0.690258
folder_2016-10-27_file_525 nrx wy778 day3_8-exported	9.5343	0.803445	50.4286	115.98	0.666667	1.09846	0	13.0345	13.9696	3	66.7401	0	3	7	0	347	4	1	3	0	4	4	38.9304	43.0511	23.689	2	1.33333	19.9	1.56757	12.4436	2.76944	24.8872	-1.69324	22.788	12	5.84736	19.4573	1.56757	1	1	0	20	4.25689	174	2.26585
folder_2016-10-27_file_541 day 3_1-exported	5.1478	0.813051	30	98.2638	0.833333	1.11894	0	5.31034	14.6285	2	66.9214	0	6	13	0	378	7	1	6	0	7	7	12.1302	31.4182	35.5031	2	1.16667	18.9775	2	11.1868	2.60823	22.3735	-1.74957	1.03273	6	4.56839	20.1563	2	2	1	0	20	1.38154	224	1.74775
folder_2016-10-27_file_541 day 3_2-exported	9.78828	0.730797	57.8889	64.2021	0.75	1.13694	0	5.31034	29.257	3	88.0945	0	4	9	0	513	5	1	4	0	5	5	15.386	54.7803	33.3143	2	1.25	34.5285	1.39914	22.4845	2.86262	44.969	-1.55954	0.49108	3	2.58046	44.969	1.39914	1	1	4	20	1.2348	326	0.361551
folder_2016-10-27_file_541 day 3_3-exported	13.2193	0.740408	73.8889	78.3971	0.333333	1.14393	0	13.5172	16.0782	3	118.974	0	4	9	0	657	5	1	1	0	5	5	44.9591	44.9591	51.5366	3	2.33333	48.3663	1.53909	25.5686	2.83327	51.1373	-1.62108	3.93657	6	3.46445	26.4139	1.53909	1	1	1	20	1.98385	374	0.877598
folder_2016-10-27_file_541 day 3_4-exported	8.01083	0.775962	47.1818	76.5648	0.1	1.12556	0	5.31034	12.1245	3	88.1191	0	5	11	0	509	6	1	2	0	6	6	9.39443	21.2178	50.3143	3	1.75	24.908	2.31618	13.359	2.6363	26.718	-1.59955	2.7607	9	4.85547	18.2079	2.31618	2	1	0	20	1.18002	315	1.89188
folder_2016-10-27_file_541 day 3_5-exported	10.3522	0.767813	57.3077	80.1425	0.266667	1.16475	0	14	10.0159	4	134.579	0	6	13	0	733	7	1	3	0	7	7	26.8098	45.9359	66.3089	3	1.66667	43.8855	2.1411	17.3239	2.80024	34.6479	-1.37568	-0.175898	6	4.55085	12.4048	2.1411	2	1	2	20	0.987424	349	1.96145
folder_2016-10-27_file_541 mir-1 day 3_1-exported	14.093	0.701221	79.4	44.5376	0.5	1.19685	0	7.24138	14.2331	3	70.465	0	2	5	0	393	3	1	2	0	3	3	31.4356	34.6264	35.8387	2	1.5	30.1795	1.52795	16.5074	2.73707	33.0149	-1.81161	2.52985	5	4.0958	27.4436	1.52795	1	1	0	20	1.85174	246	0.975776
folder_2016-10-27_file_541 mir-1 day 3_2-exported	18.5645	0.820941	106.6	118.062	0.5	1.0866	0	3.86207	24.5126	3	92.8226	0	2	5	0	529	3	1	2	0	3	3	32.6882	47.1365	45.686	2	1.5	40.1954	1.46473	23.1914	2.86073	46.3829	-1.52154	1.44889	4	2.44815	19.906	1.46473	1	1	0	20	1.15894	353	0.366459
folder_2016-10-27_file_541 mir-1 day 3_3-exported	8.33146	0.766894	44.5714	83.7126	0.666667	1.14885	0	5.7931	22.7994	2	58.3202	0	3	7	0	306	4	1	3	0	4	4	33.9701	38.1738	20.1464	2	1.33333	15.0239	1.34211	12.4021	2.81567	24.8042	-1.63618	3.9488	4	2.91022	21.5116	1.34211	1	1	2	20	2.08128	153	0.45715
folder_2016-10-27_file_541 mir-1 day 3_4-exported	13.5103	0.766129	78.2	41.1286	0.5	1.08031	0	8.2069	13.047	2	67.5513	0	2	5	0	387	3	1	2	0	3	3	16.0695	18.5056	49.0457	2	1.5	29.1252	1.69421	11.9112	2.9781	23.8225	-1.16486	4.25914	8	5.77761	8.93344	1.69421	1	1	0	20	2.20355	205	2.04738
folder_2016-10-27_file_541 mir-1 day 3_5-exported	8.13049	0.720602	44.8182	79.2286	0.4	1.13069	0	15.4483	15.1556	4	89.4354	0	5	11	0	483	6	1	3	0	6	6	15.4284	43.4669	39.4742	3	1.83333	24.3808	1.78322	15.3234	2.683	30.6469	-1.79715	7.95519	9	5.84316	30.6469	1.78322	1	1	2	20	2.34495	255	1.56535
folder_2016-10-27_file_541 mir-1 day 3_6-exported	14.4459	0.716038	85.6	149.893	0.5	1.1636	0	5.31034	16.7371	3	72.2293	0	2	5	0	424	3	1	2	0	3	3	21.6324	53.1373	19.092	2	1.5	22.6676	1.78358	12.7838	2.65354	25.5676	-1.85638	0.460402	6	5.27182	24.6064	1.78358	1	1	1	20	1.43741	239	1.93025
folder_2016-10-7_file_541 day 1_1-exported	10.4973	0.786579	58.4	88.0907	0.5	1.08959	0	4.82759	16.7371	2	52.4866	0	2	5	0	288	3	1	2	0	3	3	3.22657	15.2487	37.2379	2	1.5	27.2802	1.53043	11.6013	3.00667	23.2027	-1.05917	2.85911	4	3.51577	22.9992	1.53043	1	1	2	20	1.13901	176	0.356522
folder_2016-10-7_file_541 day 1_2-exported	8.62839	0.792354	48.5714	48.3126	0.666667	1.09541	0	3.86207	29.257	3	60.3987	0	3	7	0	334	4	1	3	0	4	4	1.75459	22.6219	37.7768	2	1.33333	13.5742	1.43226	15.6814	2.95552	31.3629	-1.26678	0.325241	3	3.16306	24.0313	1.43226	1	1	1	20	1.23794	222	0.428823
folder_2016-10-7_file_541 day 1_3-exported	12.7457	0.836198	74.5	153.143	0.666667	1.06641	0	7.24138	20.6908	2	76.4744	0	3	6	0	442	4	2	2	0	4	4	47.2752	39.2814	37.193	2	2	48.1027	1.34361	21.7839	3.15811	43.5678	-0.774502	15.7716	6	5.96755	43.5678	1.34361	1	1	2	20	3.14585	305	0.421231
folder_2016-10-7_file_541 day 1_4-exported	8.89823	0.745772	48.5714	116.083	0.666667	1.11697	0	8.2069	11.3338	2	62.2876	0	3	7	0	334	4	1	3	0	4	4	12.1777	28.3814	33.9062	2	1.33333	19.2411	1.84536	10.5297	2.66416	21.0593	-1.64864	2.55057	6	3.46301	13.6008	1.84536	2	1	2	20	1.51489	179	1.11125
folder_2016-10-7_file_541 day 1_5-exported	8.60496	0.841597	48.6667	161.793	0	1.08658	0	7.72414	4.21722	3	51.6298	0	2	6	0	287	4	1	2	0	4	4	17.9992	29.562	22.0678	2	2	27.412	1.34815	14.2196	2.86851	28.4393	-1.51418	0.968834	3	2.55986	16.342	1.34815	1	1	0	20	1.38308	182	0.318187
folder_2016-10-7_file_541 day 3_1-exported	6.88384	0.778496	37	51.4237	0.466667	1.11108	0	7.24138	17.2643	3	75.7222	0	5	11	0	397	6	1	2	0	6	6	1.05431	13.9204	46.7202	3	1.75	14.2331	2.16505	11.2342	2.91872	22.4683	-1.04957	18.6753	14	6.92243	14.318	2.16505	2	1	0	20	3.75885	223	3.76661
folder_2016-10-7_file_541 day 3_2-exported	8.99236	0.815045	52.2308	99.5248	0.5	1.07175	0	7.24138	26.2259	3	116.901	0	6	13	0	667	7	1	2	0	7	7	20.0035	29.5937	72.8645	3	1.875	29.5206	2.01531	19.2332	2.63841	38.4665	-1.82704	-0.561698	5	4.01259	25.6443	2.01531	2	1	1	20	0.659894	395	1.08182
folder_2016-10-7_file_541 day 3_3-exported	7.29314	0.859035	44.1538	75.0589	0.25	1.07042	0	4.34483	21.8768	3	94.8108	0	6	13	0	562	7	1	3	0	7	7	7.22544	29.6671	49.9942	3	1.66667	25.5669	2.43066	12.7293	2.58886	25.4586	-1.64385	1.66668	9	4.6165	15.1629	2.43066	2	1	0	20	1.12628	333	2.15876
folder_2016-10-7_file_541 day 3_5-exported	9.99687	0.816497	55.625	73.5438	0.75	1.09216	0	12.069	23.4583	2	79.975	0	4	8	0	438	5	2	3	0	5	5	32.1674	35.4439	44.5311	2	1.66667	23.1947	1.71515	17.0847	2.90395	34.1694	-1.24543	2.53785	5	3.42048	25.8354	1.71515	2	1	2	20	1.3753	283	0.717147
folder_2016-10-7_file_mir-1 541 day 1_1-exported	16.9029	0.707755	88.3333	8.74068	0	1.16487	0	11.1034	9.48875	2	50.7088	0	1	3	0	263	2	1	1	0	2	2	24.9597	24.9597	25.749	2	2	24.908	1.27778	14.1714	2.85125	28.3428	-1.60211	8.08994	4	2.49588	20.1801	1.27778	1	1	0	20	2.45753	161	0.298222
folder_2016-10-7_file_mir-1 541 day 1_2-exported	8.50803	0.847616	47.2	31.974	0.5	1.08192	0	3.86207	18.055	2	42.5402	0	2	5	0	232	3	1	2	0	3	3	11.3215	16.8392	25.7009	2	1.5	21.6133	1.17266	14.0933	2.96273	28.1865	-1.39996	1.08174	2	2.12467	16.5443	1.17266	1	1	1	20	1.75111	163	0.143885
folder_2016-10-7_file_mir-1 541 day 1_3-exported	5.74352	0.809252	32.5455	94.2977	0.8	1.1038	0	5.7931	17.396	3	63.1788	0	5	11	0	348	6	1	5	0	6	6	9.41972	27.5634	35.6154	2	1.2	21.3497	1.57937	12.7514	2.74997	25.5027	-1.6425	1.53531	4	3.15613	18.566	1.57937	1	1	2	20	1.3943	199	0.629651
folder_2016-10-7_file_mir-1 541 day 1_4-exported	14.024	0.804377	71.5	NaN	NaN	1.09482	0	12.069	9.09339	2	56.0959	0	1	4	0	283	3	1	1	0	3	3	26.7903	26.7903	29.3056	2	3	28.3345	1.13433	15.7201	2.95195	31.4402	-1.47525	47.9158	6	NaN	NaN	1.13433	1	1	1	NaN	6.32733	152	0.312647
folder_2016-10-7_file_mir-1 541 day 1_5-exported	11.2422	0.78162	61.6	55.7138	0.5	1.09831	0	10.6207	8.82981	2	56.2112	0	2	5	0	304	3	1	2	0	3	3	9.99656	31.8109	24.4002	2	1.5	25.9623	1.41538	14.009	2.93134	28.0181	-1.32257	4.43339	4	2.24493	16.5068	1.41538	1	1	1	20	1.8197	184	0.399761
folder_2016-10-7_file_mir-1 541 day 3_1-exported	8.94046	0.777539	49.8571	77.9929	0.666667	1.10214	0	8.2069	12.5199	3	62.5832	0	3	7	0	343	4	1	3	0	4	4	24.9007	36.069	26.5143	2	1.33333	27.6755	1.33835	14.2244	2.84474	28.4489	-1.65382	12.5302	7	6.60452	28.2334	1.33835	1	1	0	20	3.50216	178	1.18011
folder_2016-10-7_file_mir-1 541 day 3_2-exported	11.2461	0.784367	66.7143	92.2553	0.666667	1.11231	0	5.7931	29.9159	2	78.7225	0	3	7	0	461	4	1	3	0	4	4	20.1	39.7678	38.9547	2	1.33333	32.1563	1.33047	22.0689	2.92823	44.1378	-1.4271	1.63751	3	2.7022	19.4054	1.33047	1	1	1	20	1.70056	310	0.386007
folder_2016-10-7_file_mir-1 541 day 3_3-exported	6.93327	0.780822	40.4545	97.5515	0.8	1.13695	0	9.65517	15.551	3	76.2659	0	5	11	0	435	6	1	5	0	6	6	23.9166	37.7843	38.4816	2	1.2	27.6755	1.54305	14.952	2.75104	29.9039	-1.70813	2.76864	5	3.3375	21.5308	1.54305	1	1	1	20	1.68193	233	0.676468
folder_2016-10-7_file_mir-1 541 day 3_4-exported	12.011	0.692662	66.6	90.9721	0.5	1.23673	0	10.6207	12.7835	2	60.0549	0	2	5	0	329	3	1	2	0	3	3	25.837	26.2098	33.8451	2	1.5	17.1325	2	8.37087	2.79278	16.7417	-1.31797	1.52103	7	4.77717	12.2914	2	1	1	1	20	1.30628	160	1.87342
folder_2016-10-7_file_mir-1 541 day 3_5-exported	8.39296	0.830408	51.8182	72.4276	0.8	1.08632	0	3.86207	17.0007	3	92.3226	0	5	11	0	560	6	1	5	0	6	6	11.769	25.0552	67.2674	2	1.2	35.7146	2.35593	10.7284	2.58515	21.4567	-1.60515	-0.35837	6	4.59839	19.0726	2.35593	3	1	2	20	0.461654	278	1.65001
folder_2016-10-7_file_mir-1 541 day 3_6-exported	12.618	0.8191	78.2	95.3973	0.5	1.08142	0	3.86207	11.8609	3	63.09	0	2	5	0	387	3	1	2	0	3	3	27.2673	40.85	22.24	2	1.5	44.808	1.06897	23.161	2.96683	46.322	-1.48161	40.6706	4	NaN	NaN	1.06897	1	1	2	NaN	5.56824	279	0.0875332
folder_2016-10-7_file_mir-1 541 day 3_7-exported	12.4639	0.751601	74.3333	106.109	0.666667	1.12346	0	3.86207	17.9232	2	74.7836	0	3	6	0	441	4	2	2	0	4	4	23.0432	28.0862	46.6974	2	2	45.2034	1.38164	19.6287	3.21186	39.2575	-0.61231	1.72069	4	2.12752	26.6798	1.38164	1	1	1	20	1.35108	286	0.324516
folder_2016-11-3_file_525 day 3_1-exported	13.5095	0.655999	76.2857	125.022	0.666667	1.14369	0	6.75862	20.2954	2	94.5662	0	3	7	0	528	4	1	3	0	4	4	9.23179	28.7564	65.8098	2	1.33333	26.6212	1.93706	14.5159	2.64527	29.0319	-1.75603	5.69303	8	3.27195	16.356	1.93706	2	1	1	20	1.5786	277	1.17207
folder_2016-11-3_file_525 day 3_2-exported	8.56318	0.822374	50.1818	99.6488	0.8	1.09077	0	4.82759	25.1716	3	94.195	0	5	11	0	542	6	1	5	0	6	6	20.5968	40.0434	54.1516	2	1.2	22.2722	2.11486	14.1735	2.61931	28.3469	-1.86064	2.10641	10	5.6326	19.4765	2.11486	1	1	0	20	1.61016	313	3.34046
folder_2016-11-3_file_525 day 3_3-exported	7.22893	0.763572	41	81.6666	0.333333	1.13854	0	4.34483	18.9775	3	65.0604	0	4	9	0	361	5	1	1	0	5	5	20.7167	20.7167	30.5799	3	2.33333	16.6053	1.45833	12.4022	2.84838	24.8044	-1.55804	8.51397	7	4.18928	16.8836	1.45833	1	1	0	20	2.82353	175	1.32598
folder_2016-11-3_file_525 day 3_4-exported	7.08144	0.737867	39.6364	72.5048	0.466667	1.13974	0	12.5517	18.7139	3	77.8959	0	5	11	0	426	6	1	2	0	6	6	14.585	23.198	22.2326	3	1.75	11.9927	1.79825	11.9382	2.71997	23.8764	-1.67226	12.9496	11	11.2135	23.8764	1.79825	1	1	1	20	3.23586	205	2.56955
folder_2016-11-3_file_525 day 3_5-exported	6.66507	0.812192	39.2	110.535	0.857143	1.10405	0	6.27586	20.2954	3	99.9761	0	7	15	0	574	8	1	7	0	8	8	12.9907	34.3138	65.6623	2	1.14286	21.4815	2.50435	11.1995	2.59251	22.399	-1.59135	3.27244	10	6.68032	11.9854	2.50435	2	1	2	20	1.60431	288	3.05919
folder_2016-11-3_file_525 nrx-1 lim6nrx1 day 3_1-exported	7.45204	0.769246	41.5714	78.4327	0.8	1.15509	0	11.1034	23.0629	3	104.329	0	6	14	0	569	8	1	6	0	8	8	24.3981	54.6368	49.6919	2	1.33333	34.0014	1.58031	20.4443	2.74665	40.8885	-1.79441	10.8309	8	4.31441	35.1386	1.58031	1	1	1	20	2.70089	305	0.984402
folder_2016-11-3_file_525 nrx-1 lim6nrx1 day 3_2-exported	9.21675	0.795599	53.6667	98.6901	0.75	1.12114	0	5.7931	26.8848	3	82.9507	0	4	9	0	475	5	1	4	0	5	5	23.5596	33.75	49.2008	2	1.25	26.4894	1.61111	18.8623	2.82879	37.7246	-1.58594	7.23139	9	3.95754	25.4689	1.61111	1	1	0	20	2.34262	319	1.45713
folder_2016-11-3_file_525 nrx-1 lim6nrx1 day 3_3-exported	14.0692	0.753298	75	21.047	0.5	1.15291	0	9.17241	24.7762	3	70.346	0	2	5	0	371	3	1	2	0	3	3	17.9139	21.4267	48.9193	2	1.5	24.6444	1.39881	17.8464	2.92085	35.6927	-1.41427	1.8544	4	3.3207	18.3807	1.39881	1	1	0	20	1.79678	235	0.648382
folder_2016-11-3_file_525 nrx-1 lim6nrx1 day 3_4-exported	10.8003	0.719643	61	108.722	0.466667	1.13693	0	11.5862	24.249	3	118.803	0	5	11	0	661	6	1	2	0	6	6	0.186376	20.7007	70.6085	3	1.75	37.5596	2.66207	14.8558	2.8946	29.7115	-0.795291	1.31279	7	5.0149	17.5381	2.66207	2	1	2	20	1.10664	386	1.41973
folder_2016-11-3_file_525 nrx-1 lim6nrx1 day 3_5-exported	7.96601	0.836471	46.6667	80.3596	0.333333	1.0878	0	6.27586	20.9543	3	71.6941	0	4	9	0	412	5	1	1	0	5	5	17.6856	17.6856	39.1871	3	2.33333	18.8457	1.84667	14.1785	2.76333	28.3571	-1.6214	16.4203	14	5.31808	20.5541	1.84667	1	1	0	20	3.34394	277	3.04345
folder_2016-11-3_file_525 nrx-1 lim6nrx1 day 3_6-exported	6.5569	0.762624	38.5	65.9923	0.583333	1.13028	0	8.2069	16.0782	3	78.6827	0	6	12	0	451	7	2	1	0	7	7	21.0989	15.8503	38.5973	3	2.875	22.6676	1.83077	13.0466	2.99161	26.0932	-0.95128	0.232881	5	3.13947	18.0023	1.83077	2	1	1	20	0.732427	238	0.699821
folder_2016-11-3_file_525 nrx-1 lim6nrx1 day 3_7-exported	9.66234	0.801608	54.375	145.606	0.25	1.10167	0	10.1379	22.7994	3	77.2987	0	4	8	0	428	5	2	1	0	5	5	33.4968	26.1084	36.0932	3	2.25	27.4119	1.71975	16.0115	3.0203	32.023	-0.949377	4.47833	6	3.39183	23.6067	1.71975	2	1	2	20	1.68221	270	0.767108
folder_2016-11-3_file_525 nrx-1 wy778 day 3_8-exported	10.1728	0.855681	59.6	37.0952	0.5	1.07596	0	2.89655	27.0166	3	50.8641	0	2	5	0	294	3	1	2	0	3	3	18.2708	22.4971	28.367	2	1.5	17.7914	1.2659	16.1863	2.86486	32.3726	-1.58455	-0.867308	2	2.14403	22.5856	1.2659	1	1	0	20	1.06904	219	0.19633
folder_2016-11-5_file_541 day 3_1-exported	8.02278	0.801951	47.3636	119.548	0.466667	1.10324	0	9.65517	15.9464	5	88.2506	0	5	11	0	511	6	1	2	0	6	6	26.2017	33.0828	37.9421	3	1.75	33.3424	1.63934	17.7131	2.74551	35.4262	-1.75142	3.83813	7	3.82596	28.2241	1.63934	1	1	0	20	1.89009	300	1.18789
folder_2016-11-5_file_541 day 3_2-exported	7.19458	0.810544	39.1111	112.605	0.75	1.11745	0	10.6207	14.6285	3	64.7512	0	4	9	0	344	5	1	4	0	5	5	6.42116	28.5528	36.1984	2	1.25	22.2722	1.66929	13.6491	2.88774	27.2982	-1.35583	8.99604	8	5.63534	16.0323	1.66929	1	1	1	20	2.89258	212	1.77865
folder_2016-11-5_file_541 day 3_3-exported	10.0939	0.797335	58.7778	118.476	0.75	1.09179	0	9.17241	10.1477	3	90.8455	0	4	9	0	521	5	1	4	0	5	5	31.2109	48.4311	42.4144	2	1.25	42.5676	1.45205	21.7314	2.84395	43.4628	-1.58817	1.03494	4	3.00992	29.7062	1.45205	1	1	1	20	1.40641	318	0.505718
folder_2016-11-5_file_541 day 3_4-exported	12.5536	0.836497	70	43.4031	0	1.06774	0	3.86207	18.1868	2	37.6608	0	1	3	0	208	2	1	1	0	2	2	5.3313	5.3313	32.3295	2	2	19.5047	1.12782	13.3005	3.04307	26.601	-1.24381	3.13134	2	2.17696	6.65026	1.12782	1	1	0	20	2.25488	150	0.112326
folder_2016-11-5_file_541 day 3_5-exported	10.426	0.742962	60.5556	109.363	0.75	1.13303	0	7.72414	15.551	2	93.8337	0	4	9	0	537	5	1	4	0	5	5	21.4455	38.0316	55.802	2	1.25	36.7689	1.77941	19.9429	2.7081	39.8858	-1.73235	0.779423	5	3.54323	27.5074	1.77941	2	1	1	20	0.802679	363	0.576717
folder_2016-11-5_file_541 day 3_6-exported	7.84195	0.781157	42	65.8747	0.466667	1.1145	0	14	9.48875	3	86.2614	0	5	11	0	452	6	1	2	0	6	6	35.4244	42.7623	31.6493	3	1.75	35.1875	1.56707	18.277	2.7534	36.5541	-1.75645	4.7466	6	NaN	NaN	1.56707	1	1	6	NaN	2.08244	257	0.909584
folder_2016-11-5_file_541 day 3_7-exported	7.61212	0.831842	42.4615	86.4575	0.583333	1.09068	0	11.1034	17.396	3	98.9575	0	6	13	0	540	7	1	2	0	7	7	1.97682	16.677	63.2626	3	1.875	34.1332	2.4065	13.0454	2.83821	26.0907	-1.01714	-0.0155532	6	4.42637	20.1027	2.4065	2	1	1	20	0.707853	296	1.12848
folder_2016-11-5_file_541 mir1 day 3_10-exported	9.25744	0.779047	52.7143	67.2021	0.666667	1.09994	0	9.65517	7.38014	2	64.8021	0	3	7	0	363	4	1	3	0	4	4	24.4003	40.8974	23.9047	2	1.33333	36.2418	1.23497	18.899	2.90472	37.7979	-1.54248	5.6663	4	3.04462	29.283	1.23497	1	1	1	20	2.5172	226	0.334594
folder_2016-11-5_file_541 mir1 day 3_11-exported	10.7778	0.798511	61.9091	101.265	0.4	1.08732	0	13.5172	22.7994	4	118.556	0	5	11	0	671	6	1	3	0	6	6	20.6682	31.4505	78.8161	3	1.83333	39.9318	2.416	12.6258	2.57246	25.2516	-1.70569	1.75023	9	5.25707	18.9387	2.416	2	1	1	20	1.11856	302	2.35781
folder_2016-11-5_file_541 mir1 day 3_1-exported	11.5801	0.807053	68.8571	101.978	0.666667	1.07973	0	5.7931	20.6908	2	81.0608	0	3	7	0	476	4	1	3	0	4	4	19.2092	27.6031	53.4577	2	1.33333	28.7298	1.56216	17.3459	2.86001	34.6918	-1.48337	-0.0677119	5	3.39982	17.3459	1.56216	1	1	0	20	1.18907	289	0.856169
folder_2016-11-5_file_541 mir1 day 3_2-exported	5.61168	0.846539	33.2727	98.573	0.5	1.0878	0	6.27586	11.8609	3	61.7285	0	5	11	0	356	6	1	1	0	6	6	10.2802	10.2802	37.9879	3	2.75	16.7371	2.01852	10.4631	2.84872	20.9262	-1.14318	0.460091	5	3.19592	6.84503	2.01852	2	1	0	20	0.704043	218	0.840775
folder_2016-11-5_file_541 mir1 day 3_3-exported	7.79052	0.794168	46.6	69.2743	0.666667	1.13497	0	2.41379	24.6444	4	77.9052	0	4	10	0	457	6	1	4	0	6	6	16.9623	29.2551	48.65	2	1.5	22.1404	1.69412	15.982	2.70679	31.9641	-1.75112	2.24056	6	3.28431	23.8312	1.69412	1	1	0	20	1.34021	288	0.805291
folder_2016-11-5_file_541 mir1 day 3_4-exported	7.32583	0.80882	44.3636	71.3197	0.466667	1.08264	0	4.34483	15.4192	3	80.5842	0	5	11	0	478	6	1	2	0	6	6	18.7554	32.3943	36.8517	3	1.75	33.606	1.6383	17.5412	2.75648	35.0823	-1.72717	47.6898	15	NaN	NaN	1.6383	1	1	2	NaN	5.6737	308	1.92195
folder_2016-11-5_file_541 mir1 day 3_5-exported	44.3198	0.400451	224	NaN	NaN	1.21369	0	10.6207	15.2874	1	44.3198	0	0	1	0	224	1	1	1	0	1	1	44.3198	44.3198	44.3198	1	NaN	11.5974	1.31169	8.8238	2.88275	17.6476	-1.52628	17.2902	7	4.57612	14.1645	1.31169	1	1	3	20	4.10978	101	1.26999
folder_2016-11-5_file_541 mir1 day 3_6-exported	7.70098	0.842989	43.1429	131.179	0.666667	1.06747	0	7.72414	10.0159	3	53.9069	0	3	7	0	296	4	1	3	0	4	4	11.3823	27.8191	26.0878	2	1.33333	23.9855	1.40741	11.3266	2.92586	22.6531	-1.41327	23.1484	10	NaN	NaN	1.40741	1	1	4	NaN	4.53952	152	1.73901
folder_2016-11-5_file_541 mir1 day 3_7-exported	22.9768	0.755693	130.667	60.9683	0	1.10696	0	12.069	12.7835	2	68.9305	0	1	3	0	390	2	1	1	0	2	2	23.2889	23.2889	45.6416	2	2	34.3967	1.36782	17.8317	2.82014	35.6635	-1.65463	5.06604	4	2.55919	23.0885	1.36782	1	1	0	20	1.87049	238	0.337918
folder_2016-11-5_file_541 mir1 day 3_8-exported	13.4233	0.76809	72.7143	110.025	0.666667	1.09706	0	14.9655	9.35696	2	93.9628	0	3	7	0	503	4	1	3	0	4	4	30.0582	37.6941	56.2686	2	1.33333	30.3113	1.92405	17.3471	2.75429	34.6941	-1.50605	1.22256	5	3.30617	19.0044	1.92405	2	1	1	20	0.91014	304	0.758526
folder_2016-11-5_file_541 mir1 day 3_9-exported	16.1674	0.763563	92.8	72.3432	0.5	1.08829	0	5.7931	10.4113	2	80.8368	0	2	5	0	460	3	1	2	0	3	3	31.8202	31.952	48.8848	2	1.5	38.6139	1.32487	19.5299	2.91369	39.0597	-1.49758	12.445	7	3.89145	23.7148	1.32487	1	1	0	20	3.23951	261	0.77147
folder_2016-11-5_file_541 unc-19 day 3_1-exported	29.1704	0.686596	154	23.799	0	1.14836	0	12.5517	10.2795	2	87.5112	0	1	3	0	460	2	1	1	0	2	2	16.687	16.687	70.8242	2	2	38.7457	1.59551	20.0426	2.94831	40.0852	-1.21955	3.94154	5	3.98905	12.6823	1.59551	1	1	0	20	1.90499	284	0.795912
folder_2016-11-5_file_541 unc-49 day 3_10-exported	7.03082	0.795644	41.8182	115.175	0.5	1.09684	0	6.27586	12.7835	3	77.339	0	5	11	0	450	6	1	1	0	6	6	23.4554	23.4554	42.1201	3	2.75	28.0709	1.74675	15.0982	2.70331	30.1964	-1.6872	3.09159	5	2.9866	22.894	1.74675	2	1	1	20	1.45826	269	0.660937
folder_2016-11-5_file_541 unc-49 day 3_11-exported	11.1633	0.761182	64.25	117.063	0.5	1.11212	0	6.27586	17.6596	3	89.3065	0	3	8	0	507	5	1	3	0	5	5	16.9233	26.4809	62.8256	2	1.66667	18.7139	2.51724	11.362	2.48807	22.7241	-1.78474	-0.474862	7	4.64191	19.7601	2.51724	2	1	1	20	0.648943	292	2.16492
folder_2016-11-5_file_541 unc-49 day 3_12-exported	11.1424	0.805577	62.6667	66.6159	0.75	1.08531	0	11.5862	10.8066	3	100.282	0	4	9	0	556	5	1	4	0	5	5	16.3592	42.0316	58.2501	2	1.25	29.1252	2.47899	12.4818	2.59343	24.9637	-1.57824	4.30783	9	5.87018	24.7521	2.47899	3	1	1	20	1.47052	295	1.87879
folder_2016-11-5_file_541 unc-49 day 3_2-exported	9.81712	0.826596	53.6154	68.4169	0.5	1.11784	0	15.931	15.8146	5	127.623	0	6	13	0	685	7	1	2	0	7	7	32.0429	42.0503	70.5072	3	1.875	35.9782	2.05028	19.3181	2.67573	38.6362	-1.86171	3.53865	10	5.8378	29.0857	2.05028	1	1	0	16	1.94915	367	3.50869
folder_2016-11-5_file_541 unc-49 day 3_3-exported	8.76614	0.759493	46.7273	109.09	0.8	1.13378	0	11.1034	12.6517	3	96.4276	0	5	11	0	504	6	1	5	0	6	6	23.7487	33.4323	62.9953	2	1.2	34.7921	1.62805	18.2515	2.84475	36.5031	-1.5453	4.48326	7	4.42976	22.6185	1.62805	1	1	0	20	2.25191	267	1.73197
folder_2016-11-5_file_541 unc-49 day 3_5-exported	8.95756	0.806754	52.2857	112.469	0.666667	1.09988	0	8.2069	17.0007	2	62.7029	0	3	7	0	360	4	1	3	0	4	4	30.4028	33.7027	29.0002	2	1.33333	23.7219	1.45946	14.5196	2.76782	29.0391	-1.7163	5.35755	5	3.85789	20.9398	1.45946	1	1	0	20	2.2453	216	0.68542
folder_2016-11-5_file_541 unc-49 day 3_6-exported	13.6385	0.649579	75.2	125.487	0.5	1.21375	0	5.7931	10.6748	2	68.1924	0	2	5	0	372	3	1	2	0	3	3	2.60927	11.9257	56.2667	2	1.5	20.9543	1.85106	9.83923	3.07143	19.6785	-0.822911	2.08164	6	4.55669	4.23193	1.85106	1	1	0	20	1.54063	174	1.33242
folder_2016-11-5_file_541 unc-49 day 3_7-exported	7.09058	0.872133	43.7778	118.86	0.333333	1.06259	0	5.31034	7.77551	3	63.8152	0	4	9	0	386	5	1	1	0	5	5	26.3091	26.3091	23.3064	3	2.33333	29.9159	1.40854	14.9523	2.78562	29.9045	-1.71989	2.55832	5	3.31658	26.9691	1.40854	1	1	0	20	1.83774	231	0.648025
folder_2016-11-5_file_541 unc-49 day 3_8-exported	7.77977	0.838224	43.1111	116.944	0.75	1.08342	0	10.1379	12.5199	3	70.0179	0	4	9	0	380	5	1	4	0	5	5	26.4289	35.0814	34.9365	2	1.25	31.8927	1.40127	16.5618	2.83019	33.1236	-1.64301	7.28804	6	3.37045	26.966	1.40127	1	1	2	20	2.59177	220	0.793075
folder_2016-11-5_file_541 unc-49 day 3_9-exported	11.0203	0.763352	59.5556	59.5936	0.25	1.14476	0	10.6207	23.8537	3	99.1824	0	4	9	0	528	5	1	2	0	5	5	24.919	29.4805	52.906	3	1.75	32.0245	1.9521	17.8899	2.64984	35.7799	-1.83557	-0.786613	4	4.11087	23.2785	1.9521	1	1	1	19	0.892683	326	1.39528
folder_2016-11-8_file_525 day 3_1-exported	8.59023	0.7945	45.8889	68.1432	0.75	1.09496	0	9.17241	19.6364	2	77.3121	0	4	9	0	405	5	1	4	0	5	5	4.35808	39.0139	38.2982	2	1.25	27.5437	1.55346	17.3419	2.94566	34.6839	-1.19213	0.643538	4	2.1957	6.36603	1.55346	2	1	1	20	0.48983	247	0.299339
folder_2016-11-8_file_525 day 3_2-exported	6.55327	0.785047	38.4545	104.603	0.466667	1.15177	0	3.37931	12.3881	3	72.086	0	5	11	0	413	6	1	2	0	6	6	18.456	22.6597	32.5082	3	1.75	23.0629	1.87597	12.4398	2.65713	24.8796	-1.76862	11.8466	11	4.80649	19.0484	1.87597	1	1	2	20	2.80679	242	2.18762
folder_2016-11-8_file_525 day 3_3-exported	8.81676	0.809396	51.3	83.9133	0.666667	1.10643	0	6.27586	19.7682	5	88.1676	0	4	10	0	504	6	1	4	0	6	6	19.8362	34.2855	53.882	2	1.5	25.3033	2.22414	11.3528	2.55989	22.7056	-1.8208	6.94881	12	6.68323	18.5594	2.22414	1	1	0	20	2.12933	258	3.21889
folder_2016-11-8_file_525 day 3_4-exported	10.3259	0.702272	56	91.6471	0.65	1.16006	0	8.2069	18.3186	3	123.91	0	5	12	0	661	7	1	1	0	7	7	36.8276	36.8276	60.5636	3	2.875	36.7689	2.03889	19.5547	2.67186	39.1095	-1.85142	1.22391	7	5.83745	29.496	2.03889	1	1	0	20	1.50156	367	2.76384
folder_2016-11-8_file_525 day 3_5-exported	17.1706	0.797007	95.4444	137.761	0.75	1.10474	0	6.75862	15.6828	2	154.536	0	4	9	0	851	5	1	4	0	5	5	40.8427	43.1696	111.366	2	1.25	53.3742	3.11724	15.0338	2.46931	30.0676	-1.78869	-0.807259	8	6.57551	26.7267	3.11724	3	1	0	20	0.439472	452	3.42366
folder_2016-11-8_file_525 day 3_6-exported	5.37145	0.867588	31.5455	105.405	0.8	1.0818	0	4.82759	18.5821	3	59.086	0	5	11	0	337	6	1	5	0	6	6	19.652	31.5264	27.5596	2	1.2	20.8225	1.29365	12.3009	2.8553	24.6017	-1.58815	14.3372	6	NaN	NaN	1.29365	1	1	2	NaN	3.40466	163	0.561079
folder_2016-11-8_file_525 nrx-1 lim6nrx-1 day 3_1-exported	12.0299	0.76082	68	134.022	0.666667	1.10392	0	7.24138	18.4504	3	84.2091	0	3	7	0	470	4	1	3	0	4	4	38.392	52.2468	31.9623	2	1.33333	27.0166	1.95152	16.6686	2.74161	33.3373	-1.57098	2.05231	7	4.70289	17.0752	1.95152	2	1	1	20	1.42318	322	1.42446
folder_2016-11-8_file_525 nrx-1 lim6nrx-1 day 3_2-exported	5.6333	0.75198	33.5455	48.5571	0.8	1.1533	0	3.37931	14.3649	2	61.9662	0	5	11	0	359	6	1	5	0	6	6	4.19073	31.005	30.9612	2	1.2	24.5126	1.65986	13.9351	2.78595	27.8703	-1.53558	8.49831	7	3.12472	16.4167	1.65986	1	1	2	20	2.01314	244	0.746529
folder_2016-11-8_file_525 nrx-1 lim6nrx-1 day 3_3-exported	9.62173	0.795719	58.9	100.422	0.4	1.09988	0	2.89655	17.396	3	96.2173	0	5	10	0	580	6	2	2	0	6	6	35.9383	31.3315	53.3522	3	2	44.1491	2.07179	17.8069	3.04506	35.6138	-0.703998	1.30134	6	4.33774	24.2321	2.07179	2	1	1	20	1.14074	404	1.07729
folder_2016-11-8_file_525 nrx-1 lim6nrx-1 day 3_4-exported	8.39114	0.789788	47.2727	47.3961	0.8	1.10838	0	8.68966	19.2411	3	92.3025	0	5	11	0	510	6	1	5	0	6	6	15.0701	43.8799	48.4226	2	1.2	33.0788	1.74866	19.0188	2.73853	38.0377	-1.6585	-0.228167	4	3.21483	27.608	1.74866	2	1	1	20	0.680625	327	0.576275
folder_2016-5-15_file_525 day 5_1-exported	13.8772	0.675568	72.1429	99.1585	0	1.14363	0	9.17241	13.4424	3	97.1407	0	3	7	0	499	4	1	1	0	4	4	18.9379	18.9379	29.0977	3	2	23.8537	2.43519	12.2231	2.48676	24.4463	-1.94395	-1.2398	6	5.40485	16.4498	2.43519	1	1	0	20	0.602757	263	3.03314
folder_2016-5-15_file_525 day 5_2-exported	8.84478	0.80646	49.8462	100.52	0.833333	1.11162	0	6.75862	21.4815	4	114.982	0	6	13	0	636	7	1	6	0	7	7	34.708	58.6357	56.3464	2	1.16667	47.9709	1.37945	26.1629	2.88736	52.3259	-1.53951	3.64412	5	2.80431	33.8457	1.37945	1	1	0	20	1.96013	349	0.514179
folder_2016-5-15_file_525 day 5_3-exported	11.0359	0.721021	59.75	89.8159	0.5	1.17457	0	13.5172	11.4656	3	88.2872	0	3	8	0	471	5	1	3	0	5	5	33.2454	66.3427	21.9445	2	1.66667	23.5901	2.10084	12.8851	2.61409	25.7702	-1.78603	8.20361	11	NaN	NaN	2.10084	1	1	5	NaN	2.4274	250	2.8033
folder_2016-5-15_file_525 day 5_4-exported	8.70974	0.809918	49.9231	63.2016	0.5	1.11592	0	5.31034	26.2259	4	113.227	0	6	13	0	637	7	1	4	0	7	7	31.9383	47.4236	47.2687	3	2	44.4126	1.49799	24.9456	2.8425	49.8912	-1.59857	2.32238	5	2.99527	33.9984	1.49799	1	1	0	20	1.6197	373	0.65423
folder_2016-5-15_file_525 day 5_5-exported	13.1046	0.665241	72.1111	82.7279	0.75	1.20779	0	7.72414	12.1245	3	117.941	0	4	9	0	641	5	1	4	0	5	5	19.5798	34.6909	83.2502	2	1.25	30.9702	2.46154	16.2343	2.55024	32.4686	-1.83752	0.209097	8	5.57202	28.6981	2.46154	2	1	2	20	0.80477	384	2.1727
folder_2016-5-15_file_525 day 5_6-exported	13.2283	0.709275	67.3333	91.7579	0.75	1.15464	0	15.931	15.551	5	119.054	0	4	9	0	598	5	1	4	0	5	5	47.8606	57.2823	61.772	2	1.25	34.2649	1.93082	18.3628	2.62318	36.7256	-1.96829	3.15419	9	4.79149	28.5902	1.93082	1	1	1	20	1.61936	307	1.9762
folder_2016-5-15_file_525 day 5_7-exported	10.9326	0.690132	55.4444	48.9092	0.333333	1.16056	0	11.1034	13.8378	3	98.3934	0	4	9	0	491	5	1	1	0	5	5	20.144	20.144	37.5715	3	2.33333	23.5901	2.3945	12.6995	2.49688	25.399	-1.97186	-0.270945	8	6.35771	17.8734	2.3945	1	1	0	20	0.95773	261	3.40775
folder_2016-5-15_file_nrx-1 525 day 5_1-exported	12.2865	0.726028	70.1818	119.722	0.4	1.15163	0	12.069	17.396	4	135.151	0	5	11	0	762	6	1	1	0	6	6	11.8184	11.8184	93.4163	3	2.75	26.4894	2.97037	13.654	2.60558	27.3079	-1.36401	1.8931	8	5.42382	23.6397	2.97037	3	1	2	20	1.01709	401	1.82001
folder_2016-5-15_file_nrx-1 525 day 5_2-exported	24.5503	0.584082	141.667	46.1864	0	1.28296	0	5.31034	15.1556	2	73.6509	0	1	3	0	423	2	1	1	0	2	2	22.7449	22.7449	50.906	2	2	18.1868	1.83333	11.2864	2.67422	22.5728	-1.73312	2.18453	7	5.06269	15.781	1.83333	1	1	0	20	1.61554	209	1.91003
folder_2016-5-15_file_nrx-1 525 day 5_3-exported	10.9833	0.7749	60.7778	95.5724	0.75	1.1173	0	10.6207	11.9927	3	98.8496	0	4	9	0	539	5	1	4	0	5	5	15.3918	60.6409	38.2087	2	1.25	27.6755	2.02963	14.3216	2.64742	28.6432	-1.76873	11.659	12	5.4679	20.7343	2.02963	1	1	2	20	2.64487	274	2.4618
folder_2016-5-15_file_nrx-1 525 day 5_4-exported	13.8592	0.637186	73.1111	116.283	0.333333	1.14813	0	12.069	10.5431	3	124.732	0	4	9	0	650	5	1	1	0	5	5	15.6071	15.6071	75.3091	3	2.33333	38.7457	2.33582	14.9246	2.85389	29.8491	-1.24006	1.36725	9	6.60625	11.2215	2.33582	1	1	1	20	1.45624	313	4.1345
folder_2016-5-15_file_nrx-1 525 day 5_5-exported	12.5102	0.693935	71.6364	71.9906	0.8	1.16224	0	11.1034	21.7451	3	137.612	0	5	11	0	778	6	1	5	0	6	6	30.8476	71.5041	66.1076	2	1.2	38.2186	2.41451	19.4207	2.59083	38.8414	-1.91816	1.98903	11	6.25894	26.9058	2.41451	1	1	0	20	1.41171	466	3.69187
folder_2016-5-15_file_nrx-1 525 day 5_6-exported	11.5642	0.701159	62.2857	24.67	0.666667	1.12695	0	10.1379	9.09339	2	80.9493	0	3	7	0	430	4	1	3	0	4	4	9.07613	25.3632	55.5861	2	1.33333	28.4663	1.76596	15.4819	2.75696	30.9639	-1.60164	9.11434	8	3.64698	25.2134	1.76596	1	1	3	20	2.37241	249	1.2234
folder_2016-5-15_file_nrx-1 525 day 5_7-exported	18.1374	0.665725	106.143	71.9211	0	1.18732	0	6.27586	15.2874	3	126.962	0	3	7	0	737	4	1	1	0	4	4	18.4384	18.4384	95.5296	3	2	40.3272	2.15962	20.4559	2.74566	40.9119	-1.57224	-0.42076	6	5.39631	27.9822	2.15962	1	1	2	20	0.969426	460	2.23855
folder_2016-5-15_file_nrx-1 525 day 5_8-exported	20.378	0.590888	116.8	55.3591	0.5	1.18237	0	6.27586	13.4424	2	101.89	0	2	5	0	580	3	1	2	0	3	3	32.0363	52.7213	49.1685	2	1.5	39.4047	1.74879	20.5027	2.71908	41.0054	-1.82966	1.15833	6	4.82327	28.863	1.74879	1	1	1	20	1.50502	362	1.56766
folder_2016-5-24_file_525 day 1_1-exported	10.9537	0.723163	59.4	90.4411	0.5	1.16386	0	13.0345	13.1788	2	54.7683	0	2	5	0	293	3	1	2	0	3	3	9.00759	22.5884	32.1799	2	1.5	21.3497	1.61364	9.53616	2.77078	19.0723	-1.51283	2.76889	5	3.73159	16.8801	1.61364	1	1	2	20	1.56024	142	0.699582
folder_2016-5-24_file_525 day 1_2-exported	7.9237	0.755082	46.8571	91.7632	0.666667	1.14127	0	2.89655	13.4424	2	55.4659	0	3	7	0	322	4	1	3	0	4	4	14.4784	17.0593	38.4067	2	1.33333	18.7139	1.74775	10.5319	2.65117	21.0637	-1.74089	1.44061	6	4.1414	17.0425	1.74775	1	1	0	20	1.28615	194	1.06306
folder_2016-5-24_file_525 day 5_1-exported	11.5904	0.740015	66.3636	79.0805	0.4	1.14079	0	9.65517	21.6133	3	127.494	0	5	11	0	720	6	1	3	0	6	6	0.449953	28.675	86.6382	3	1.83333	31.4974	3.12295	12.3565	2.71495	24.713	-1.04312	0.282772	9	6.07454	19.8113	3.12295	2	1	2	20	1.06954	381	2.67071
folder_2016-5-24_file_525 day 5_2-exported	8.5434	0.753498	47.75	87.6993	0.833333	1.1331	0	12.5517	14.2331	5	102.521	0	6	12	0	562	7	2	5	0	7	7	26.3152	43.1831	59.3377	2	1.4	28.7298	2.40458	13.5033	2.79649	27.0066	-1.21003	2.74951	9	5.84249	25.7601	2.40458	2	1	3	20	1.46998	315	2.39659
folder_2016-5-24_file_525 day 5_3-exported	6.88825	0.839187	40.9333	124.181	0.642857	1.06694	0	6.27586	21.6133	5	103.324	0	7	15	0	600	8	1	3	0	8	8	15.0734	20.4047	65.417	3	1.66667	22.7994	2.35965	10.8967	2.53966	21.7933	-1.75337	3.64343	10	6.88893	17.9361	2.35965	2	1	0	20	1.68055	269	2.83411
folder_2016-5-24_file_525 day 5_5-exported	10.4354	0.739199	52.5455	100.954	0.8	1.11741	0	14.9655	14.2331	5	114.789	0	5	11	0	568	6	1	5	0	6	6	23.1391	91.1622	23.6272	2	1.2	25.3033	2.68041	11.465	2.61625	22.9299	-1.55367	1.25047	10	6.29134	10.5096	2.68041	2	1	1	20	1.41764	260	4.82388
folder_2016-5-24_file_525 nrx-1 day 1_1-exported	7.29746	0.767628	36.7778	97.7712	0.75	1.13957	0	8.2069	12.9152	2	65.6772	0	4	9	0	323	5	1	4	0	5	5	10.2005	46.9087	18.7684	2	1.25	20.4272	1.51887	12.5237	2.8025	25.0475	-1.558	2.92011	5	NaN	NaN	1.51887	1	1	3	NaN	1.58596	161	0.594879
folder_2016-5-24_file_525 nrx-1 day 1_2-exported	12.5083	0.723055	72.4	118.94	0.5	1.20788	0	6.27586	11.4656	3	62.5414	0	2	5	0	358	3	1	2	0	3	3	31.0333	35.0602	27.4812	2	1.5	29.6523	1.42767	15.7641	2.77498	31.5282	-1.74671	6.15997	6	3.55504	27.9364	1.42767	1	1	1	20	2.33659	227	0.727331
folder_2016-5-24_file_525 nrx-1 day 1_3-exported	6.71877	0.837918	36.5556	110.346	0.75	1.08163	0	15.4483	14.8921	2	60.469	0	4	9	0	321	5	1	4	0	5	5	10.1588	31.3734	29.0955	2	1.25	18.4504	1.31897	12.8801	2.93473	25.7602	-1.38113	6.54873	4	NaN	NaN	1.31897	1	3	2	NaN	2.42537	153	0.41042
folder_2016-5-24_file_525 nrx-1 day 1_4-exported	10.8338	0.748462	68	41.5508	0	1.13679	0	0.482759	13.047	2	32.5013	0	1	3	0	202	2	1	1	0	2	2	15.3582	15.3582	17.1431	2	2	14.6285	1.28205	9.73211	2.86301	19.4642	-1.53213	4.62423	4	3.0016	13.7592	1.28205	1	1	0	20	2.25386	150	0.376658
folder_2016-5-24_file_525 nrx-1 day 1_5-exported	27.5002	0.583852	154.333	14.0794	0	1.20462	0	4.82759	13.706	2	82.5007	0	1	3	0	461	2	1	1	0	2	2	16.1235	16.1235	66.3772	2	2	26.0941	1.84138	14.5794	2.80549	29.1588	-1.44643	-0.382006	4	4.29735	13.567	1.84138	1	1	0	20	1.0694	267	1.28716
folder_2016-5-24_file_525 nrx-1 day 1_6-exported	8.86907	0.839064	54	122.339	0.5	1.07159	0	3.37931	7.7755	3	44.3454	0	2	5	0	266	3	1	2	0	3	3	26.1292	28.6878	15.6576	2	1.5	28.4663	1.16234	14.2638	2.9335	28.5275	-1.49699	35.7928	6	NaN	NaN	1.16234	1	1	1	NaN	5.41867	179	0.346023
folder_2016-5-24_file_525 nrx-1 day 5_1-exported	6.14835	0.745669	34	82.7331	0.833333	1.12881	0	8.2069	12.5199	3	79.9286	0	6	13	0	430	7	1	6	0	7	7	5.93708	52.5689	27.3597	2	1.16667	20.2954	1.88679	11.387	2.88195	22.774	-1.25981	7.48073	9	5.64475	11.7124	1.88679	1	1	1	20	2.69262	200	2.61563
folder_2016-5-24_file_525 nrx-1 day 5_2-exported	7.26536	0.802243	40.7143	79.4248	0	1.10775	0	4.82759	14.6285	3	50.8575	0	3	7	0	279	4	1	1	0	4	4	15.9937	15.9937	25.3707	3	2	21.3497	1.41441	11.4093	2.81992	22.8187	-1.58357	5.40866	5	3.59573	17.0103	1.41441	1	1	1	20	2.25457	157	0.681245
folder_2016-5-24_file_525 nrx-1 day 5_3-exported	11.1044	0.782339	62.2222	95.2289	0.75	1.12171	0	8.68966	28.4663	3	99.9396	0	4	9	0	552	5	1	4	0	5	5	20.7808	39.4551	60.4845	2	1.25	37.8232	2	14.5817	2.9012	29.1635	-1.12781	0.321225	5	4.60033	9.17732	2	2	1	1	20	1.10616	288	1.3986
folder_2016-5-24_file_525 nrx-1 day 5_4-exported	7.68411	0.784856	44.3333	41.3285	0.75	1.13579	0	4.82759	10.6748	3	69.157	0	4	9	0	391	5	1	4	0	5	5	21.188	30.8076	38.3493	2	1.25	30.7067	1.51299	15.4485	2.80179	30.8971	-1.63954	1.57595	5	3.74574	20.598	1.51299	1	1	0	20	1.64957	233	0.878915
folder_2016-5-24_file_525 nrx-1 day 5_5-exported	12.221	0.777237	70.6923	100.53	0.6	1.1	0	10.6207	23.1947	6	158.873	0	6	13	0	907	7	1	1	0	7	7	7.67676	7.67676	70.2823	3	3.2	41.2497	2.75439	16.8309	2.78222	33.6618	-1.15511	2.53834	10	6.36773	13.4647	2.75439	3	1	1	20	1.24291	471	2.85697
folder_2016-5-24_file_525 nrx-1 day 5_6-exported	7.24177	0.782421	41.9231	97.6116	0.555556	1.12959	0	5.7931	23.0629	4	94.1431	0	6	13	0	533	7	1	3	0	7	7	18.4734	25.0173	42.346	3	1.66667	30.8384	1.76282	15.5306	2.79343	31.0611	-1.58243	36.7274	16	NaN	NaN	1.76282	1	1	2	NaN	4.84959	275	2.67242
folder_2016-6-4_file_525 day 3_1-exported	12.4738	0.640786	69.1111	77.2176	0.75	1.22377	0	10.6207	14.2331	2	112.264	0	4	9	0	614	5	1	4	0	5	5	30.3516	61.6906	50.5737	2	1.25	35.451	1.95858	17.7785	2.59396	35.557	-2.00654	2.44611	7	5.85012	32.8055	1.95858	1	1	0	20	1.64598	331	1.95661
folder_2016-6-4_file_525 day 3_2-exported	8.89555	0.817436	51.2	73.5236	0.666667	1.10078	0	13.0345	13.1788	2	88.9555	0	4	10	0	503	6	1	4	0	6	6	25.5597	32.7396	56.2159	2	1.5	26.2259	1.83212	13.9705	2.69026	27.9411	-1.74851	5.8895	9	NaN	NaN	1.83212	1	1	3	NaN	2.19076	251	1.92014
folder_2016-6-4_file_525 day 3_3-exported	8.29553	0.722125	46.6364	79.9915	0.5	1.15912	0	13.0345	11.9927	3	91.2508	0	5	11	0	503	6	1	1	0	6	6	22.2151	22.2151	50.1297	3	2.75	20.6908	1.85	12.2987	2.6666	24.5974	-1.72645	3.2003	7	4.04742	20.05	1.85	1	1	1	20	1.63575	222	1.4563
folder_2016-6-4_file_525 day 3_4-exported	14.8192	0.728958	82.8571	102.284	0.666667	1.13661	0	7.24138	18.9775	2	103.735	0	3	7	0	574	4	1	3	0	4	4	10.3751	52.9447	50.7899	2	1.33333	28.9934	1.99394	17.1201	2.79512	34.2402	-1.38153	0.93214	6	3.76525	7.72493	1.99394	2	1	2	20	0.984052	329	0.993865
folder_2016-6-4_file_525 day 3_5-exported	5.83578	0.797345	33.9231	132.445	0.6	1.11506	0	6.75862	11.0702	4	75.8651	0	6	13	0	429	7	1	1	0	7	7	7.98419	7.98419	47.8407	3	3.2	25.6987	2.02679	11.3777	2.93527	22.7554	-1.01019	0.193768	6	3.77666	14.9653	2.02679	2	1	3	20	0.888477	227	1.28756
folder_2016-6-4_file_525 nrx-1 day 3_1-exported	13.3838	0.622086	74.4444	105.119	0.75	1.18729	0	12.5517	15.0239	3	120.454	0	4	9	0	662	5	1	4	0	5	5	18.5283	49.5518	70.9026	2	1.25	32.0245	2.05263	17.9388	2.89163	35.8777	-1.32343	11.8394	15	7.83151	17.5168	2.05263	1	1	0	20	3.02746	351	5.17957
folder_2016-6-4_file_525 nrx-1 day 3_2-exported	14.178	0.54045	82.2	40.7028	0.5	1.16532	0	6.27586	12.1245	2	70.89	0	2	5	0	407	3	1	2	0	3	3	13.6017	26.457	44.433	2	1.5	11.7292	2.52055	7.11416	2.48048	14.2283	-1.63965	1.82606	10	6.62832	12.2522	2.52055	2	1	1	20	1.45998	184	3.94749
folder_2016-6-4_file_525 nrx-1 day 3_3-exported	34.8117	0.58478	186	46.8	0	1.18272	0	14	12.3881	2	104.435	0	1	3	0	556	2	1	1	0	2	2	19.7778	19.7778	84.6574	2	2	30.1795	2.06579	16.6685	2.7466	33.3369	-1.41034	16.1214	8	NaN	NaN	2.06579	2	1	3	NaN	2.83017	314	0.710875
folder_2016-6-4_file_525 nrx-1 day 3_4-exported	11.3127	0.721756	64.5556	96.9708	0.333333	1.16237	0	8.2069	17.396	3	101.814	0	4	9	0	573	5	1	1	0	5	5	27.3813	27.3813	62.2818	3	2.33333	25.9623	2.15672	13.6068	2.61362	27.2136	-1.82702	2.80119	9	6.13921	17.8014	2.15672	1	1	0	20	1.74429	289	3.30608
folder_2016-6-4_file_525 nrx-1 day 3_5-exported	13.2343	0.613505	72.6	95.4849	0.5	1.21606	0	6.27586	9.88412	2	66.1713	0	2	5	0	359	3	1	2	0	3	3	24.9533	36.7656	29.4056	2	1.5	26.2259	1.58594	13.4661	2.78166	26.9323	-1.60759	0.453664	5	3.4601	19.9341	1.58594	1	1	3	20	1.23953	203	0.827202
folder_2016-6-4_file_525 day 2_1-exported	10.1365	0.813929	63.2222	97.9969	0.333333	1.09417	0	1.93103	16.3417	3	91.2282	0	4	9	0	561	5	1	1	0	5	5	13.3665	13.3665	61.4142	3	2.33333	30.9702	2.05348	16.3791	2.87444	32.7583	-1.20209	0.91141	7	3.94825	19.197	2.05348	1	1	0	19	1.12315	384	1.64229
folder_2016-6-4_file_525 day 2_2-exported	8.47685	0.794773	49.6364	139.197	0.8	1.11235	0	7.24138	10.5431	4	93.2454	0	5	11	0	536	6	1	5	0	6	6	28.6748	48.1832	45.0622	2	1.2	35.9782	1.73822	18.829	2.72572	37.6581	-1.79399	1.03204	6	4.70485	25.1715	1.73822	1	1	0	20	1.44759	332	1.52058
folder_2016-6-4_file_525 day 2_3-exported	12.6944	0.63427	77.8	55.9324	0.5	1.13513	0	5.31034	11.202	2	63.4722	0	2	5	0	385	3	1	2	0	3	3	7.4849	19.5777	43.8946	2	1.5	22.9312	1.80952	11.5568	2.70746	23.1136	-1.59775	4.77135	6	5.37249	22.5589	1.80952	2	1	2	20	2.00488	228	1.11543
folder_2016-6-4_file_525 day 2_4-exported	5.22094	0.881191	31.9091	89.7438	0.8	1.07312	0	3.37931	21.7451	3	57.4303	0	5	11	0	341	6	1	5	0	6	6	20.2732	27.0897	30.3406	2	1.2	14.8921	1.53383	12.1685	2.75917	24.3369	-1.6683	1.22248	5	3.56164	18.0683	1.53383	1	1	0	20	1.49497	204	0.826498
folder_2016-6-4_file_525 day 2_5-exported	7.57026	0.77707	39.6364	76.0101	0.466667	1.12354	0	14.4828	10.9384	4	83.2729	0	5	11	0	426	6	1	2	0	6	6	26.5032	26.635	43.1978	3	1.75	28.8616	1.72662	15.8176	2.68567	31.6351	-1.82934	2.01213	6	3.84956	22.2363	1.72662	1	1	0	20	1.61646	240	1.33052
folder_2016-6-4_file_525 day 2_6-exported	3.85059	0.82699	22.7647	95.0643	0.875	1.1101	0	5.7931	13.9696	3	65.46	0	8	17	0	371	9	1	8	0	9	9	12.6196	26.5618	38.8982	2	1.125	20.559	1.58929	11.2177	2.79895	22.4354	-1.53112	20.4567	9	NaN	NaN	1.58929	1	1	1	NaN	3.62587	178	1.14511
folder_2016-6-4_file_525 nrx_1 day 2_1-exported	8.49928	0.872507	50.4286	79.7267	0	1.0766	0	4.82759	6.58941	3	59.495	0	3	7	0	347	4	1	1	0	4	4	25.7843	25.7843	30.2393	3	2	26.2259	1.60145	13.2803	2.82289	26.5607	-1.43954	4.60084	5	2.59653	17.8364	1.60145	2	1	1	20	1.26656	221	0.402042
folder_2016-6-4_file_525 nrx_1 day 2_3-exported	12.2148	0.729476	71	121.84	0.666667	1.11515	0	10.1379	9.09339	2	85.5034	0	3	7	0	491	4	1	3	0	4	4	21.1712	29.4339	56.0695	2	1.33333	28.8616	1.88742	15.053	2.7605	30.1059	-1.58925	-0.28011	6	4.21191	19.2678	1.88742	1	1	0	20	1.13267	285	1.86057
folder_2016-6-4_file_525 nrx_1 day 2_4-exported	8.97024	0.773688	55	92.2234	0.5	1.17302	0	2.41379	6.98478	3	44.8512	0	2	5	0	271	3	1	2	0	3	3	17.7634	27.216	17.6352	2	1.5	23.1947	1.44531	11.7029	2.74654	23.4059	-1.69911	13.3013	6	4.66493	23.2216	1.44531	1	1	0	20	2.76855	185	0.500923
folder_2016-6-4_file_525 nrx_1 day 2_5-exported	9.16005	0.808446	54.4286	90.8452	0.666667	1.10077	0	5.7931	10.0159	3	64.1204	0	3	7	0	375	4	1	3	0	4	4	19.9721	23.5527	40.5676	2	1.33333	23.1947	1.68333	11.597	2.68545	23.1941	-1.78387	4.64312	7	5.66278	19.4908	1.68333	1	1	1	20	2.16318	202	1.6972
folder_2016-7-22_file_525 day 1 _1-exported	5.87136	0.808604	32.7143	99.0253	0.666667	1.1079	0	6.27586	6.7212	3	41.0995	0	3	7	0	223	4	1	3	0	4	4	17.19	21.757	19.3425	2	1.33333	20.2954	1.29412	10.8975	2.85063	21.795	-1.55881	28.3391	6	2.4739	16.616	1.29412	1	1	0	19	4.30918	132	0.407688
folder_2016-7-22_file_525 day 1 _2-exported	9.64567	0.778325	57	86.621	0.666667	1.11397	0	5.7931	10.4113	2	67.5197	0	3	7	0	393	4	1	3	0	4	4	24.601	34.0296	33.49	2	1.33333	30.4431	1.5	15.904	2.78178	31.8079	-1.70782	0.526936	4	3.8179	26.7343	1.5	1	1	0	20	1.47385	246	0.877301
folder_2016-7-22_file_525 day 1 _3-exported	18.6325	0.752861	108.667	64.4939	0	1.10228	0	3.86207	6.19405	2	55.8975	0	1	3	0	324	2	1	1	0	2	2	35.7572	35.7572	20.1403	2	2	35.3192	1.12088	17.7672	2.95662	35.5345	-1.47006	12.3446	3	2.25434	22.3808	1.12088	1	1	0	20	3.59072	204	0.173153
folder_2016-7-22_file_525 day 1 _4-exported	7.94293	0.879436	49.7143	128.034	0.666667	1.0647	0	5.31034	6.32583	3	55.6005	0	3	7	0	342	4	1	3	0	4	4	24.9809	38.6019	16.9986	2	1.33333	34.0014	1.24737	17.0331	2.85307	34.0662	-1.64189	2.60004	3	2.48099	30.1008	1.24737	1	1	0	20	1.83891	237	0.240072
folder_2016-7-22_file_525 day 1 _5-exported	15.2763	0.736759	78.6667	72.4667	0	1.12825	0	10.6207	10.5431	2	45.8289	0	1	3	0	234	2	1	1	0	2	2	23.4207	23.4207	22.4082	2	2	26.3576	1.10687	14.9505	2.93491	29.901	-1.51773	10.1938	3	NaN	NaN	1.10687	1	1	2	NaN	3.18411	145	0.111568
folder_2016-7-22_file_525 nrx_1 day 1 _1-exported	7.93328	0.828787	47.4286	134.149	0	1.07009	0	3.37931	12.2563	3	55.533	0	3	7	0	326	4	1	1	0	4	4	21.9599	21.9599	25.7796	3	2	22.5358	1.54478	12.8062	2.77654	25.6125	-1.62346	4.65603	6	3.40712	15.5986	1.54478	1	1	0	20	1.98301	207	0.806251
folder_2016-7-22_file_525 nrx_1 day 1 _2-exported	9.71134	0.754686	53.6	66.5907	0.5	1.1587	0	3.37931	12.5199	2	48.5567	0	2	5	0	264	3	1	2	0	3	3	25.6045	26.0545	22.5022	2	1.5	25.8305	1.20896	14.0423	2.91055	28.0847	-1.53115	15.9586	5	3.3199	21.1163	1.20896	1	1	0	20	3.86661	162	0.467288
folder_2016-7-22_file_525 nrx_1 day 1 _3-exported	13.2394	0.722651	70.3333	98.4612	0	1.12719	0	7.24138	12.9152	2	39.7183	0	1	3	0	209	2	1	1	0	2	2	23.5788	23.5788	16.1395	2	2	18.1868	1.21359	11.2794	2.93158	22.5588	-1.46972	17.9795	5	3.38125	14.818	1.21359	1	1	0	20	4.18576	125	0.561774
folder_2016-7-22_file_525 nrx_1 day 1 _4-exported	18.1981	0.627858	106	2.01063	0	1.13561	0	3.86207	5.00795	2	54.5943	0	1	3	0	316	2	1	1	0	2	2	23.3455	23.3455	31.2488	2	2	28.7298	1.34247	14.3467	2.81511	28.6934	-1.65656	16.7459	6	2.70355	22.3611	1.34247	1	1	1	20	3.33573	196	0.461219
folder_2016-7-22_file_525 nrx_1 day 1 _5-exported	8.97605	0.76706	54.8	152.441	0.5	1.10311	0	5.31034	10.5431	2	44.8803	0	2	5	0	270	3	1	2	0	3	3	29.8827	31.074	13.8063	2	1.5	21.7451	1.35433	11.8642	2.80305	23.7283	-1.64482	8.89594	5	3.40932	20.3386	1.35433	1	1	1	20	2.68814	172	0.484564
folder_2016-7-22_file_541 day 1 _1-exported	9.11688	0.791399	49.4286	21.047	0.666667	1.10189	0	4.34483	15.2874	2	63.8182	0	3	7	0	340	4	1	3	0	4	4	1.11826	24.4283	39.3899	2	1.33333	15.0239	2.14433	10.4063	2.82325	20.8126	-1.06216	6.41926	5	3.37926	17.7774	2.14433	2	1	1	20	1.76756	208	0.353952
folder_2016-7-22_file_541 day 1 _2-exported	10.9578	0.787144	62	120.635	0.5	1.09036	0	10.1379	8.56623	2	54.7888	0	2	5	0	306	3	1	2	0	3	3	23.9329	28.9215	25.8673	2	1.5	28.4663	1.32414	15.1032	2.84271	30.2065	-1.61691	27.1378	7	3.10001	21.1865	1.32414	1	1	1	20	4.41515	192	0.553927
folder_2016-7-22_file_541 day 1 _3-exported	17.7375	0.745604	106.667	20.9576	0	1.14448	0	2.41379	11.3338	2	53.2124	0	1	3	0	318	2	1	1	0	2	2	24.6184	24.6184	28.594	2	2	32.2881	1.17127	16.8623	2.94621	33.7245	-1.4842	13.8955	4	3.20625	22.2957	1.17127	1	1	1	20	3.91211	212	0.442726
folder_2016-7-22_file_541 day 1 _4-exported	5.57242	0.861721	33	91.599	0.666667	1.07792	0	5.31034	9.09339	3	55.7242	0	4	10	0	321	6	1	4	0	6	6	13.6504	24.5672	31.157	2	1.5	23.5901	1.54762	12.48	2.82608	24.96	-1.48525	1.50448	4	3.03996	17.7715	1.54762	1	1	0	20	1.40621	195	0.601714
folder_2016-7-22_file_541 day 1 _5-exported	7.05398	0.853236	39.5714	84.6762	0.666667	1.06022	0	9.17241	6.45762	4	49.3779	0	3	7	0	271	4	1	3	0	4	4	24.5166	30.06	19.3179	2	1.33333	25.8305	1.22481	13.7898	2.92344	27.5797	-1.48858	20.2233	6	NaN	NaN	1.22481	1	1	2	NaN	4.17364	158	0.503755
folder_2016-7-22_file_541 day 3 _1-exported	12.0149	0.712406	66.7143	97.1317	0.666667	1.16957	0	5.31034	11.4656	2	84.1044	0	3	7	0	461	4	1	3	0	4	4	29.0253	34.6648	49.4396	2	1.33333	34.0014	1.73494	17.1915	2.67507	34.383	-1.79035	-0.345339	4	3.12708	30.2154	1.73494	2	1	1	20	0.513505	288	0.474772
folder_2016-7-22_file_541 day 3 _2-exported	11.0921	0.797187	62.1111	82.7154	0.75	1.1202	0	9.17241	13.5742	2	99.8285	0	4	9	0	551	5	1	4	0	5	5	10.5832	21.3716	78.457	2	1.25	34.2649	1.87425	17.3282	2.99721	34.6564	-0.99654	-0.692371	5	4.04198	9.3948	1.87425	1	1	0	20	0.922963	313	1.49614
folder_2016-7-22_file_541 day 3 _3-exported	12.4826	0.751202	72.1111	108.369	0.75	1.14695	0	9.65517	12.1245	3	112.343	0	4	9	0	641	5	1	4	0	5	5	4.80522	43.7211	68.6223	2	1.25	52.4517	1.86667	19.7536	2.88008	39.5072	-1.21153	4.59447	6	NaN	NaN	1.86667	2	1	7	NaN	1.48859	364	0.631615
folder_2016-7-22_file_541 day 3 _4-exported	10.0836	0.850625	57.2857	64.8795	0.666667	1.08847	0	8.68966	10.8066	2	70.5851	0	3	7	0	395	4	1	3	0	4	4	24.0829	38.7289	31.8563	2	1.33333	41.2497	1.15166	21.4822	2.98156	42.9644	-1.38213	6.51047	3	NaN	NaN	1.15166	1	3	2	NaN	2.62054	243	0.157842
folder_2016-7-22_file_541 nlg1 day 1 _1-exported	7.80028	0.733457	44.2	79.3759	1	1.13977	0	6.75862	12.5199	3	78.0028	0	4	10	0	433	6	1	4	0	6	6	1.96716	19.505	58.4978	2	1.5	18.055	2.72826	9.45061	2.74923	18.9012	-0.990936	2.34129	7	5.4043	13.9163	2.72826	3	1	0	20	1.09964	251	1.1671
folder_2016-7-22_file_541 nlg1 day 1 _2-exported	11.2607	0.758795	64	26.2883	0.5	1.14059	0	5.31034	15.551	2	56.3036	0	2	5	0	316	3	1	2	0	3	3	1.0543	17.2909	39.0127	2	1.5	15.2874	1.66667	10.8228	3.04511	21.6455	-0.873713	-1.18862	3	2.1327	14.1606	1.66667	2	1	1	20	-0.476981	180	0.242991
folder_2016-7-22_file_541 nlg1 day 1 _3-exported	6.66285	0.756669	36.8571	98.6696	0.666667	1.13471	0	3.86207	15.2874	3	46.6399	0	3	7	0	252	4	1	3	0	4	4	20.3297	23.084	23.5559	2	1.33333	20.4272	1.4065	12.5908	2.78307	25.1816	-1.68196	0.46461	3	3.253	23.5303	1.4065	1	1	1	20	1.47644	173	0.554711
folder_2016-7-22_file_541 nlg1 day 1 _4-exported	8.40052	0.804324	48.4286	105.055	0	1.09256	0	9.17241	6.32583	3	58.8036	0	3	7	0	333	4	1	1	0	4	4	26.3831	26.3831	16.973	3	2	26.8848	1.42029	13.8375	2.78632	27.675	-1.6988	12.1886	7	3.8278	24.0389	1.42029	1	1	0	20	3.05161	196	0.814768
folder_2016-7-22_file_541 nlg1 day 1 _6-exported	18.9693	0.69432	110.333	161.148	0	1.08576	0	3.86207	12.3881	2	56.908	0	1	3	0	329	2	1	1	0	2	2	8.21829	8.21829	48.6897	2	2	32.5517	1.80612	9.56294	2.64917	19.1259	-1.60845	-0.838832	3	3.07958	17.1541	1.80612	2	1	0	20	0.266024	177	0.467179
folder_2016-7-22_file_541 nlg1 day 3 _1-exported	12.9901	0.799235	74.25	151.637	1	1.10154	0	7.72414	19.3729	3	103.921	0	3	8	0	587	5	1	3	0	5	5	43.6465	52.8032	51.118	2	1.66667	38.3504	1.65641	19.395	2.76913	38.7901	-1.71388	13.3748	10	4.13164	24.3937	1.65641	1	1	1	20	3.10337	323	1.57721
folder_2016-7-22_file_541 nlg1 day 3 _2-exported	31.4157	0.669175	181.571	62.2115	0.666667	1.19013	0	9.17241	18.7139	2	219.91	0	3	7	0	1265	4	1	3	0	4	4	0.922517	119.463	100.447	2	1.33333	53.7696	3.5	22.0726	3.11519	44.1451	0.0542505	1.81476	8	6.32215	11.8776	3.5	3	1	2	20	0.495489	784	1.83857
folder_2016-7-22_file_541 nlg1 day 3 _3-exported	11.5201	0.775967	58.8889	102.526	0.75	1.1733	0	9.65517	9.75233	2	103.681	0	4	9	0	522	5	1	4	0	5	5	12.0811	27.9314	75.7494	2	1.25	40.3272	1.98621	17.0672	3.09034	34.1344	-0.674379	0.301621	6	4.09185	10.1929	1.98621	2	1	1	20	0.982238	288	1.3887
folder_2016-8-26_file_541 day3_1-exported	7.08606	0.864736	42.1818	78.2326	0.8	1.06232	0	9.17241	23.7219	4	77.9467	0	5	11	0	454	6	1	5	0	6	6	27.9204	52.3973	25.5494	2	1.2	32.8153	1.32394	20.2686	2.87123	40.5371	-1.5725	8.14691	5	2.35103	20.651	1.32394	1	1	2	20	2.35222	282	0.352113
folder_2016-8-26_file_541 day3_2-exported	8.7142	0.819622	49.8889	96.6317	0.75	1.07452	0	9.17241	19.3729	3	78.4278	0	4	9	0	441	5	1	4	0	5	5	31.3897	48.0205	30.4072	2	1.25	36.9007	1.40488	20.5625	2.81925	41.125	-1.70364	5.02215	6	3.0492	35.0772	1.40488	1	1	0	20	2.21143	288	0.722525
folder_2016-8-26_file_541 day3_3-exported	12.2874	0.723637	71.6	46.5748	0.5	1.10466	0	4.34483	19.1093	2	61.4371	0	2	5	0	354	3	1	2	0	3	3	17.6736	29.9532	31.4839	2	1.5	30.0477	1.32222	17.2674	2.85418	34.5348	-1.59297	6.30222	4	2.29912	26.4316	1.32222	1	1	2	19	2.13846	238	0.320174
folder_2016-8-26_file_541 day3_4-exported	7.01011	0.851491	40.6667	101.882	0.75	1.0785	0	6.75862	16.0782	2	63.091	0	4	9	0	358	5	1	4	0	5	5	3.26821	32.2547	30.8363	2	1.25	21.0861	1.592	12.3731	2.99047	24.7461	-1.11536	5.86521	6	3.88351	23.7483	1.592	1	1	2	19	2.12614	199	0.920903
folder_2016-8-26_file_541 day3_5-exported	15.9086	0.711262	92.5714	90.2624	0.666667	1.10384	0	6.75862	19.6364	2	111.36	0	3	7	0	642	4	1	3	0	4	4	43.5108	53.6308	57.7294	2	1.33333	27.9391	2.36054	14.1877	2.53297	28.3754	-1.91645	5.65156	12	6.732	26.4319	2.36054	2	1	2	20	1.94873	347	3.34172
folder_2016-8-26_file_541 day3_6-exported	12.8689	0.684789	73.7143	94.196	0	1.13729	0	13.5172	10.6748	3	90.0821	0	3	7	0	510	4	1	1	0	4	4	42.996	42.996	32.8812	3	2	38.3504	1.51741	20.3389	2.80321	40.6778	-1.6952	2.82372	5	3.71212	30.5083	1.51741	1	1	0	18	1.86937	305	0.980945
folder_2016-8-26_file_541 nlg-1 day3_1-exported	8.27069	0.713475	50.6667	125.105	0.75	1.1469	0	3.86207	16.0782	2	74.4363	0	4	9	0	448	5	1	4	0	5	5	21.6862	38.1665	36.2697	2	1.25	20.2954	2.27358	9.67677	2.82993	19.3535	-1.19927	0.37912	8	5.1032	7.92573	2.27358	1	1	1	20	1.10015	241	2.92444
folder_2016-8-26_file_541 nlg-1 day3_2-exported	8.77685	0.727008	49.9091	97.9144	0.466667	1.16582	0	11.1034	9.75233	3	96.5454	0	5	11	0	539	6	1	2	0	6	6	17.0136	34.5874	54.4321	3	1.75	32.6835	1.84568	16.7535	2.686	33.5069	-1.83347	5.15153	9	6.22401	26.6391	1.84568	1	1	0	20	2.17243	299	2.28038
folder_2016-8-26_file_541 nlg-1 day3_3-exported	14.1041	0.696387	82.1667	111.562	0.6	1.15127	0	13.0345	19.7682	3	169.249	0	6	12	0	975	7	2	5	0	7	7	32.9792	64.3159	104.934	3	1.4	46.653	3.90071	13.8836	2.81471	27.7672	-0.671395	0.0956717	12	7.49801	19.8337	3.90071	3	1	1	20	0.671573	550	4.67579
folder_2016-8-26_file_541 nlg-1 day3_4-exported	10.9329	0.704909	63.3333	98.0197	0.75	1.16317	0	6.27586	15.1556	3	98.396	0	4	9	0	562	5	1	4	0	5	5	0.263577	48.5039	49.892	2	1.25	13.4424	3.30392	10.1894	2.9893	20.3788	-0.378015	-0.13393	8	6.24611	6.05312	3.30392	3	1	0	20	0.765796	337	2.7681
folder_2016-8-26_file_541 nlg-1 day3_5-exported	13.8137	0.683895	80.4286	93.8633	0.666667	1.14457	0	4.34483	20.8225	2	96.6956	0	3	7	0	557	4	1	3	0	4	4	31.421	49.8782	46.8174	2	1.33333	28.2027	1.9542	12.8796	2.78772	25.7593	-1.39011	0.69857	6	4.3216	10.8982	1.9542	2	1	2	20	1.19041	256	1.30558
folder_2016-8-31_file_541 day 3_1-exported	8.385	0.816754	51.2727	94.2318	0.466667	1.0965	0	8.68966	12.9152	3	92.235	0	5	11	0	554	6	1	2	0	6	6	10.2786	17.6253	52.1994	3	1.75	31.2338	2.03429	16.1803	2.77294	32.3606	-1.47936	0.492664	7	5.0811	22.1317	2.03429	1	1	0	20	1.27934	356	1.94135
folder_2016-8-31_file_541 day 3_2-exported	8.23323	0.700208	48	109.505	0.666667	1.11958	0	2.41379	25.5669	3	57.6326	0	3	7	0	330	4	1	3	0	4	4	5.82976	23.6577	33.9749	2	1.33333	12.1245	1.4863	14.0767	2.86461	28.1534	-1.45417	5.33095	5	3.05215	16.5037	1.4863	1	1	2	20	2.07062	217	0.610156
folder_2016-8-31_file_541 day 3_3-exported	12.3229	0.694658	70.6	95.1486	0.5	1.16793	0	9.65517	19.5047	3	61.6147	0	2	5	0	349	3	1	2	0	3	3	29.7514	46.0867	15.528	2	1.5	27.5437	1.28902	17.1219	2.87236	34.2439	-1.61626	20.3464	8	NaN	NaN	1.28902	1	1	1	NaN	3.98544	223	0.799704
folder_2016-8-31_file_541 day 3_4-exported	10.1109	0.722734	55.6667	78.2414	0.75	1.12646	0	12.5517	18.3186	3	90.9978	0	4	9	0	493	5	1	4	0	5	5	17.3204	53.196	37.8018	2	1.25	29.6523	1.48485	17.4607	2.90397	34.9214	-1.38407	23.0303	8	NaN	NaN	1.48485	1	1	6	NaN	3.88595	245	0.751293
folder_2016-8-31_file_541 nlg-1 day 3_1-exported	6.55153	0.796005	37.9091	102.457	0.8	1.10809	0	4.82759	18.7139	3	72.0669	0	5	11	0	407	6	1	5	0	6	6	12.2609	33.4017	38.6652	2	1.2	22.9312	1.72667	14.8475	2.74731	29.6949	-1.60789	2.76139	5	3.37594	26.1076	1.72667	2	1	2	20	1.50888	259	0.817405
folder_2016-8-31_file_541 nlg-1 day 3_2-exported	7.89147	0.847283	46.5385	68.6263	0.533333	1.08544	0	9.17241	18.055	4	102.589	0	6	13	0	593	7	1	1	0	7	7	17.0073	17.0073	51.6846	3	3.2	35.7146	2.1623	18.4472	2.64525	36.8944	-1.7705	2.15604	9	4.96109	26.6028	2.1623	2	1	0	20	1.27113	413	1.87352
folder_2016-8-31_file_541 nlg-1 day 3_3-exported	4.5581	0.864167	27.6154	107.188	0.833333	1.07406	0	3.37931	15.4192	3	59.2553	0	6	13	0	347	7	1	6	0	7	7	4.60841	21.1974	38.058	2	1.16667	17.2643	1.7561	11.5134	2.87692	23.0269	-1.24775	-0.922913	4	3.39368	12.4572	1.7561	1	1	1	20	0.651896	216	0.743303
folder_2016-8-31_file_541 nlg-1 day 3_4-exported	14.3823	0.683242	79.5455	49.8649	0.466667	1.16609	0	6.75862	24.7762	3	158.206	0	5	11	0	865	6	1	2	0	6	6	1.31788	14.5705	113.616	3	1.75	35.5828	2.75	16.7054	2.75861	33.4109	-1.18914	2.31969	9	5.67523	21.8537	2.75	2	1	0	20	1.50086	440	2.84277
folder_2016-8-31_file_541 nlg-1 day 3_5-exported	23.6947	0.620651	130.571	126.682	0.666667	1.20203	0	12.069	25.0398	2	165.863	0	3	7	0	908	4	1	3	0	4	4	10.9962	30.7436	135.119	2	1.33333	39.6683	2.84971	18.119	2.95359	36.238	-0.679682	2.9553	9	5.71658	25.7037	2.84971	3	1	1	20	1.28535	493	2.79124
folder_2016-8-31_file_541 nlg-1 day 3_6-exported	8.5854	0.792334	47.8235	101.267	0.491071	1.09577	0	10.6207	20.0318	4	145.952	0	8	17	0	797	9	1	2	0	9	9	12.6378	14.4465	72.5782	3	2.25	24.908	3.47541	12.85	2.49139	25.7001	-1.65485	-0.695702	12	7.22203	11.6818	3.47541	3	1	1	20	0.539418	424	6.41675
folder_2016-8-31_file_541 nlg-1 day 5_1-exported	11.3667	0.727674	65.5556	46.4121	0.75	1.15027	0	7.72414	24.5126	3	102.3	0	4	9	0	582	5	1	4	0	5	5	24.2987	36.7212	65.5791	2	1.25	22.9312	2.02069	14.3798	2.57992	28.7595	-1.92714	3.27241	8	5.77631	28.7595	2.02069	1	1	2	20	1.78383	293	2.17318
folder_2016-8-31_file_541 nlg-1 day 5_2-exported	11.3279	0.78172	63.6923	92.6044	0.2	1.09617	0	9.17241	26.753	4	147.262	0	6	13	0	816	7	1	2	0	7	7	0.186377	14.1432	58.7866	3	1.875	26.2259	3.09877	16.3783	2.83055	32.7565	-0.820078	0.21574	8	6.0939	22.7871	3.09877	2	1	1	20	0.989641	502	2.10199
folder_2016-8-31_file_541 nlg-1 day 5_3-exported	13.7966	0.764375	77.9	82.4978	1	1.12315	0	16.4138	18.5821	2	137.966	0	4	10	0	770	6	1	4	0	6	6	11.9742	26.1554	111.81	2	1.5	32.1563	2.6303	16.8543	2.62925	33.7086	-1.64507	0.51808	9	7.07924	20.554	2.6303	2	1	1	20	1.16942	434	3.66127
folder_2016-8-31_file_541 nlg-1 day 5_4-exported	10.2124	0.799638	60.1429	106.53	0.666667	1.10049	0	8.2069	15.551	2	71.4867	0	3	7	0	415	4	1	3	0	4	4	15.2352	22.7879	48.6988	2	1.33333	28.3345	1.38854	15.4245	2.94451	30.849	-1.33074	12.7345	6	3.19671	11.4695	1.38854	1	1	1	20	3.0839	218	0.572432
folder_2016-8-31_file_541 nlg-1 day 5_5-exported	19.4186	0.723697	107.636	84.3758	0.4	1.11072	0	14.9655	18.4504	3	213.605	0	5	11	0	1174	6	1	3	0	6	6	10.5945	24.4906	175.09	3	1.83333	50.2113	4.17143	14.6648	2.73631	29.3296	-0.739421	4.36734	13	8.22006	16.4583	4.17143	4	1	1	20	1.54647	584	4.05673
folder_2016-8-31_file_541 nlg-1 day 5_6-exported	12.4621	0.76321	68.4545	88.5063	0.8	1.13085	0	9.65517	25.0398	3	137.083	0	5	11	0	743	6	1	5	0	6	6	15.2878	24.6431	112.44	2	1.2	33.8696	2.31818	13.9508	2.61922	27.9015	-1.73858	0.568542	8	5.36488	14.4832	2.31818	1	1	0	20	1.20949	306	3.11936
folder_2016-9-12_file_525 day 3_1-exported	10.0871	0.702591	52.4444	118.913	0.333333	1.14435	0	11.1034	15.0239	3	90.7842	0	4	9	0	464	5	1	1	0	5	5	26.8367	26.8367	51.3134	3	2.33333	18.1868	2.0297	11.5009	2.62982	23.0019	-1.75805	10.6175	12	5.39882	17.4814	2.0297	1	1	1	20	2.70926	205	3.00911
folder_2016-9-12_file_525 day 3_2-exported	7.79382	0.804566	47.8333	123.519	0.55	1.096	0	3.37931	20.8225	3	93.5258	0	5	12	0	563	7	1	1	0	7	7	14.3133	14.3133	61.0154	3	2.875	31.761	2.31496	11.4497	2.66364	22.8995	-1.55171	23.805	18	NaN	NaN	2.31496	2	1	3	NaN	3.97786	294	4.53493
folder_2016-9-12_file_525 day 3_3-exported	12.016	0.804183	64	72.083	0.666667	1.083	0	7.24138	18.7139	4	84.1119	0	3	7	0	442	4	1	3	0	4	4	23.9985	36.4562	47.6557	2	1.33333	24.7762	2.12977	13.9389	2.74965	27.8777	-1.35011	0.520608	5	3.51279	25.3044	2.12977	2	1	1	20	0.634726	279	0.775338
folder_2016-9-12_file_525 day 3_4-exported	8.48906	0.80631	49	106.761	0.25	1.09311	0	7.24138	15.8146	3	76.4015	0	4	9	0	433	5	1	2	0	5	5	12.728	30.0571	39.9644	3	1.75	28.598	1.42945	16.2343	2.82225	32.4685	-1.61882	1.83428	4	2.90788	25.8546	1.42945	1	1	1	20	1.65004	233	0.555177
folder_2016-9-12_file_525 day 3_5-exported	13.4347	0.69681	68.4	37.074	0.5	1.20429	0	11.1034	9.22518	2	67.1736	0	2	5	0	338	3	1	2	0	3	3	21.5557	27.0199	40.1537	2	1.5	23.9855	1.7	12.9331	2.72602	25.8662	-1.75897	90.1239	29	NaN	NaN	1.7	1	1	1	NaN	9.13301	187	7.60642
folder_2016-9-12_file_525 nrx-1 day 3_1-exported	13.7362	0.744227	75.6667	52.3146	0	1.11767	0	9.65517	21.3497	3	82.4171	0	3	6	0	449	4	2	2	0	4	4	43.0059	43.0059	39.4112	3	2	21.3497	2.27419	12.7428	2.94753	25.4855	-0.780914	9.36157	6	4.1687	19.4768	2.27419	2	1	1	20	2.76957	282	0.753475
folder_2016-9-12_file_525 nrx-1 day 3_2-exported	8.86212	0.665972	47.8571	132.17	0.666667	1.23834	0	9.65517	6.45762	2	62.0348	0	3	7	0	329	4	1	3	0	4	4	16.1979	19.5631	42.4717	2	1.33333	18.5821	1.85294	7.43833	2.73971	14.8767	-1.50603	4.5674	8	5.6605	10.4359	1.85294	1	1	0	20	2.2596	126	2.75417
folder_2016-9-12_file_525 nrx-1 day 3_3-exported	8.28527	0.768872	48.1429	73.6244	0.666667	1.13488	0	7.24138	18.4504	3	57.9969	0	3	7	0	331	4	1	3	0	4	4	17.6771	24.4669	33.53	2	1.33333	11.9927	1.51818	10.751	2.77884	21.5019	-1.61877	4.74397	6	4.22177	17.9512	1.51818	1	1	1	20	2.24629	167	1.04095
folder_2016-9-12_file_525 nrx-1 day 3_4-exported	16.4987	0.662505	86	123.49	0.5	1.18296	0	9.65517	17.2643	2	82.4937	0	2	5	0	426	3	1	2	0	3	3	18.991	21.5942	60.8995	2	1.5	19.9	1.95455	12.4205	2.73109	24.841	-1.47317	15.273	9	NaN	NaN	1.95455	2	1	2	NaN	2.99245	215	1.19975
folder_2016-9-12_file_525 nrx-1 day 3_5-exported	7.70908	0.814724	36.8889	110.206	0.75	1.11028	0	18.3448	15.2874	3	69.3817	0	4	9	0	324	5	1	4	0	5	5	27.5798	41.7429	27.6389	2	1.25	22.5358	1.525	15.1116	2.78004	30.2233	-1.68918	12.5446	8	3.96261	21.3341	1.525	1	1	1	20	3.0915	183	1.17584
folder_2016-9-12_file_525 nrx-1 nlg-1 day 3_1-exported	11.5072	0.780437	64.2857	78.0447	0.657143	1.12681	0	14	19.7682	3	161.101	0	7	14	0	887	8	2	1	0	8	8	20.4052	6.8753	107.985	3	3.3	43.6219	2.8232	18.7441	2.89943	37.4883	-0.779367	11.6882	14	6.9087	24.9922	2.8232	2	1	0	20	2.94152	511	3.02413
folder_2016-9-12_file_541 day 3_1-exported	12.9889	0.777374	79.8333	178.756	0	1.07514	0	3.37931	19.7682	3	77.9336	0	2	6	0	474	4	1	2	0	4	4	26.6455	35.3896	42.544	2	2	28.598	1.60847	16.765	2.77615	33.5299	-1.65434	5.31841	7	3.32996	19.6186	1.60847	1	1	0	20	2.03427	304	0.952268
folder_2016-9-12_file_541 day 3_2-exported	10.6866	0.701623	58.1111	81.0241	0.333333	1.1289	0	9.17241	24.249	3	96.1792	0	4	9	0	515	5	1	1	0	5	5	24.9582	24.9582	40.8973	3	2.33333	27.8073	1.82249	17.6656	2.65396	35.3312	-1.91815	2.48645	7	4.90768	29.8633	1.82249	1	1	0	20	1.73248	308	1.76592
folder_2016-9-12_file_541 day 3_3-exported	7.72199	0.721309	41.8889	113.081	0.75	1.15653	0	11.1034	13.3106	4	69.4979	0	4	9	0	369	5	1	4	0	5	5	16.6374	26.5385	42.9594	2	1.25	15.8146	1.88608	8.73131	2.67502	17.4626	-1.62359	2.59238	7	5.71953	12.985	1.88608	1	1	0	20	1.80024	149	2.15352
folder_2016-9-12_file_541 day 3_4-exported	14.3223	0.757329	82.4286	89.2722	0.666667	1.11413	0	6.27586	19.3729	2	100.256	0	3	7	0	571	4	1	3	0	4	4	27.8126	39.5621	60.6942	2	1.33333	41.7769	1.52915	22.1626	2.81093	44.3251	-1.65436	8.47936	7	3.14647	26.5551	1.52915	1	1	1	19	2.31907	341	0.772795
folder_2016-9-12_file_541 unc-25 day 3_1-exported	5.75425	0.834827	31.2667	95.7216	0.857143	1.10535	0	11.5862	17.396	5	86.3138	0	7	15	0	455	8	1	7	0	8	8	0.372753	43.884	42.4298	2	1.14286	23.5901	1.86822	13.9673	3.00882	27.9346	-0.927916	2.50437	6	3.85507	22.9151	1.86822	2	1	1	20	1.58344	241	1.25594
folder_2016-9-12_file_541 unc-25 day 3_2-exported	8.263	0.825016	45.2	107.984	0.466667	1.09497	0	12.069	20.6908	3	82.63	0	5	10	0	443	6	2	1	0	6	6	19.2248	12.212	59.1106	3	2.5	26.2259	1.8855	14.0498	3.30388	28.0996	-0.299116	8.70909	10	7.06301	8.42987	1.8855	1	1	0	20	2.84115	247	2.73294
folder_2016-9-12_file_541 unc-25 day 3_3-exported	11.3155	0.723285	64.6667	89.3399	0.666667	1.13557	0	6.27586	19.9	2	101.839	0	4	9	0	574	6	3	3	0	6	6	46.9607	34.4371	67.402	2	2	32.2881	2.24528	15.7605	3.0858	31.521	-0.492772	1.30288	6	3.82236	27.132	2.24528	2	1	2	20	0.551308	357	0.730595
folder_2016-9-12_file_541 unc-25 day 3_4-exported	6.11623	0.786273	32.8667	59.6498	0.619048	1.10886	0	8.68966	18.1868	3	91.7434	0	7	15	0	479	8	1	4	0	8	8	9.29729	20.0493	49.2973	3	1.70833	17.5278	2.21739	12.5899	2.61362	25.1798	-1.6361	3.03856	7	4.93214	15.903	2.21739	2	1	1	19	1.40695	255	1.45233
folder_2016-9-12_file_541 unc-25 day 3_5-exported	6.77917	0.780745	36.6	126.675	0.571429	1.11087	0	15.931	14.1013	4	101.687	0	7	15	0	535	8	1	5	0	8	8	10.9553	35.8627	51.1726	3	2.2	24.3808	2.41573	9.78274	2.54692	19.5655	-1.71969	6.47416	12	8.91342	18.2315	2.41573	2	1	1	20	2.30351	215	4.38202
folder_2016-9-12_file_541 unc-25 day 3_6-exported	7.99347	0.737358	45.4	102.556	0.8	1.15043	0	9.65517	16.21	4	79.9347	0	5	10	0	445	6	2	4	0	6	6	35.2724	31.385	48.5498	2	1.5	27.6755	1.72727	14.4136	3.09808	28.8272	-0.79269	4.68622	7	4.41977	22.5339	1.72727	1	1	1	20	1.94948	247	1.11524
folder_2016-9-12_file_541 unc-49 day 3_1-exported	7.92389	0.824122	46.0769	100.39	0.555556	1.07921	0	5.31034	23.0629	3	103.011	0	6	13	0	587	7	1	3	0	7	7	11.9563	23.6357	68.2161	3	1.66667	25.9623	2.26984	12.4589	2.66593	24.9179	-1.51193	0.656435	6	4.81539	17.9409	2.26984	2	1	1	20	1.04233	286	1.6866
folder_2016-9-12_file_541 unc-49 day 3_2-exported	8.48873	0.81537	45.5556	95.317	0.75	1.09622	0	8.68966	19.6364	3	76.3986	0	4	9	0	402	5	1	4	0	5	5	2.63576	32.2936	44.105	2	1.25	23.8537	1.80597	14.7193	2.82563	29.4387	-1.41355	26.33	12	5.05977	19.4782	1.80597	1	1	1	20	4.07823	242	1.75154
folder_2016-9-12_file_541 unc-49 day 3_3-exported	5.06261	0.81066	25.3684	79.6342	0.888889	1.10911	0	15.4483	23.5901	4	96.1895	0	9	19	0	464	10	1	9	0	10	10	2.36252	47.165	49.0245	2	1.11111	25.8305	1.7971	16.6851	2.91404	33.3702	-1.21114	3.85016	7	4.95499	25.5757	1.7971	1	1	2	20	1.87387	248	1.3016
folder_2016-9-12_file_541 unc-49 day 3_4-exported	7.38716	0.823436	43.9091	93.6875	0.4	1.09277	0	3.86207	22.7994	3	81.2587	0	5	11	0	473	6	1	1	0	6	6	27.2077	27.2077	29.7274	3	2.75	30.8384	1.73913	17.2454	2.71812	34.4909	-1.77486	0.0094792	5	3.76071	26.198	1.73913	1	1	0	20	1.16869	320	1.30862
folder_2016-9-12_file_541 unc-49 day 3_5-exported	8.44098	0.749761	47.7273	69.663	0.4	1.11338	0	6.75862	21.8768	3	92.8508	0	5	11	0	515	6	1	1	0	6	6	14.962	14.962	50.1903	3	2.75	20.0318	2.01361	14.9215	2.687	29.843	-1.64995	8.83685	10	4.76534	16.1479	2.01361	2	1	0	20	2.16548	296	1.68475
folder_2016-9-12_file_541 unc-49 day 3_6-exported	6.21207	0.800905	36	86.2984	0.555556	1.09832	0	5.7931	20.9543	3	80.7569	0	6	13	0	456	7	1	3	0	7	7	16.6808	18.7572	45.0654	3	1.66667	16.8689	2.07752	12.9125	2.58285	25.825	-1.81772	0.801663	7	4.92199	20.9828	2.07752	2	1	2	20	1.10081	268	1.61894
folder_2016-9-12_file_541 unc-49 day 3_7-exported	3.63097	0.848781	21.2381	92.3221	0.72	1.08964	0	9.65517	18.9775	5	76.2504	0	10	21	0	426	11	1	5	0	11	11	1.94097	26.2449	40.9167	3	1.6	17.7914	1.9127	12.7664	2.86777	25.5329	-1.23715	4.81711	7	4.80901	21.8562	1.9127	2	1	1	20	2.07468	241	1.58432
folder_2016-9-12_file_541 unc-49 day 3_8-exported	8.23924	0.776463	49.2727	101.264	0.8	1.08608	0	4.34483	18.1868	3	90.6316	0	5	11	0	532	6	1	5	0	6	6	17.215	50.6003	40.0314	2	1.2	29.7841	1.75	15.3395	2.72967	30.6789	-1.68453	9.61002	8	NaN	NaN	1.75	1	2	2	NaN	2.51526	287	1.34202
folder_2016-9-2_file_525 day 5_1-exported	8.16106	0.84011	46.5556	83.1138	0.75	1.11412	0	7.24138	28.598	4	73.4495	0	4	9	0	411	5	1	4	0	5	5	1.30464	42.2789	31.1707	2	1.25	19.5047	1.4963	13.1646	3.03937	26.3292	-1.0902	28.7524	11	5.08621	18.6662	1.4963	1	1	3	20	4.6265	202	1.52051
folder_2016-9-2_file_525 day 5_2-exported	10.1512	0.7093	56.7692	114.842	0.5	1.15896	0	14.4828	17.6596	4	131.966	0	6	13	0	726	7	1	4	0	7	7	20.3921	52.3497	74.7727	3	2	30.8384	2.26174	15.6585	2.82565	31.3169	-1.27662	2.03757	8	5.07361	14.8121	2.26174	2	1	1	20	1.59777	337	3.03238
folder_2016-9-2_file_525 day 5_6-exported	8.22811	0.770211	46.5294	94.8074	0.875	1.12915	0	13.0345	18.8457	4	139.878	0	8	17	0	775	9	1	8	0	9	9	10.4156	54.6122	85.2656	2	1.125	33.0788	2.23214	17.2081	2.81071	34.4162	-1.30259	3.0198	8	5.08409	11.5408	2.23214	2	1	1	20	1.71867	375	2.40686
folder_2016-9-2_file_525 day 5_7-exported	14.7086	0.712813	86.5714	98.6181	0.666667	1.11641	0	8.2069	16.8689	2	102.96	0	3	7	0	600	4	1	3	0	4	4	33.956	63.7979	39.1623	2	1.33333	43.3583	1.55856	21.7776	2.7324	43.5552	-1.85657	8.62075	7	4.62075	40.9931	1.55856	1	1	1	20	2.46869	346	0.872121
folder_2016-9-2_file_525 nrx-1 day 5_1-exported	8.31179	0.787023	47	119.075	0	1.10469	0	4.82759	15.4192	3	58.1826	0	3	7	0	323	4	1	1	0	4	4	14.7192	14.7192	19.526	3	2	22.0086	1.37795	13.2182	2.86187	26.4363	-1.51092	3.41338	4	2.70046	15.9457	1.37795	1	1	0	20	1.84881	175	0.427447
folder_2016-9-2_file_525 nrx-1 day 5_2-exported	19.8118	0.695494	109	44.6185	0	1.09904	0	7.24138	22.5358	2	59.4354	0	1	3	0	325	2	1	1	0	2	2	34.5158	34.5158	24.9196	2	2	16.6053	1.49074	11.3101	2.78544	22.6203	-1.65766	22.4841	10	5.32235	19.0264	1.49074	1	1	1	20	4.27227	161	1.67281
folder_2016-9-2_file_525 nrx-1 day 5_3-exported	12.5584	0.800646	75.1429	131.761	0.666667	1.12014	0	7.72414	17.6596	3	87.9085	0	3	7	0	520	4	1	3	0	4	4	21.1581	37.1151	50.7934	2	1.33333	40.459	1.89781	13.0549	2.7899	26.1098	-1.38848	15.1575	9	NaN	NaN	1.89781	2	1	4	NaN	3.03045	260	1.21007
folder_2016-9-2_file_525 nrx-1 day 5_4-exported	5.37166	0.803885	31.1111	58.133	0.75	1.10827	0	4.34483	17.9232	3	48.3449	0	4	9	0	272	5	1	4	0	5	5	14.9096	25.2739	23.071	2	1.25	12.6517	1.46237	9.36972	2.79385	18.7394	-1.62176	8.8699	7	5.2415	17.5173	1.46237	1	1	1	20	2.98981	136	1.4252
folder_2016-9-2_file_525 nrx-1 day 5_5-exported	17.1515	0.776775	96.2	71.3697	0.5	1.1739	0	8.2069	9.75233	3	85.7576	0	2	5	0	477	3	1	2	0	3	3	41.2442	47.8516	37.906	2	1.5	47.5755	1.0913	23.989	2.97329	47.9779	-1.46159	34.6268	5	NaN	NaN	1.0913	1	1	5	NaN	5.65487	251	0.214335
folder_2016-9-2_file_525 nrx-1 day 5_6-exported	7.35041	0.835706	43.4286	62.6886	0.666667	1.07479	0	4.34483	20.559	4	51.4528	0	3	7	0	298	4	1	3	0	4	4	12.398	20.2655	31.1873	2	1.33333	12.6517	1.61538	11.174	2.83134	22.3481	-1.49071	3.3555	6	4.78722	15.0271	1.61538	1	1	0	20	2.0348	189	1.48011
folder_2016-9-23_file_525 day 3_1-exported	7.07357	0.832804	39.1429	124.948	0	1.09682	0	1.44828	17.1325	3	49.515	0	3	7	0	268	4	1	1	0	4	4	24.6103	24.6103	13.7078	3	2	14.6285	1.65766	11.2545	2.7411	22.5089	-1.63451	0.826807	5	4.25846	16.1655	1.65766	1	1	1	20	1.45849	184	1.13628
folder_2016-9-23_file_525 day 3_2-exported	6.45779	0.775774	37.8889	99.65	0.75	1.08644	0	3.37931	17.1325	3	58.1201	0	4	9	0	333	5	1	4	0	5	5	15.346	24.5273	33.5929	2	1.25	19.5047	1.71875	12.3077	2.66712	24.6155	-1.79717	0.75665	5	4.47861	20.739	1.71875	1	1	0	20	1.35773	220	1.25886
folder_2016-9-23_file_525 day 3_3-exported	5.64705	0.760319	31.3333	137.124	0.75	1.12109	0	3.37931	13.1788	2	50.8234	0	4	9	0	274	5	1	4	0	5	5	8.79579	18.3666	32.4568	2	1.25	12.3881	1.96923	6.84897	2.73741	13.6979	-1.33547	3.63514	7	4.86062	6.20688	1.96923	2	1	1	20	1.74669	128	1.49904
folder_2016-9-23_file_525 day 3_4-exported	7.20907	0.793631	41.6667	86.5291	0.75	1.09293	0	5.7931	19.2411	3	64.8816	0	4	9	0	367	5	1	4	0	5	5	1.54918	34.9988	29.8828	2	1.25	13.706	1.88991	10.9298	2.95629	21.8595	-0.934865	3.13466	4	2.76054	15.7875	1.88991	2	1	1	20	0.832659	206	0.358138
folder_2016-9-23_file_525 day 3_5-exported	18.5211	0.615862	106.2	112.963	0.5	1.23659	0	8.68966	14.8921	2	92.6053	0	2	5	0	527	3	1	2	0	3	3	4.32938	15.949	76.6564	2	1.5	33.4742	2.4	12.4464	3.32116	24.8927	-0.0564509	1.13214	8	5.99482	4.81794	2.4	2	1	2	20	1.21938	300	2.83871
folder_2016-9-23_file_525 day 3_6-exported	6.9213	0.779279	36.2222	85.7941	0.75	1.11852	0	12.5517	23.1947	2	62.2917	0	4	9	0	318	5	1	4	0	5	5	14.9554	32.539	29.7527	2	1.25	10.9384	1.54701	13.4447	2.82607	26.8895	-1.5195	10.5337	7	3.92813	13.9084	1.54701	1	1	1	20	2.80479	181	0.92234
folder_2016-9-23_file_nrx day3_1-exported	8.3253	0.826598	46.6667	124.151	0.75	1.10922	0	6.27586	15.551	3	74.9277	0	4	9	0	412	5	1	4	0	5	5	1.93076	22.7363	52.1914	2	1.25	37.4279	1.88	12.9212	3.10101	25.8425	-0.66326	1.93823	5	3.34154	11.0456	1.88	2	1	0	20	1.17003	235	0.735484
folder_2016-9-23_file_nrx day3_2-exported	6.35876	0.800145	37.1429	63.258	0.666667	1.10542	0	3.37931	14.7603	2	44.5113	0	3	7	0	254	4	1	3	0	4	4	7.13642	22.2285	22.2828	2	1.33333	13.4424	1.58621	8.35873	2.7869	16.7175	-1.47006	23.0891	8	7.80092	16.7175	1.58621	1	1	2	20	4.03955	138	0.943063
folder_2016-9-23_file_nrx day3_3-exported	15.2051	0.545845	81.4	65.8325	0.5	1.17599	0	9.65517	14.1013	2	76.0254	0	2	5	0	403	3	1	2	0	3	3	13.3537	19.3412	56.6843	2	1.5	18.8457	1.90291	11.2195	2.63919	22.439	-1.71248	5.58499	7	4.08033	12.9794	1.90291	2	1	1	20	2.08197	196	1.50029
folder_2016-9-23_file_nrx day3_4-exported	13.1423	0.725358	72.5	43.7952	0	1.12552	0	9.17241	9.62054	3	78.8536	0	2	6	0	430	4	1	2	0	4	4	25.8754	45.0968	33.7568	2	2	26.753	1.94574	13.7201	2.60569	27.4402	-1.85791	0.991349	6	4.58998	20.3658	1.94574	1	1	0	20	1.32285	251	1.58297
folder_2016-9-23_file_nrx day3_5-exported	8.35174	0.774069	49	80.0065	0.75	1.12222	0	5.31034	13.047	2	75.1656	0	4	9	0	433	5	1	4	0	5	5	10.9524	31.4007	43.7649	2	1.25	25.1715	1.89726	14.0869	2.72936	28.1739	-1.5872	3.82833	7	4.98558	19.4302	1.89726	1	1	0	20	1.77213	277	1.45834
folder_2016-9-23_file_nrx day3_6-exported	10.0126	0.80403	61.1429	65.5698	0.666667	1.10645	0	4.82759	16.0782	3	70.0881	0	3	7	0	422	4	1	3	0	4	4	18.8025	41.0579	29.0301	2	1.33333	38.6139	1.33913	20.9322	2.88757	41.8644	-1.53054	15.0311	6	2.86928	34.1862	1.33913	1	1	1	20	3.22481	308	0.469641
folder_2016-9-23_file_nrx day3_7-exported	9.41612	0.793252	52.7143	42.3027	0.666667	1.1103	0	5.31034	16.3417	2	65.9129	0	3	7	0	363	4	1	3	0	4	4	12.8639	25.5543	40.3585	2	1.33333	22.2722	1.67626	13.9768	2.76193	27.9536	-1.60405	0.0504073	5	3.44613	18.8383	1.67626	1	1	1	20	1.03216	233	0.843708
folder_2016-9-23_file_nrx day3_8-exported	9.02612	0.836554	50.8889	92.4173	0.333333	1.08785	0	4.82759	21.4815	3	81.2351	0	4	9	0	450	5	1	1	0	5	5	20.0771	20.0771	37.5377	3	2.33333	33.606	1.54315	19.9148	2.91153	39.8295	-1.32162	0.165172	4	2.86574	13.2088	1.54315	1	1	1	20	0.955381	304	0.453486
folder_2016-9-23_file_nrx nlg day3_1-exported	5.40921	0.801785	30.4615	90.3583	0.833333	1.12195	0	4.34483	13.8378	2	70.3197	0	6	13	0	384	7	1	6	0	7	7	18.9776	32.2151	38.1047	2	1.16667	20.6908	1.84071	11.7957	2.63166	23.5913	-1.82746	0.209633	5	5.29658	21.9062	1.84071	1	1	1	20	1.26342	208	1.7244
folder_2016-9-23_file_nrx nlg day3_2-exported	5.48458	0.782837	31.4	72.0864	0.642857	1.11811	0	8.68966	9.62054	6	82.2688	0	7	15	0	457	8	1	3	0	8	8	17.8497	23.6384	37.3279	3	1.66667	23.3265	1.92437	12.442	2.747	24.884	-1.56894	2.47693	7	4.90461	13.2855	1.92437	1	1	1	20	1.79134	229	2.39254
folder_2016-9-23_file_nrx nlg day3_3-exported	10.5837	0.758027	58.1111	99.863	0.75	1.13271	0	8.68966	25.9623	3	95.2529	0	4	9	0	515	5	1	4	0	5	5	22.8468	36.6065	58.6464	2	1.25	20.559	1.80952	13.4183	2.65817	26.8366	-1.80017	1.0281	6	4.65079	20.6105	1.80952	1	1	0	20	1.43438	228	1.45143
folder_2016-9-23_file_nrx nlg day3_4-exported	6.52718	0.826623	38.4545	94.2117	0.8	1.0739	0	5.31034	18.7139	4	71.7989	0	5	11	0	413	6	1	5	0	6	6	19.4432	43.1164	28.6825	2	1.2	25.4351	1.50336	14.1794	2.7831	28.3588	-1.66245	6.77439	6	4.10832	20.5026	1.50336	1	1	1	20	2.49152	224	0.900327
folder_2016-9-23_file_nrx nlg day3_5-exported	6.7817	0.767202	35.1818	94.5391	0.8	1.12751	0	6.27586	14.4967	4	74.5987	0	5	11	0	377	6	1	5	0	6	6	14.1174	35.0167	39.582	2	1.2	18.4504	1.86735	11.1754	2.64349	22.3508	-1.72872	5.83134	7	4.96963	18.2032	1.86735	1	1	1	20	2.24193	183	1.6214
folder_2016-9-23_file_nrx nlg day3_6-exported	5.81375	0.783916	31.4167	132.763	0.75	1.13954	0	7.24138	19.2411	2	69.7651	0	5	12	0	366	7	1	5	0	7	7	8.80157	24.0982	45.6668	2	1.4	18.5821	1.77519	13.7891	2.85177	27.5782	-1.33956	9.02027	8	3.61704	6.89456	1.77519	1	1	2	20	2.32854	229	1.16
folder_2016-9-23_file_nrx nlg day3_7-exported	9.78949	0.800178	56.9333	85.6727	0.657143	1.11	0	7.72414	25.4351	6	146.842	0	7	15	0	840	8	1	2	0	8	8	18.894	24.2254	95.2006	3	2.05	40.3272	2.70395	15.0082	2.6152	30.0165	-1.66054	8.12495	16	8.44536	19.0833	2.70395	2	1	1	20	2.4626	411	6.1833
folder_2016-9-23_file_nrx nlg day3_8-exported	10.3917	0.812008	57.6364	109.919	0.1	1.09279	0	12.5517	25.4351	3	114.308	0	5	11	0	624	6	1	2	0	6	6	7.50851	22.9195	81.9397	3	1.75	22.6676	2.32836	13.9759	2.7466	27.9518	-1.366	1.84451	8	NaN	NaN	2.32836	2	1	9	NaN	1.35529	312	2.26731
folder_2016-9-30_file_525 day 3_1-exported	8.51391	0.725095	46.1818	56.105	0.8	1.15155	0	5.7931	22.0086	3	93.6531	0	5	11	0	498	6	1	5	0	6	6	22.3991	49.6758	43.9773	2	1.2	21.6133	2.09821	11.9201	2.60694	23.8401	-1.8346	6.62339	11	6.43934	19.7594	2.09821	1	1	2	20	2.39315	235	3.9272
folder_2016-9-30_file_525 day 3_2-exported	10.1819	0.762272	56.125	106.901	0.75	1.12071	0	8.2069	20.2954	2	81.455	0	4	8	0	442	5	2	3	0	5	5	27.1391	25.5908	55.8642	2	1.66667	13.5742	2.16364	11.6275	2.87866	23.2549	-1.11438	1.71877	7	5.71121	17.0678	2.16364	2	1	2	20	1.4354	238	2.11977
folder_2016-9-30_file_525 day 3_3-exported	6.25828	0.822795	37.8421	73.807	0.527778	1.08208	0	6.27586	17.6596	4	118.907	0	9	19	0	701	10	1	6	0	10	10	22.8825	45.092	60.5271	3	1.91667	43.8855	1.76763	22.7884	2.7619	45.5769	-1.69666	3.76696	7	5.14168	30.7644	1.76763	1	1	0	20	1.99231	426	1.42911
folder_2016-9-30_file_525 nrx-1 day 3_1-exported	11.3579	0.763415	62.7143	70.0742	0	1.12431	0	9.17241	10.2795	3	79.5051	0	3	7	0	433	4	1	1	0	4	4	20.0959	20.0959	41.7046	3	2	24.5126	2.024	13.3314	2.58766	26.6628	-1.88005	0.149641	6	4.6201	20.8572	2.024	1	1	0	20	1.09209	253	1.91071
folder_2016-9-30_file_525 nrx-1 day 3_2-exported	10.8692	0.726462	60.8889	77.8276	0.75	1.21692	0	3.86207	17.6596	2	97.8226	0	4	9	0	540	5	1	4	0	5	5	23.2979	26.0748	71.7478	2	1.25	22.7994	2.21898	14.2133	2.57471	28.4266	-1.86813	1.95851	8	6.19954	17.5576	2.21898	1	1	0	20	1.51861	304	2.73111
folder_2016-9-30_file_525 nrx-1 day 3_3-exported	17.4609	0.721862	96	95.0314	0.5	1.10438	0	10.6207	22.0086	2	87.3046	0	2	5	0	476	3	1	2	0	3	3	21.0146	38.862	48.4426	2	1.5	33.4742	1.66434	15.1146	2.9757	30.2292	-1.12828	4.42128	7	3.46977	7.45087	1.66434	1	1	1	20	1.82793	238	1.0978
folder_2016-9-30_file_525 nrx-1 day 3_4-exported	8.08926	0.806753	46	123.864	0.5	1.11177	0	2.41379	18.3186	2	40.4463	0	2	5	0	226	3	1	2	0	3	3	20.6222	21.9947	18.4516	2	1.5	15.1556	1.17241	11.6334	2.92621	23.2667	-1.49606	20.1584	5	3.00327	16.9948	1.17241	1	1	0	20	4.24379	136	0.352624
folder_2016-9-30_file_525 nrx-1 day 3_5-exported	32.8424	0.723909	195	15.9052	0	1.13283	0	5.7931	13.4424	2	98.5273	0	1	3	0	583	2	1	1	0	2	2	41.7212	41.7212	56.8061	2	2	33.8696	2.05952	15.8854	2.69716	31.7708	-1.52392	2.74846	5	3.55115	24.7318	2.05952	2	1	0	20	0.945846	346	0.55931
folder_2016-9-30_file_525 nrx-1 day 3_6-exported	20.9461	0.489814	109	57.7776	0	1.20599	0	9.17241	13.8378	2	62.8383	0	1	3	0	325	2	1	1	0	2	2	25.0096	25.0096	37.8287	2	2	26.0941	1.42308	14.556	2.83672	29.112	-1.58587	1.01145	4	3.20824	20.762	1.42308	1	1	1	20	1.6035	185	0.66458
folder_2016-9-30_file_525 nrx-1 day 3_7-exported	8.62865	0.821856	48.5455	126.308	0.4	1.08962	0	9.17241	27.0166	4	94.9152	0	5	11	0	524	6	1	1	0	6	6	17.2781	17.2781	50.8048	3	2.75	39.6683	1.75	15.8004	2.8132	31.6009	-1.46147	10.9471	8	4.06316	16.514	1.75	2	1	0	20	2.77735	273	1.16935
folder_2016-9-30_file_525 nrx-1nlg1 day 3_1-exported	7.53292	0.79736	39.6667	83.8237	0.75	1.10872	0	14.9655	10.5431	2	67.7963	0	4	9	0	349	5	1	4	0	5	5	30.3791	44.5757	23.2205	2	1.25	27.9391	1.2971	15.5183	2.90606	31.0365	-1.49787	24.1706	7	NaN	NaN	1.2971	1	1	7	NaN	4.4181	179	0.67751
folder_2016-9-30_file_525 nrx-1nlg1 day 3_2-exported	6.03991	0.839169	34.8	114.152	0.642857	1.09614	0	4.82759	24.1172	3	90.5986	0	7	15	0	508	8	1	3	0	8	8	19.3303	22.9106	56.7483	3	1.66667	22.5358	1.9927	13.6159	2.65567	27.2319	-1.7939	3.81332	9	5.81354	20.0234	1.9927	1	1	0	20	1.97463	273	2.94848
folder_2016-9-30_file_525 nrx-1nlg1 day 3_3-exported	7.19767	0.811725	43.3333	108.693	0.75	1.11783	0	2.89655	12.2563	3	64.779	0	4	9	0	382	5	1	4	0	5	5	16.6557	29.385	35.394	2	1.25	27.8073	1.53247	14.3335	2.85379	28.6671	-1.48118	3.30259	5	3.86889	19.1114	1.53247	1	1	0	20	1.93298	236	0.878024
folder_2016-9-30_file_525 nrx-1nlg1 day 3_4-exported	9.08547	0.750357	47.9	114.535	0.333333	1.1665	0	10.6207	21.0861	3	90.8547	0	4	10	0	470	6	1	1	0	6	6	19.5619	19.5619	58.9034	3	2.5	15.4192	2.06667	11.7536	2.57534	23.5072	-1.85036	2.94508	8	6.68522	20.1167	2.06667	1	1	1	20	1.73077	217	2.44744
folder_2016-9-8_file_541 day1_1-exported	20.6042	0.772638	122.333	56.9773	0	1.08705	0	8.68966	19.2411	2	61.8126	0	1	3	0	365	2	1	1	0	2	2	41.2843	41.2843	20.5283	2	2	36.5053	1.12736	20.1666	2.93641	40.3333	-1.52039	9.15914	3	2.16207	31.5402	1.12736	1	1	1	20	3.03523	239	0.140101
folder_2016-9-8_file_541 day1_2-exported	10.0957	0.722788	48	50.4049	0.5	1.1199	0	8.68966	15.1556	2	50.4785	0	2	5	0	236	3	1	2	0	3	3	7.66917	32.1593	18.3192	2	1.5	15.0239	1.42222	11.312	2.90128	22.624	-1.37635	2.01347	4	2.93283	22.624	1.42222	1	1	1	20	1.5516	128	0.448939
folder_2016-9-8_file_541 day1_3-exported	16.3383	0.869908	96	156.501	0	1.04429	0	3.86207	17.9232	2	49.015	0	1	3	0	286	2	1	1	0	2	2	11.2573	11.2573	37.7577	2	2	28.0709	1.11429	16.3708	3.0356	32.7416	-1.26508	7.95295	3	2.1706	8.09132	1.11429	1	1	0	20	2.89322	195	0.1133
folder_2016-9-8_file_541 day1_4-exported	5.72878	0.838885	32.7273	75.3366	0.4	1.086	0	8.68966	9.62054	4	63.0165	0	5	11	0	350	6	1	3	0	6	6	6.7493	25.232	28.9989	3	1.83333	20.6908	1.89091	11.2571	2.66298	22.5142	-1.70372	4.06036	8	5.51413	20.2422	1.89091	1	1	1	20	2.00804	208	1.95129
folder_2016-9-8_file_541 day2_1-exported	7.5268	0.820337	42.3636	127.189	0.8	1.10512	0	8.2069	20.8225	3	82.7948	0	5	11	0	456	6	1	5	0	6	6	5.32879	29.1817	53.6131	2	1.2	28.7298	1.41358	16.8655	2.96724	33.7309	-1.2777	7.3117	6	3.23907	19.6938	1.41358	1	1	1	20	2.51088	229	0.691243
folder_2016-9-8_file_541 day2_2-exported	10.4138	0.765011	55.2857	95.2172	0.666667	1.11928	0	13.0345	15.6828	3	72.8966	0	3	7	0	381	4	1	3	0	4	4	49.092	63.519	9.37753	2	1.33333	30.3113	1.45033	16.6734	2.83707	33.3468	-1.60227	2.45619	5	3.26852	23.5651	1.45033	1	1	1	20	1.82135	219	0.809183
folder_2016-9-8_file_541 day2_3-exported	12.8523	0.726752	71.3333	114.091	0	1.11563	0	6.75862	16.0782	3	77.114	0	2	6	0	423	4	1	2	0	4	4	23.9838	36.2257	40.8883	2	2	27.412	1.55263	15.6124	2.80289	31.2248	-1.60956	0.403165	5	3.26917	19.0244	1.55263	1	1	0	20	1.28225	236	0.818404
folder_2016-9-8_file_541 day2_4-exported	11.9501	0.83985	72.6	54.3857	0.5	1.06995	0	4.34483	22.9312	3	59.7506	0	2	5	0	359	3	1	2	0	3	3	36.7285	48.0143	11.7363	2	1.5	37.955	1.0875	21.5611	2.94408	43.1223	-1.52692	6.68788	2	2.19619	41.1376	1.0875	1	1	1	20	2.93806	261	0.0801778
folder_2016-9-8_file_541 day2_5-exported	6.00325	0.869555	35	103.302	0.666667	1.07611	0	3.37931	12.7835	2	42.0227	0	3	7	0	239	4	1	3	0	4	4	12.6218	16.9961	25.0266	2	1.33333	16.3417	1.47664	10.398	2.79593	20.7961	-1.54434	2.50654	4	2.71994	12.3599	1.47664	1	1	0	20	1.46826	158	0.440487
folder_2016-9-9_file_525 day 1_1-exported	10.3875	0.815741	56.8	123.905	0.5	1.07291	0	5.7931	20.559	3	51.9373	0	2	5	0	280	3	1	2	0	3	3	28.9341	37.4278	14.5095	2	1.5	24.249	1.22078	15.8379	2.8862	31.6759	-1.56791	3.62238	3	2.1817	25.4649	1.22078	1	1	0	20	2.07212	188	0.225448
folder_2016-9-9_file_525 day 1_2-exported	8.00465	0.80208	41	115.947	0.5	1.11193	0	9.17241	7.24835	2	40.0232	0	2	5	0	201	3	1	2	0	3	3	15.9502	18.5889	21.4343	2	1.5	14.4967	1.38889	8.49978	2.77937	16.9996	-1.59915	10.6931	5	2.92415	16.0418	1.38889	1	1	1	20	2.78285	100	0.494523
folder_2016-9-9_file_525 day 1_3-exported	7.94699	0.831282	47	98.1375	0.666667	1.07969	0	4.34483	26.0941	3	55.6289	0	3	7	0	323	4	1	3	0	4	4	23.0441	37.0725	18.5564	2	1.33333	12.1245	1.33333	13.8928	2.81047	27.7856	-1.66182	9.99409	5	NaN	NaN	1.33333	1	1	2	NaN	2.5874	192	0.377622
folder_2016-9-9_file_525 day 1_4-exported	9.76461	0.70873	52.2857	98.7676	0	1.21701	0	7.24138	18.1868	3	68.3522	0	3	7	0	360	4	1	1	0	4	4	26.1442	26.1442	32.6297	3	2	19.3729	1.45918	10.8462	2.80113	21.6924	-1.64545	17.2811	9	4.92661	20.3506	1.45918	1	1	1	20	3.90101	143	1.71481
folder_2016-9-9_file_525 day 1_5-exported	8.35574	0.783655	43	132.508	0.666667	1.12951	0	13.0345	9.35696	3	58.4902	0	3	7	0	295	4	1	3	0	4	4	5.10733	20.5247	37.9655	2	1.33333	16.21	1.8875	9.47704	2.93174	18.9541	-1.11121	1.30123	6	4.59047	6.7179	1.8875	1	1	1	20	1.3385	151	1.59478
folder_2016-9-9_file_525 day 1_6-exported	6.8183	0.772081	34.7	135.188	0.666667	1.12989	0	11.5862	14.2331	3	68.183	0	4	10	0	338	6	1	4	0	6	6	9.88904	34.7832	33.3998	2	1.5	21.3497	1.56075	12.7055	2.94136	25.4111	-1.26237	4.48935	6	3.71881	8.8699	1.56075	1	1	1	20	2.15141	167	1.07882
folder_2016-9-9_file_525 nlg1 nrx-1 day 3_1-exported	8.93326	0.66402	45.5714	75.4633	0.666667	1.19738	0	8.2069	17.7914	3	62.5328	0	3	7	0	313	4	1	3	0	4	4	19.4435	25.0414	37.4914	2	1.33333	15.1556	1.75728	11.7902	2.71169	23.5804	-1.69327	3.98887	7	4.6275	18.2632	1.75728	1	1	0	20	2.02777	181	1.81306
folder_2016-9-9_file_525 nlg1 nrx-1 day 3_2-exported	14.9022	0.659149	80.1429	23.258	0.666667	1.17705	0	10.1379	17.9232	3	104.316	0	3	7	0	555	4	1	3	0	4	4	6.45344	31.954	72.3617	2	1.33333	23.0629	2.14706	14.6678	2.78012	29.3356	-1.337	2.81727	7	4.3766	23.0339	2.14706	2	1	1	20	1.59967	292	1.60784
folder_2016-9-9_file_525 nlg1 nrx-1 day 3_3-exported	15.3788	0.640327	81.2	11.0526	0.5	1.14386	0	12.5517	13.9696	3	76.894	0	2	5	0	402	3	1	2	0	3	3	39.848	43.5185	33.3755	2	1.5	22.6676	1.73729	13.1399	2.6676	26.2798	-1.79922	4.0859	7	NaN	NaN	1.73729	1	1	6	NaN	1.853	205	1.28937
folder_2016-9-9_file_525 nlg1 nrx-1 day 3_4-exported	9.57624	0.769398	55.6667	112.439	0.857143	1.13387	0	10.1379	16.21	4	143.644	0	7	15	0	821	8	1	7	0	8	8	0.263577	49.8606	93.783	2	1.14286	28.7298	3.16234	15.2649	2.76764	30.5298	-0.981609	2.50314	11	7.39863	19.1559	3.16234	2	1	0	20	1.547	487	3.43099
folder_2016-9-9_file_541 day 3_1-exported	9.63223	0.851566	58.6	149.455	0.5	1.04808	0	3.37931	17.6596	2	48.1611	0	2	5	0	289	3	1	2	0	3	3	23.3584	29.4859	18.6752	2	1.5	26.6212	1.20339	15.8769	2.9548	31.7538	-1.40426	1.66043	3	2.77502	31.7538	1.20339	1	1	1	20	1.72087	213	0.174307
folder_2016-9-9_file_541 day 3_2-exported	5.28375	0.827078	30.8462	67.738	0.833333	1.11924	0	5.31034	19.1093	2	68.6887	0	6	13	0	389	7	1	6	0	7	7	0.263576	24.2784	44.4103	2	1.16667	14.3649	2.20792	10.1065	2.9125	20.2129	-0.904964	4.68992	7	NaN	NaN	2.20792	2	1	6	NaN	1.50564	223	0.986337
folder_2016-9-9_file_541 day 3_3-exported	9.19322	0.795034	53.7143	56.3486	0.666667	1.09493	0	7.24138	5.93047	2	64.3526	0	3	7	0	370	4	1	3	0	4	4	16.3825	30.8486	33.504	2	1.33333	33.7378	1.35088	17.0688	2.81257	34.1375	-1.66588	-1.6216	2	2.10915	33.3343	1.35088	1	1	2	20	0.630476	231	0.229102
folder_2016-9-9_file_541 day 3_4-exported	10.587	0.817536	64.8889	86.7679	0.75	1.06697	0	5.7931	22.5358	3	95.2831	0	4	9	0	576	5	1	4	0	5	5	18.9688	47.6397	47.6434	2	1.25	46.1259	1.42606	25.4379	2.901	50.8758	-1.47048	12.8352	7	3.34847	30.5615	1.42606	1	1	1	20	2.99344	405	0.662358
folder_2016-9-9_file_541 unc-49 day 3_10-exported	6.98708	0.812047	38.0625	102.91	0.533333	1.11048	0	9.65517	16.8689	3	111.793	0	7	16	0	594	9	1	2	0	9	9	18.6181	19.6531	55.9666	3	2.15	32.1563	2.02924	18.52	2.74479	37.04	-1.61424	-1.00126	5	4.4662	22.224	2.02924	1	1	0	20	0.818233	347	1.98149
folder_2016-9-9_file_541 unc-49 day 3_1-exported	4.08168	0.828772	24.7059	104.19	0.434524	1.08778	0	5.31034	15.1556	4	69.3885	0	8	17	0	404	9	1	2	0	9	9	21.0708	23.8703	35.0601	3	2.25	18.5821	1.77876	10.7824	2.7059	21.5647	-1.72865	14.1751	13	7.21649	17.9064	1.77876	1	1	1	20	3.25745	201	3.19169
folder_2016-9-9_file_541 unc-49 day 3_2-exported	5.93852	0.824151	32.6154	100.232	0.6	1.11358	0	8.2069	25.8305	3	77.2008	0	6	13	0	412	7	1	1	0	7	7	18.2159	18.2159	26.0745	3	3.2	23.8537	1.44595	15.8964	2.8461	31.7928	-1.5382	4.49382	5	2.95471	13.4092	1.44595	1	1	3	20	1.93715	214	0.534473
folder_2016-9-9_file_541 unc-49 day 3_4-exported	5.93499	0.804586	33.2	79.3472	0.8	1.11306	0	9.65517	11.8609	3	59.3499	0	5	10	0	323	6	2	4	0	6	6	14.0224	28.194	31.1559	2	1.5	13.9696	1.93333	7.98926	3.28979	15.9785	-0.427939	2.78019	6	5.73704	4.31852	1.93333	2	1	0	20	1.84956	145	1.84685
folder_2016-9-9_file_541 unc-49 day 3_5-exported	6.9593	0.790669	41.5	111.372	0.75	1.14975	0	9.65517	9.35696	4	83.5116	0	5	12	0	487	7	1	5	0	7	7	19.4985	45.8596	37.652	2	1.4	32.5517	1.58046	16.875	2.75413	33.7501	-1.69845	3.28822	5	3.31939	28.6778	1.58046	1	1	1	20	1.60693	275	0.626437
folder_2016-9-9_file_541 unc-49 day 3_6-exported	14.6401	0.777895	75.7143	78.887	0.666667	1.09259	0	10.1379	15.2874	3	102.481	0	3	7	0	524	4	1	3	0	4	4	3.92137	37.9463	64.5347	2	1.33333	32.0245	1.98571	16.1203	2.79781	32.2407	-1.28865	5.73977	5	3.1177	26.9059	1.98571	2	1	2	20	0.979769	278	0.316341
folder_2016-9-9_file_541 unc-49 day 3_7-exported	6.31435	0.812547	36.2143	79.2476	0.6	1.08882	0	5.7931	19.7682	4	88.4009	0	6	14	0	494	8	1	4	0	8	8	5.18376	36.6496	49.2473	3	2.25	31.3656	1.7069	17.7072	2.81748	35.4143	-1.50247	-0.128094	4	3.88732	29.6825	1.7069	1	1	1	20	1.06044	297	0.913594
folder_2016-9-9_file_541 unc-49 day 3_8-exported	8.37015	0.721253	45.8333	80.8159	0.5	1.12917	0	7.24138	19.5047	3	100.442	0	5	12	0	539	7	1	2	0	7	7	1.84503	24.7079	52.9579	3	1.91667	25.5669	2.19858	14.9932	2.6734	29.9864	-1.67573	1.1304	8	5.85344	21.6331	2.19858	1	1	1	20	1.36655	310	2.846
folder_2016-9-9_file_541 unc-49 day 3_9-exported	7.57329	0.768208	42.7143	77.0694	0.666667	1.14459	0	7.24138	18.9775	3	53.013	0	3	7	0	293	4	1	3	0	4	4	20.5127	33.6559	19.3571	2	1.33333	16.3417	1.46667	12.2083	2.74836	24.4166	-1.71399	-0.10727	3	3.13593	18.2611	1.46667	1	1	1	20	1.25358	176	0.587115
folder_2016-9-9_file_541 unc-49 day 3-exported	11.6682	0.803716	67.0588	79.3072	0.625	1.10525	0	14	15.4192	4	198.359	0	8	17	0	1124	9	1	2	0	9	9	18.0871	32.4833	115.555	3	2.25	55.8782	3.1087	18.5189	2.73568	37.0377	-1.24729	1.61525	12	7.82968	13.1555	3.1087	2	1	0	20	1.41941	572	5.69304
folder_2017-1-13_file_541 day 3_1-exported	5.44538	0.852898	33	105.102	0.75	1.1008	0	3.37931	17.0007	3	49.0084	0	4	9	0	289	5	1	4	0	5	5	16.3331	28.9086	20.0998	2	1.25	17.6596	1.45361	9.16623	2.83386	18.3325	-1.5539	20.581	10	NaN	NaN	1.45361	1	1	1	NaN	4.25608	141	1.8546
folder_2017-1-13_file_541 day 3_2-exported	7.45602	0.813459	39.3636	104.139	0.8	1.09278	0	14	16.6053	2	82.0162	0	5	11	0	423	6	1	5	0	6	6	24.9968	53.6484	28.3678	2	1.2	32.6835	1.31515	18.8191	2.91821	37.6383	-1.46709	10.4801	5	NaN	NaN	1.31515	1	3	2	NaN	3.04874	217	0.55861
folder_2017-1-13_file_541 day 3_3-exported	11.7925	0.802074	70.8	83.31	0.5	1.08685	0	9.65517	7.11656	2	58.9625	0	2	5	0	350	3	1	2	0	3	3	15.844	38.9038	20.0587	2	1.5	32.4199	1.28814	16.9353	2.91525	33.8707	-1.45097	3.79521	4	2.28709	15.3958	1.28814	1	1	1	20	1.6676	228	0.24037
folder_2017-1-13_file_541 day 3_4-exported	8.39764	0.739056	46.3636	60.7374	0.8	1.11574	0	10.6207	23.5901	3	92.374	0	5	11	0	500	6	1	5	0	6	6	14.3679	44.9932	47.3808	2	1.2	25.4351	1.83626	17.8972	2.74225	35.7945	-1.61037	1.83306	6	4.21818	15.5811	1.83626	2	1	0	20	1.33648	314	0.925972
folder_2017-1-13_file_541 day 3_5-exported	8.42505	0.817695	48.3333	77.2902	0.75	1.09411	0	9.65517	16.3417	2	75.8254	0	4	9	0	427	5	1	4	0	5	5	1.7772	36.5815	39.2439	2	1.25	27.5437	1.68212	14.9938	2.91285	29.9877	-1.21038	2.51276	5	3.48098	28.3883	1.68212	2	1	2	20	1.26751	254	0.564945
folder_2017-1-13_file_541 day 3_6-exported	9.63155	0.831297	57.1818	118.796	0.5	1.07292	0	4.82759	23.3265	3	105.947	0	5	11	0	619	6	1	1	0	6	6	13.3783	13.3783	40.4785	3	2.75	52.7153	1.92135	16.912	2.80983	33.8241	-1.37063	19.3642	10	4.32272	9.55483	1.92135	2	1	3	20	3.2091	342	1.12372
folder_2017-1-13_file_541 day 3_7-exported	10.5527	0.808398	61.1111	58.9555	0.75	1.11191	0	10.1379	15.8146	3	94.9747	0	4	9	0	542	5	1	4	0	5	5	19.6928	48.4409	46.5338	2	1.25	37.8232	1.70388	20.4996	2.93911	40.9991	-1.13491	8.71379	6	2.83573	26.5994	1.70388	2	1	1	20	1.85507	351	0.463107
folder_2017-1-13_file_541 nlg1 mir1 day 3_1-exported	9.65323	0.786191	53	64.8199	0.571429	1.11566	0	13.5172	11.7292	3	135.145	0	7	14	0	729	8	2	4	0	8	8	43.0884	28.5196	99.0281	3	2.25	33.8696	2.5037	14.5618	3.22315	29.1236	-0.241668	5.18374	13	7.58543	15.2138	2.5037	2	1	1	20	2.08964	338	4.52051
folder_2017-1-13_file_541 nlg1 mir1 day 3_2-exported	14.9509	0.852833	91.5	7.99535	1	1.0618	0	6.75862	32.2881	2	89.7056	0	2	6	0	544	4	1	2	0	4	4	29.2598	34.177	55.5286	2	2	9.09339	2.01705	16.0847	2.73526	32.1693	-1.49399	3.14788	6	4.58634	26.1031	2.01705	2	1	1	20	1.68929	355	1.05685
folder_2017-1-13_file_541 nlg1 mir1 day 3_3-exported	11.0716	0.699051	61.2	86.7354	0.666667	1.12892	0	5.31034	20.8225	3	110.716	0	4	10	0	603	6	1	4	0	6	6	15.4185	34.5151	76.201	2	1.5	23.3265	2.73148	11.2657	2.57853	22.5314	-1.64129	3.37441	14	8.33706	15.5825	2.73148	2	1	1	20	1.84579	295	6.36648
folder_2017-1-13_file_541 nlg1 mir1 day 3_4-exported	12.1657	0.793779	61.875	99.0067	0.75	1.09491	0	15.4483	12.6517	3	97.3254	0	4	8	0	488	5	2	3	0	5	5	32.1987	30.4297	66.8957	2	1.66667	34.3967	2.7449	11.4802	3.06258	22.9603	-0.359437	8.04525	9	5.47342	13.4922	2.7449	3	1	1	20	2.17339	269	1.38786
folder_2017-1-13_file_541 nlg1 mir1 day 3_5-exported	10.0117	0.830059	58.8182	98.384	0.466667	1.085	0	7.72414	23.5901	4	110.129	0	5	11	0	637	6	1	2	0	6	6	22.0283	24.7636	63.9602	3	1.75	34.2649	2.16901	13.7913	2.73077	27.5827	-1.45492	4.52183	9	5.06318	17.0191	2.16901	2	1	2	20	1.78082	308	1.94286
folder_2017-1-13_file_541 nlg1 mir1 day 3_6-exported	10.5853	0.765109	59.1333	86.6276	0.6	1.13998	0	12.5517	14.6285	3	158.779	0	7	15	0	873	8	1	2	0	8	8	10.8805	21.9186	94.2386	3	2.05	34.1332	3.02469	17.0357	2.54825	34.0714	-1.67317	3.63927	13	6.79235	20.3158	3.02469	3	1	0	19	1.51813	490	3.9497
folder_2017-1-13_file_541 nlg1 mir1 day 3_7-exported	8.87404	0.725226	47.6364	67.4955	0.5	1.16291	0	12.5517	13.1788	4	97.6144	0	5	11	0	514	6	1	1	0	6	6	10.2146	10.2146	54.1564	3	2.75	15.8146	2.91892	8.09277	2.674	16.1855	-1.37328	7.40943	19	11.5336	10.8643	2.91892	1	1	0	20	2.54776	216	11.829
folder_2017-1-13_file_nlg-1 541 day 3_1-exported	6.58861	0.838058	36	85.1834	0.8	1.07259	0	12.5517	14.8921	3	72.4747	0	5	11	0	386	6	1	5	0	6	6	32.0973	37.7237	34.7511	2	1.2	25.9623	1.5	14.6086	2.82145	29.2171	-1.64128	6.90117	7	5.58864	22.1875	1.5	1	1	0	20	2.76451	201	1.68045
folder_2017-1-13_file_nlg-1 541 day 3_2-exported	7.84036	0.772934	44.5455	119.36	0.8	1.12093	0	10.6207	12.6517	3	86.2439	0	5	11	0	480	6	1	5	0	6	6	5.50192	47.7066	38.5373	2	1.2	20.1636	2.08403	12.1161	2.74813	24.2322	-1.43421	20.992	13	4.76339	13.3483	2.08403	2	1	3	20	3.49525	248	2.36576
folder_2017-1-13_file_nlg-1 541 day 3_3-exported	7.87396	0.824438	45.9412	108.718	0.625	1.08218	0	6.75862	17.9232	3	133.857	0	8	17	0	765	9	1	2	0	9	9	0.186376	12.1396	93.5869	3	2.25	31.3656	3.05512	12.5506	2.86846	25.1011	-0.696465	4.72339	10	NaN	NaN	3.05512	3	1	6	NaN	2.03589	388	2.35408
folder_2017-1-17_file_525 day 3_1-exported	8.40874	0.80783	46.1111	76.2695	0.75	1.12412	0	14.9655	8.82981	3	75.6786	0	4	9	0	407	5	1	4	0	5	5	16.0329	27.5568	48.1219	2	1.25	34.6603	1.36875	17.0873	3.03231	34.1746	-1.16914	16.5456	8	4.37391	10.5318	1.36875	1	1	0	20	3.7582	219	1.077
folder_2017-1-17_file_525 day 3_2-exported	7.54629	0.813405	43.1818	87.5259	0.8	1.11034	0	13.5172	8.43445	3	83.0092	0	5	11	0	465	6	1	5	0	6	6	19.4374	38.993	44.0162	2	1.2	34.3967	1.56688	16.45	2.9292	32.9001	-1.26503	2.67231	5	3.0255	32.0565	1.56688	1	1	1	20	1.60815	246	0.657358
folder_2017-1-17_file_525 mir-1 nrx1 day 3_1-exported	9.82292	0.851473	52.2	110.68	0.5	1.0759	0	2.89655	22.1404	2	49.1146	0	2	5	0	257	3	1	2	0	3	3	21.8405	24.0131	25.1015	2	1.5	19.9	1.19565	14.7494	2.93476	29.4989	-1.4817	94.983	10	NaN	NaN	1.19565	1	1	0	NaN	9.04528	165	0.684069
folder_2017-1-17_file_525 mir-1 nrx1 day 3_2-exported	7.62673	0.820523	44.2857	62.4418	0.666667	1.09348	0	3.86207	27.412	3	53.3871	0	3	7	0	304	4	1	3	0	4	4	27.4493	32.8407	20.5464	2	1.33333	11.4656	1.27273	14.9211	2.87413	29.8423	-1.58817	21.8587	7	3.71895	24.9661	1.27273	1	1	0	20	4.13762	196	0.617944
folder_2017-1-17_file_525 mir-1 nrx1 day 3_3-exported	13.274	0.79854	85	32.272	0.666667	1.11194	0	1.93103	23.4583	2	92.9183	0	3	7	0	589	4	1	3	0	4	4	16.0376	43.3838	49.5345	2	1.33333	36.9007	1.7686	20.3277	2.72074	40.6553	-1.69821	-0.521781	4	3.07076	19.2312	1.7686	2	1	1	20	0.409925	428	0.469051
folder_2017-1-17_file_525 mir-1 nrx1 day 3_4-exported	8.20263	0.724203	45.1111	91.6913	0.333333	1.13668	0	6.75862	15.2874	4	73.8237	0	4	9	0	398	5	1	1	0	5	5	10.4679	10.4679	33.1459	3	2.33333	15.8146	2.10753	9.89411	2.93122	19.7882	-0.986047	0.386263	6	4.49293	6.45268	2.10753	2	1	1	20	1.01546	196	1.59701
folder_2017-1-17_file_525 mir-1 nrx1 day 3_5-exported	7.25062	0.814558	42.5714	96.7136	0.666667	1.1005	0	3.37931	25.0398	3	50.7544	0	3	7	0	292	4	1	3	0	4	4	22.1913	31.8862	18.8681	2	1.33333	10.8066	1.28472	13.67	2.87367	27.34	-1.54804	5.95234	4	2.74383	23.325	1.28472	1	1	1	20	2.36901	185	0.358926
folder_2017-1-17_file_525 mir-1 nrx1 day 3_6-exported	7.44301	0.839527	41.3636	94.2202	0.8	1.08951	0	7.24138	26.3576	4	81.8731	0	5	11	0	445	6	1	5	0	6	6	16.1359	49.1323	32.7408	2	1.2	35.3192	1.32547	22.0016	2.91664	44.0031	-1.45016	1.15077	3	2.45215	25.0255	1.32547	1	1	1	20	1.44158	281	0.29641
folder_2017-1-17_file_525 nlg1 nrx1 day 3_1-exported	8.09319	0.834034	48.1111	101.811	0.75	1.07455	0	9.17241	15.1556	3	72.8387	0	4	9	0	425	5	1	4	0	5	5	26.1954	56.1654	16.6733	2	1.25	35.3192	1.3641	18.6974	2.86135	37.3947	-1.57723	7.52553	5	3.09832	29.1062	1.3641	1	1	2	20	2.4986	266	0.511076
folder_2017-1-17_file_525 nlg1 nrx1 day 3_2-exported	11.9651	0.819333	70.8571	78.5597	0.666667	1.08094	0	4.82759	19.1093	2	83.7559	0	3	7	0	490	4	1	3	0	4	4	23.5591	42.8224	40.9335	2	1.33333	40.0636	1.38565	21.1529	2.90105	42.3057	-1.44708	30.4694	7	NaN	NaN	1.38565	1	1	3	NaN	3.73668	309	0.373126
folder_2017-1-17_file_525 nlg1 nrx1 day 3_3-exported	5.6127	0.782465	32	73.8867	0.8	1.13	0	6.27586	17.6596	3	61.7397	0	5	11	0	342	6	1	5	0	6	6	16.1753	29.5221	32.2176	2	1.2	19.9	1.51938	13.2212	2.78152	26.4424	-1.62946	-0.125869	4	3.13068	22.5174	1.51938	1	1	1	20	1.18584	196	0.657825
folder_2017-1-17_file_525 nlg1 nrx1 day 3_4-exported	7.11756	0.859845	40.3333	48.6323	0.75	1.07969	0	5.31034	18.3186	4	64.0581	0	4	9	0	355	5	1	4	0	5	5	13.9741	27.1124	36.9457	2	1.25	20.6908	1.57798	11.2622	2.71136	22.5243	-1.72283	-0.703802	4	3.29877	21.273	1.57798	1	1	0	20	1.02448	172	0.783214
folder_2017-1-17_file_525 nlg1 nrx1 day 3_5-exported	7.45159	0.829348	45.2222	57.9387	0.75	1.09219	0	3.37931	12.6517	3	67.0643	0	4	9	0	399	5	1	4	0	5	5	15.0825	48.1567	18.9076	2	1.25	34.6603	1.46154	18.2523	2.83516	36.5045	-1.57707	1.99844	4	3.48786	28.6015	1.46154	1	1	1	20	1.56149	285	0.517843
folder_2017-1-17_file_525 nlg1 nrx1 day 3_6-exported	9.25777	0.796233	45.6	59.4335	0.5	1.08738	0	14.9655	8.56623	3	46.2889	0	2	5	0	224	3	1	2	0	3	3	20.3689	23.2961	22.9927	2	1.5	15.9464	1.35955	10.9726	2.80211	21.9453	-1.65663	11.8468	6	4.15869	20.449	1.35955	1	1	1	20	3.30473	121	0.801073
folder_2017-1-17_file_525 nlg1 nrx1 day 3_7-exported	8.05017	0.827005	45.3333	121.74	0.333333	1.08663	0	9.17241	14.8921	3	72.4515	0	4	9	0	400	5	1	1	0	5	5	33.0042	33.0042	26.6503	3	2.33333	33.2106	1.39535	17.5209	2.81977	35.0419	-1.67622	6.81061	6	3.74859	28.2794	1.39535	1	1	1	20	2.51183	240	0.719978
folder_2017-1-17_file_541 day 3_1-exported	22.3979	0.748406	122.667	170.335	0	1.10678	0	12.069	21.0861	2	67.1938	0	1	3	0	366	2	1	1	0	2	2	52.9945	52.9945	14.1993	2	2	32.9471	1.13684	20.1894	2.92301	40.3788	-1.54928	7.10047	3	2.15833	33.1149	1.13684	1	1	0	20	2.72401	216	0.139905
folder_2017-1-17_file_541 day 3_2-exported	9.53145	0.7608	54.8462	63.8421	0.533333	1.1155	0	14.9655	10.4113	4	123.909	0	6	13	0	701	7	1	1	0	7	7	12.4865	12.4865	63.8497	3	3.2	36.3735	2.32973	18.9508	2.61932	37.9016	-1.7476	0.432683	7	4.96231	33.3699	2.32973	2	1	1	20	0.975111	431	1.73308
folder_2017-1-17_file_541 day 3_3-exported	7.99106	0.808022	44.4615	97.6842	0.833333	1.12856	0	7.24138	16.4735	3	103.884	0	6	13	0	566	7	1	6	0	7	7	14.0119	29.4327	74.451	2	1.16667	23.0629	2.36567	13.9487	2.56542	27.8973	-1.75408	-0.158777	7	5.10425	22.4437	2.36567	2	1	0	20	0.792093	317	1.84272
folder_2017-1-17_file_541 day 3_4-exported	9.63203	0.683003	52.1429	114.112	0	1.14969	0	10.1379	20.0318	3	67.4242	0	3	7	0	359	4	1	1	0	4	4	26.9107	26.9107	27.4622	3	2	15.4192	1.75214	12.526	2.67328	25.0521	-1.79263	3.05942	6	5.76453	21.5966	1.75214	1	1	1	20	1.96013	205	1.73976
folder_2017-1-19_file_525 nlg1 nrx1 day 3_1-exported	10.6367	0.707452	55.4	123.285	0.5	1.13612	0	8.68966	13.3106	2	53.1836	0	2	5	0	273	3	1	2	0	3	3	16.8049	17.364	35.8196	2	1.5	14.1013	1.51111	10.1789	2.77236	20.3577	-1.58935	5.63894	5	3.91412	16.9266	1.51111	1	1	1	20	2.1172	136	0.67965
folder_2017-1-19_file_525 nlg1 nrx1 day 3_2-exported	8.12239	0.856219	48.4444	122.15	0.75	1.07773	0	8.2069	12.9152	3	73.1015	0	4	9	0	428	5	1	4	0	5	5	13.0866	40.9839	32.1176	2	1.25	30.1795	1.62424	15.9339	2.90282	31.8677	-1.2689	-0.0383439	4	2.98685	11.8532	1.62424	2	1	1	20	0.742161	268	0.455506
folder_2017-1-19_file_525 nlg1 nrx1 day 3_3-exported	10.065	0.756776	52	91.3714	0.5	1.12405	0	12.5517	19.7682	2	50.325	0	2	5	0	256	3	1	2	0	3	3	20.4986	30.4584	19.8665	2	1.5	10.6748	1.27358	11.9738	2.93204	23.9477	-1.40463	2.69137	3	NaN	NaN	1.27358	1	5	2	NaN	1.88983	135	0.295867
folder_2017-1-19_file_525 nlg1 nrx1 day 3_4-exported	13.3824	0.756432	78.4	166.117	0.5	1.09524	0	4.82759	12.2563	2	66.9119	0	2	5	0	388	3	1	2	0	3	3	20.4773	40.1599	26.752	2	1.5	28.9934	1.56209	14.9088	3.06675	29.8176	-0.882648	-1.37896	3	2.18887	2.94253	1.56209	2	1	1	20	0.0268595	239	0.27408
folder_2017-1-19_file_525 nlg1 nrx1 day 3_5-exported	19.0776	0.751034	111	72.1392	0	1.09505	0	6.27586	15.2874	2	57.2327	0	1	3	0	331	2	1	1	0	2	2	34.0725	34.0725	23.1602	2	2	34.3967	1.11856	18.855	2.95268	37.7101	-1.49064	16.0741	4	2.46572	27.7452	1.11856	1	1	2	20	4.06743	217	0.219032
folder_2017-1-19_file_525 nlg1 nrx1 day 3_7-exported	8.9993	0.784336	49.8571	88.783	0.666667	1.10954	0	7.24138	20.1636	3	62.9951	0	3	7	0	343	4	1	3	0	4	4	23.9431	35.2812	27.7139	2	1.33333	24.908	1.35172	15.222	2.83933	30.444	-1.6133	11.8148	6	2.7675	24.7358	1.35172	1	1	0	20	2.90265	196	0.535153
folder_2017-1-19_file_541 day 3_1-exported	13.597	0.662436	74.8571	87.7913	0.666667	1.17609	0	13.5172	20.1636	2	95.1793	0	3	7	0	518	4	1	3	0	4	4	23.6122	58.0348	37.1446	2	1.33333	29.9159	1.66474	17.9191	2.8003	35.8382	-1.58256	-0.0545232	5	3.72363	14.1686	1.66474	1	1	1	20	1.10123	288	0.945087
folder_2017-1-19_file_541 day 3_2-exported	10.1661	0.849544	61.6923	110.465	0.555556	1.0794	0	12.069	10.2795	4	132.16	0	6	13	0	790	7	1	3	0	7	7	28.1591	46.7166	79.5298	3	1.66667	41.3815	2.18182	19.9039	2.68219	39.8079	-1.62594	2.0357	7	3.75637	13.5883	2.18182	2	1	1	20	1.07265	456	1.14948
folder_2017-1-19_file_541 day 3_3-exported	7.13519	0.81752	40.1111	110.54	0.75	1.09558	0	4.82759	22.5358	3	64.2167	0	4	9	0	353	5	1	4	0	5	5	13.8811	37.2005	27.0162	2	1.25	13.706	1.59167	12.21	2.74732	24.42	-1.65436	20.7432	9	NaN	NaN	1.59167	1	1	3	NaN	3.826	191	1.15119
folder_2017-1-19_file_541 day 3_4-exported	14.6292	0.697317	79.8182	107.31	0.466667	1.12797	0	11.1034	27.9391	4	160.921	0	5	11	0	868	6	1	2	0	6	6	21.5389	35.9618	80.308	3	1.75	39.4047	2.99387	17.2233	3.014	34.4465	-0.462803	-0.867922	8	5.42662	9.99375	2.99387	2	1	0	20	0.49582	488	2.74688
folder_2017-1-19_file_541 day 3_5-exported	11.4875	0.723619	67.4	71.0797	0.5	1.10383	0	4.82759	29.9159	2	57.4374	0	2	5	0	333	3	1	2	0	3	3	21.8213	24.8938	32.5437	2	1.5	16.7371	1.22857	16.5565	2.92383	33.1129	-1.50922	31.427	8	7.5721	33.1129	1.22857	1	1	1	20	5.06787	215	0.671593
folder_2017-1-19_file_541 day 3_6-exported	7.51753	0.812827	41.7273	92.6573	0.4	1.09986	0	5.31034	28.0709	4	82.6928	0	5	11	0	449	6	1	3	0	6	6	21.439	34.8601	36.9608	3	1.83333	27.6755	1.5567	19.7799	2.8288	39.5598	-1.57305	1.54818	5	3.23673	21.9321	1.5567	1	1	0	20	1.46411	302	0.766198
folder_2017-1-2_file_541 day 3_1-exported	7.22501	0.816641	37.9286	89.2342	0.8	1.10866	0	12.069	8.43445	4	101.15	0	6	14	0	518	8	1	6	0	8	8	0.658941	54.8139	46.3362	2	1.33333	38.7457	1.71429	20.0614	3.02107	40.1229	-0.945397	2.20143	5	NaN	NaN	1.71429	2	2	4	NaN	1.48719	300	0.791461
folder_2017-1-2_file_541 day 3_3-exported	16.8415	0.557076	89	114.196	0.5	1.1927	0	12.5517	17.7914	2	84.2073	0	2	5	0	441	3	1	2	0	3	3	21.2199	31.8189	52.3884	2	1.5	20.8225	2.07447	10.3607	2.59598	20.7213	-1.8453	10.9218	14	11.8818	20.2757	2.07447	1	1	0	20	3.10097	195	5.31698
folder_2017-1-2_file_541 day 3_4-exported	12.4771	0.665606	68.375	22.9464	0.5	1.16284	0	9.65517	17.6596	3	99.8169	0	3	8	0	540	5	1	3	0	5	5	19.3402	32.2101	67.6068	2	1.66667	23.0629	2.14179	14.1923	2.58167	28.3846	-1.88037	4.80035	10	6.23883	20.4882	2.14179	1	1	0	20	1.95141	287	2.67899
folder_2017-1-2_file_541 day 3_5-exported	10.7629	0.752649	57.6667	90.7504	0.75	1.11432	0	13.5172	16.3417	2	96.8663	0	4	9	0	511	5	1	4	0	5	5	11.3808	45.0856	51.7807	2	1.25	31.3656	2.21053	12.5874	2.75431	25.1748	-1.36371	4.04185	9	4.30945	12.9216	2.21053	2	1	2	20	1.48729	252	1.90219
folder_2017-1-2_file_541 day 3_6-exported	12.7553	0.759815	72.6667	118.81	0.666667	1.10731	0	5.31034	18.4504	2	76.532	0	3	6	0	431	4	2	2	0	4	4	34.7383	28.2038	48.3282	2	2	30.1795	2.01379	14.3166	3.05928	28.6332	-0.773242	4.06766	9	5.40949	20.8784	2.01379	2	1	1	20	1.7688	292	1.87481
folder_2017-1-2_file_541 mir1 nlg-1 day 3_1-exported	5.84943	0.794782	31.5556	110.631	0.642857	1.11186	0	10.6207	12.6517	3	105.29	0	8	18	0	551	10	1	4	0	10	10	19.084	28.2043	61.0423	3	1.75	33.4742	1.81646	17.3809	2.84282	34.7618	-1.49219	25.4662	17	7.01181	17.4916	1.81646	1	1	0	20	4.27815	287	3.76864
folder_2017-1-2_file_541 mir1 nlg-1 day 3_3-exported	5.90113	0.843453	28	102.771	0.25	1.08054	0	12.5517	8.69802	4	53.1102	0	4	9	0	244	5	1	2	0	5	5	14.9837	18.4551	23.9878	3	1.75	17.396	1.63218	11.2592	2.76898	22.5185	-1.53757	-0.236924	4	2.91572	15.4487	1.63218	1	1	0	20	0.90431	142	0.607324
folder_2017-1-2_file_541 mir1 nlg-1 day 3_4-exported	4.50082	0.875391	25.4737	107.621	0.666667	1.07271	0	11.5862	15.551	4	85.5156	0	9	19	0	466	10	1	7	0	10	10	13.8842	29.5754	44.3186	3	2.64286	30.7067	1.72549	16.1674	2.85041	32.3348	-1.38431	23.8	10	NaN	NaN	1.72549	1	1	4	NaN	3.60076	264	1.12152
folder_2017-1-2_file_541 mir1 nlg-1 day 3_5-exported	15.6378	0.799106	96.8	81.5508	0.5	1.0755	0	5.7931	20.1636	2	78.1891	0	2	5	0	480	3	1	2	0	3	3	11.8584	32.9867	45.2025	2	1.5	31.761	1.69399	16.297	2.72844	32.594	-1.64315	2.35763	4	2.54473	25.9677	1.69399	2	1	0	20	0.664102	310	0.334414
folder_2017-1-2_file_541 mir1 nlg-1 day 3_6-exported	10.6825	0.842768	62.9333	103.237	0.6	1.07725	0	9.17241	18.8457	3	160.238	0	7	15	0	930	8	1	2	0	8	8	0.632212	27.4104	98.4211	3	2.05	54.165	2.17483	27.2896	3.09854	54.5792	-0.424869	0.399142	5	3.36387	22.7892	2.17483	2	1	0	20	0.351696	622	0.586873
folder_2017-1-2_file_541 mir1 nlg-1 day 3_7-exported	6.9095	0.824793	39.5333	116.581	0.571429	1.09849	0	11.1034	16.7371	4	103.642	0	7	15	0	579	8	1	3	0	8	8	18.1219	25.8155	63.782	3	1.66667	29.7841	2.29412	12.1178	2.63816	24.2356	-1.61895	10.2912	13	7.20952	20.1278	2.29412	2	1	1	20	2.59647	273	3.29412
folder_2017-1-23_file_541 day 3_1-exported	13.7101	0.626872	74.2857	105.645	0.666667	1.17921	0	11.5862	16.3417	3	95.9705	0	3	7	0	514	4	1	3	0	4	4	26.6838	35.5993	60.3712	2	1.33333	27.412	1.77241	15.5215	2.82113	31.043	-1.57039	7.45396	11	5.69144	18.324	1.77241	1	1	0	20	2.63188	257	3.1909
folder_2017-1-23_file_541 day 3_2-exported	6.70738	0.792816	33.8889	84.5913	0.75	1.10058	0	9.17241	16.3417	3	60.3664	0	4	9	0	297	5	1	4	0	5	5	9.09391	32.8124	27.554	2	1.25	17.9232	1.48624	12.9567	2.90359	25.9134	-1.32805	3.07081	4	2.35438	17.0357	1.48624	1	1	1	20	1.37273	162	0.381753
folder_2017-1-23_file_541 day 3_3-exported	7.4404	0.781906	42.2222	97.2622	0.333333	1.13204	0	9.17241	16.6053	3	66.9636	0	4	9	0	372	5	1	1	0	5	5	20.122	20.122	32.163	3	2.33333	17.6596	1.76364	11.2559	2.68707	22.5117	-1.70005	16.0199	10	5.17013	17.7615	1.76364	1	1	1	20	3.46697	194	1.83353
folder_2017-1-23_file_541 day 3_4-exported	5.75721	0.782498	33.2727	102.802	0.8	1.15249	0	4.34483	21.7451	3	63.3293	0	5	11	0	356	6	1	5	0	6	6	10.6736	39.0945	24.2348	2	1.2	23.1947	1.42636	12.9624	2.89111	25.9248	-1.44205	3.19003	5	3.23841	10.7345	1.42636	1	1	4	20	1.96657	184	0.715237
folder_2017-1-23_file_nlg1 nrx-1 525 day 3_10-exported	10.7753	0.827426	60.7143	125.99	0	1.09571	0	8.2069	15.1556	3	75.427	0	3	7	0	419	4	1	1	0	4	4	17.0202	17.0202	42.0129	3	2	28.3345	1.77027	15.1342	2.77407	30.2684	-1.52639	4.94993	6	4.24898	15.0313	1.77027	2	1	0	20	1.94302	262	0.953668
folder_2017-1-23_file_nlg1 nrx-1 525 day 3_1-exported	7.4065	0.797313	44.1818	130.711	0.5	1.09866	0	8.68966	16.0782	3	81.4715	0	5	11	0	476	6	1	1	0	6	6	35.3858	35.3858	29.1872	3	2.75	37.955	1.45408	18.9998	2.80747	37.9997	-1.72954	16.1413	9	5.63486	32.1536	1.45408	1	1	0	20	3.80242	285	1.52096
folder_2017-1-23_file_nlg1 nrx-1 525 day 3_2-exported	13.8029	0.825299	80.2	17.7155	0.5	1.07094	0	4.34483	23.1947	2	69.0146	0	2	5	0	397	3	1	2	0	3	3	13.957	25.4598	43.5549	2	1.5	22.0086	1.64458	15.7836	2.72945	31.5671	-1.67018	0.32059	4	2.7475	21.6187	1.64458	2	1	0	20	0.516074	273	0.363819
folder_2017-1-23_file_nlg1 nrx-1 525 day 3_3-exported	5.39381	0.838875	31.9091	104.563	0.8	1.074	0	5.7931	18.5821	3	59.3319	0	5	11	0	341	6	1	5	0	6	6	25.6618	36.1194	23.2125	2	1.2	15.9464	1.63934	11.8449	2.71642	23.6898	-1.72339	1.25822	5	4.35325	19.5783	1.63934	1	1	0	20	1.51833	200	1.2077
folder_2017-1-23_file_nlg1 nrx-1 525 day 3_4-exported	7.12712	0.804996	37	119.631	0.666667	1.12853	0	11.5862	8.43445	3	49.8898	0	3	7	0	253	4	1	3	0	4	4	20.982	28.3662	21.5236	2	1.33333	21.8768	1.31731	12.143	2.89252	24.286	-1.50788	37.3338	9	NaN	NaN	1.31731	1	1	1	NaN	5.35253	137	0.956591
folder_2017-1-23_file_nlg1 nrx-1 525 day 3_5-exported	8.1205	0.834392	46.3	136.896	1	1.09367	0	6.75862	22.9312	4	81.205	0	4	10	0	454	6	1	4	0	6	6	39.1473	52.4851	28.7199	2	1.5	34.6603	1.4466	20.7217	2.78703	41.4434	-1.78603	4.99337	6	4.39636	36.5915	1.4466	1	1	0	19	2.30136	298	0.960549
folder_2017-1-23_file_nlg1 nrx-1 525 day 3_6-exported	5.55954	0.845018	30.2727	126.807	0.8	1.08995	0	8.68966	13.3106	3	61.1549	0	5	11	0	323	6	1	5	0	6	6	20.1065	30.1405	31.0144	2	1.2	19.5047	1.64912	12.4818	2.76713	24.9636	-1.65771	3.50061	7	5.50359	19.2197	1.64912	1	1	0	20	2.11357	188	1.8404
folder_2017-1-23_file_nlg1 nrx-1 525 day 3_7-exported	11.6207	0.785573	65.5714	114.558	0.666667	1.10971	0	5.31034	15.8146	3	81.3448	0	3	7	0	453	4	1	3	0	4	4	30.2866	47.4595	33.8853	2	1.33333	37.0325	1.52062	19.9122	2.76159	39.8243	-1.77988	7.04901	7	3.54855	34.0467	1.52062	1	1	0	20	2.17649	295	0.810454
folder_2017-1-23_file_nlg1 nrx-1 525 day 3_8-exported	5.15088	0.8294	31.1818	100.994	0.5	1.10113	0	4.82759	23.1947	3	56.6597	0	5	11	0	333	6	1	1	0	6	6	19.0374	19.0374	18.5277	3	2.75	13.706	1.54545	13.4374	2.73328	26.8748	-1.73061	9.13809	7	3.44827	24.4144	1.54545	1	1	1	20	2.43419	221	0.81306
folder_2017-1-23_file_nlg1 nrx-1 525 day 3_9-exported	8.68	0.83319	50.5714	47.8677	0.666667	1.076	0	7.24138	11.202	2	60.76	0	3	7	0	348	4	1	3	0	4	4	19.1512	37.1957	23.5642	2	1.33333	33.3424	1.29444	17.865	2.86548	35.7301	-1.58438	1.39543	3	2.53908	30.3406	1.29444	1	1	1	20	1.51515	233	0.264773
folder_2017-1-23_file_unc-49 541 day 3_1-exported	12.0495	0.733139	65.2857	82.0388	0.666667	1.11287	0	11.5862	19.3729	2	84.3463	0	3	7	0	451	4	1	3	0	4	4	32.0578	50.8901	33.4562	2	1.33333	34.5285	1.45109	19.4611	2.8135	38.9223	-1.68754	8.08327	7	3.6638	35.5192	1.45109	1	1	1	20	2.64549	267	0.904698
folder_2017-1-23_file_unc-49 541 day 3_2-exported	13.12	0.687298	72.1429	52.1702	0.666667	1.13934	0	6.27586	22.1404	3	91.8401	0	3	7	0	499	4	1	3	0	4	4	23.5091	40.412	51.4281	2	1.33333	19.2411	1.97101	14.4956	2.61586	28.9911	-1.87839	1.27617	7	5.65289	26.0285	1.97101	1	1	0	20	1.43675	272	2.05755
folder_2017-1-23_file_unc-49 541 day 3_3-exported	8.79701	0.715601	51.25	76.821	0.75	1.12105	0	7.72414	23.3265	3	70.3761	0	4	8	0	403	5	2	3	0	5	5	22.8662	43.9888	26.3873	2	1.66667	11.202	1.88073	10.607	2.90951	21.2141	-1.12964	4.15219	6	5.05606	17.8748	1.88073	2	1	2	20	1.93558	205	1.2912
folder_2017-1-23_file_unc-49 541 day 3_4-exported	12.9619	0.800231	72.5714	96.4073	0.666667	1.09907	0	7.24138	21.6133	3	90.7333	0	3	7	0	502	4	1	3	0	4	4	17.8525	38.7907	51.9426	2	1.33333	36.9007	1.75316	16.1405	2.93485	32.2809	-1.16894	2.16168	6	4.73337	31.8697	1.75316	1	1	1	20	1.44164	277	1.02786
folder_2017-1-23_file_unc-49 541 day 3_5-exported	8.64964	0.869199	52.4286	94.7636	1	1.0673	0	3.86207	21.4815	2	60.5475	0	2	7	0	361	5	1	2	0	5	5	29.0472	30.0243	30.5232	2	2.5	26.3576	1.21311	16.8217	2.92492	33.6433	-1.50439	13.4619	5	3.06278	22.5521	1.21311	1	1	0	20	3.61347	222	0.432355
folder_2017-1-23_file_unc-49 541 day 3_6-exported	11.9558	0.774729	65.7143	52.6528	0.666667	1.0957	0	12.5517	17.1325	2	83.6909	0	3	7	0	454	4	1	3	0	4	4	30.9037	51.7708	31.9201	2	1.33333	35.1875	1.46739	19.2387	2.79446	38.4775	-1.71592	3.6041	5	3.53072	27.1234	1.46739	1	1	1	20	1.94259	270	0.7421
folder_2017-1-23_file_unc-49 541 day 3_7-exported	8.61683	0.767105	49.0909	113.193	0.8	1.13138	0	8.2069	17.7914	2	94.7852	0	5	11	0	530	6	1	5	0	6	6	16.8819	39.358	55.4272	2	1.2	30.3113	1.72327	16.3764	2.78242	32.7528	-1.53859	2.51353	5	4.07425	32.7528	1.72327	2	1	2	20	1.50283	274	0.758379
folder_2017-1-25_file_unc-97 day 2_1-exported	9.27757	0.815157	54.3333	137.569	0	1.08199	0	3.37931	10.9384	2	27.8327	0	1	3	0	161	2	1	1	0	2	2	18.1265	18.1265	9.70621	2	2	16.0782	1	9.15807	3	18.3161	-1.43241	NaN	1	1	9.15807	1	1	95	0	0	NaN	95	0
folder_2017-1-25_file_unc-97 day 2_2-exported	6.09184	0.866844	34.8	NaN	NaN	1.07207	0	4.82759	8.56623	2	30.4592	0	1	5	0	170	4	1	1	0	4	4	17.3383	17.3383	13.1209	2	4	16.7371	1.12903	9.4475	2.94282	18.895	-1.47062	36.3621	5	NaN	NaN	1.12903	1	1	0	NaN	5.5401	105	0.265778
folder_2017-1-25_file_unc-97 day 2_3-exported	9.99424	0.852584	62.4	63.7962	0.5	1.03857	0	6.27586	6.19405	3	49.9712	0	2	5	0	308	3	1	2	0	3	3	25.1077	25.2395	24.7317	2	1.5	28.3345	1.2375	14.4363	2.91728	28.8727	-1.48184	15.2847	5	NaN	NaN	1.2375	1	1	1	NaN	3.46745	198	0.345755
folder_2017-1-25_file_unc-97 day 2_4-exported	12.4986	0.768437	69.6667	155.228	0	1.10689	0	6.75862	12.5199	2	37.4959	0	1	3	0	207	2	1	1	0	2	2	15.6038	15.6038	21.8921	2	2	13.8378	1.32812	6.63693	2.84356	13.2739	-1.54897	43.7845	11	9.00872	12.8525	1.32812	1	1	0	20	6.26736	85	1.81126
folder_2017-1-25_file_unc-97 day 2_5-exported	11.3087	0.823569	67	158.942	0	1.06875	0	3.86207	6.7212	2	33.9261	0	1	3	0	199	2	1	1	0	2	2	18.9525	18.9525	14.9736	2	2	20.4272	1.03738	10.2816	2.99263	20.5632	-1.43238	107	5	NaN	NaN	1.03738	1	1	0	NaN	10.3441	111	0.149533
folder_2017-1-25_file_unc-97 day 2_6-exported	8.54177	0.85067	52.5714	51.5943	0.666667	1.08271	0	3.37931	13.4424	2	59.7924	0	3	7	0	362	4	1	3	0	4	4	20.5371	42.2269	17.5655	2	1.33333	31.8927	1.36517	16.2376	2.85667	32.4752	-1.57532	3.75312	5	3.29279	21.4666	1.36517	1	1	1	20	2.00424	243	0.526916
folder_2017-1-25_file_unc-97 day 2_7-exported	4.13335	0.883981	23.7778	110.97	0.75	1.06387	0	6.27586	16.7371	2	37.2002	0	4	9	0	206	5	1	4	0	5	5	9.00865	21.7201	15.4801	2	1.25	8.03908	1.38372	8.86128	2.85429	17.7226	-1.4888	6.22544	5	3.06494	16.4716	1.38372	1	1	1	20	2.44118	119	0.639261
folder_2017-1-25_file_unc-97 day 2_8-exported	8.44735	0.812096	48.8	72.0866	0.5	1.10049	0	2.89655	15.0239	3	42.2367	0	2	5	0	240	3	1	2	0	3	3	20.7626	25.3123	16.9244	2	1.5	24.7762	1.04828	14.3061	2.98529	28.6122	-1.4453	124.252	6	NaN	NaN	1.04828	1	1	1	NaN	10.882	152	0.185153
folder_2017-1-25_file_unc-97 day 2_9-exported	5.45646	0.831405	30.8571	94.9018	0.666667	1.0932	0	7.72414	7.11656	2	38.1952	0	3	7	0	210	4	1	3	0	4	4	10.1314	16.6778	21.5174	2	1.33333	17.396	1.27907	9.056	2.94067	18.112	-1.3854	10.0941	5	3.3154	10.441	1.27907	1	1	1	20	2.97115	110	0.48591
folder_2017-3-12_file_525 day3_1-exported	8.51792	0.846228	49	108.701	0.75	1.07552	0	9.17241	15.1556	4	76.6613	0	4	9	0	433	5	1	4	0	5	5	25.4075	34.2929	42.3684	2	1.25	27.5437	1.53623	13.8606	2.78561	27.7213	-1.61929	5.63041	6	2.87024	22.0556	1.53623	1	1	0	20	2.16339	212	0.77605
folder_2017-3-12_file_525 day3_2-exported	5.82359	0.783915	28.6667	101.502	0.75	1.1159	0	13.5172	13.9696	4	52.4123	0	4	9	0	250	5	1	4	0	5	5	15.1171	26.6506	25.7617	2	1.25	12.7835	1.67568	9.0929	2.74397	18.1858	-1.53403	4.83589	6	5.3134	17.9367	1.67568	1	1	2	20	1.91545	124	0.934469
folder_2017-3-12_file_525 day3_3-exported	6.40067	0.722973	35.1818	77.9165	0.4	1.16579	0	6.75862	18.8457	3	70.4074	0	5	11	0	377	6	1	3	0	6	6	20.4614	31.3375	32.7177	3	1.83333	20.2954	1.62595	13.9925	2.76165	27.9851	-1.68215	5.29464	7	4.90208	21.7423	1.62595	1	1	0	20	2.35847	213	1.54363
folder_2017-3-12_file_525 day3_4-exported	8.51573	0.760756	45.2222	127.656	0.75	1.12728	0	11.5862	13.5742	3	76.6415	0	4	9	0	399	5	1	4	0	5	5	20.3008	29.2952	47.3464	2	1.25	20.1636	2.10976	9.06091	2.6176	18.1218	-1.69933	3.84916	9	7.38535	16.5557	2.10976	1	1	1	20	2.02404	173	3.67916
folder_2017-3-12_file_525 day3_5-exported	8.31577	0.821673	45.1111	122.907	0.75	1.08905	0	10.1379	10.1477	3	74.8419	0	4	9	0	398	5	1	4	0	5	5	0.790729	31.7681	43.0738	2	1.25	31.6292	1.99174	13.4009	3.0628	26.8018	-0.688212	8.5091	7	3.6144	20.9947	1.99174	2	1	1	20	1.95392	241	0.774931
folder_2017-3-12_file_525 day3_6-exported	9.22148	0.771137	50.0769	107.429	0.833333	1.13427	0	16.8966	17.5278	3	119.879	0	6	13	0	639	7	1	6	0	7	7	25.3789	42.978	76.9012	2	1.16667	33.2106	2.07101	18.6951	2.72507	37.3903	-1.57244	17.8413	11	NaN	NaN	2.07101	2	1	3	NaN	3.5927	350	1.99493
folder_2017-3-12_file_525 day3_7-exported	9.90587	0.732385	53	71.6553	0.666667	1.1466	0	7.72414	17.9232	3	69.3411	0	3	7	0	365	4	1	3	0	4	4	19.2473	29.3638	39.9774	2	1.33333	21.3497	1.57812	13.8515	2.79705	27.7031	-1.58862	1.45437	5	3.46075	15.9238	1.57812	1	1	0	20	1.49435	202	0.907234
folder_2017-3-12_file_525 nrx1 day3_1-exported	12.8412	0.734479	68	105.736	0.5	1.10423	0	8.68966	15.0239	2	64.2059	0	2	5	0	336	3	1	2	0	3	3	18.924	44.0431	20.1628	2	1.5	27.1484	1.40714	15.4699	2.83573	30.9399	-1.59109	3.72541	5	2.85424	17.3619	1.40714	1	1	1	20	1.90284	197	0.545272
folder_2017-3-12_file_525 nrx1 day3_2-exported	7.97154	0.843032	44	86.0228	0.5	1.10785	0	2.89655	21.6133	2	39.8577	0	2	5	0	216	3	1	2	0	3	3	26.0043	27.7773	12.0804	2	1.5	20.1636	1.11409	14.8153	2.93166	29.6307	-1.52424	22.8564	4	2.34865	25.0259	1.11409	1	1	1	20	4.33	166	0.155814
folder_2017-3-15_file_541 day1_1-exported	4.85061	0.846115	27.2727	85.9004	0.4	1.09336	0	9.84257	18.1868	3	53.3567	0	5	11	0	290	6	1	1	0	6	6	23.946	23.946	14.5223	3	2.75	20.559	1.42308	13.4322	2.79048	26.8643	-1.68444	6.40902	6	3.81301	22.9076	1.42308	1	1	0	20	2.42871	185	0.788611
folder_2017-3-15_file_541 day1_2-exported	4.51987	0.791624	23.2	94.8537	1	1.10052	0	9.39518	11.7292	3	45.1987	0	4	10	0	223	6	1	4	0	6	6	10.397	21.4939	23.7048	2	1.5	14.3649	1.43529	10.0157	2.80205	20.0314	-1.58433	11.5884	6	4.29694	15.7389	1.43529	1	1	1	20	3.15179	122	0.820168
folder_2017-3-15_file_541 day1_4-exported	5.64943	0.789262	30.2308	89.9235	0.833333	1.1182	0	10.7374	16.7371	5	73.4426	0	6	13	0	381	7	1	6	0	7	7	15.3634	36.7449	36.6977	2	1.16667	14.6285	1.83146	9.89156	2.71701	19.7831	-1.53416	3.76648	6	3.48065	15.7366	1.83146	2	1	1	20	1.74571	163	1.18718
folder_2017-3-15_file_541 day1_5-exported	7.78568	0.807387	39.2	103.683	0.5	1.10623	0	12.0795	4.21722	2	38.9284	0	2	5	0	192	3	1	2	0	3	3	4.73627	19.1186	19.8098	2	1.5	20.8225	1.85246	7.29285	2.67332	14.5857	-1.48997	0.297589	4	4.08836	14.0995	1.85246	2	1	1	20	1.03776	113	0.894536
folder_2017-3-15_file_541 day3_2-exported	5.78179	0.790009	31.0769	102.113	0.555556	1.12402	0	12.5517	12.6517	4	75.1632	0	6	13	0	392	7	1	3	0	7	7	12.0831	30.0186	31.8309	3	1.66667	25.9623	1.61832	14.6516	2.76218	29.3031	-1.65201	0.826952	4	3.80641	21.8646	1.61832	1	1	1	20	1.39921	212	0.883969
folder_2017-3-15_file_541 day3_3-exported	6.97085	0.819494	40.8	101.649	0.6	1.12759	0	9.17241	17.2643	3	104.563	0	7	15	0	598	8	1	2	0	8	8	27.2745	29.8873	42.5897	3	2.05	44.0173	1.64957	23.2341	2.83987	46.4681	-1.52946	0.806622	5	3.4764	37.8925	1.64957	1	1	2	20	1.40608	386	0.992553
folder_2017-3-15_file_541 day3_4-exported	8.07745	0.73254	46.4545	89.9734	0.466667	1.12941	0	11.5862	15.1556	3	88.852	0	5	11	0	501	6	1	2	0	6	6	37.064	39.1306	38.274	3	1.75	32.6835	1.65318	17.6688	2.70275	35.3376	-1.86839	6.49573	8	4.61179	31.0231	1.65318	1	1	0	20	2.29562	286	1.43716
folder_2017-3-15_file_541 day3_5-exported	5.31655	0.830538	26.6667	79.4213	0.75	1.09518	0	8.68966	15.8146	3	47.849	0	4	9	0	232	5	1	4	0	5	5	19.4515	33.033	14.8159	2	1.25	14.2331	1.32967	11.034	2.82206	22.068	-1.61048	9.74935	5	3.09718	20.5968	1.32967	1	1	1	20	2.8182	121	0.49011
folder_2017-3-15_file_541 lim-6 day3_1-exported	5.34591	0.818668	30.5	131.351	0.738095	1.09215	0	4.82759	26.4894	3	85.5345	0	7	16	0	473	9	1	1	0	9	9	24.9891	24.9891	46.4021	3	3.75	24.6444	1.76374	18.0451	2.67757	36.0902	-1.86596	0.490869	5	3.9965	26.9181	1.76374	1	1	1	20	1.25389	321	1.24221
folder_2017-3-15_file_541 lim-6 day3_2-exported	5.68103	0.831652	31.9412	106.009	0.5	1.09305	0	9.17241	24.3808	4	96.5775	0	8	17	0	527	9	1	4	0	9	9	26.488	38.5047	44.2949	3	1.625	30.5749	1.64737	19.778	2.78351	39.556	-1.68497	6.36896	8	4.22409	23.4406	1.64737	1	1	1	20	2.29499	313	1.40409
folder_2017-3-15_file_541 lim-6 day3_3-exported	6.80372	0.824494	38.9231	94.9714	0.833333	1.09578	0	11.5862	13.4424	4	88.4484	0	6	13	0	494	7	1	6	0	7	7	19.3647	45.0061	43.4422	2	1.16667	26.6212	1.97842	14.3692	2.63457	28.7383	-1.83542	1.60397	7	6.03185	24.1568	1.97842	1	1	2	20	1.57633	275	2.25315
folder_2017-3-15_file_541 lim-6 day3_4-exported	13.3784	0.762722	76.6	95.5734	0.5	1.0801	0	2.89655	21.0861	2	66.892	0	2	5	0	379	3	1	2	0	3	3	24.7499	49.2962	17.5958	2	1.5	31.102	1.39267	18.6834	2.80621	37.3668	-1.69603	0.738969	3	3.20647	33.2368	1.39267	1	1	1	20	1.4082	266	0.418683
folder_2017-3-15_file_541 lim-6 day3_5-exported	7.46833	0.844465	43.6154	121.022	0.833333	1.08453	0	5.31034	34.3967	4	97.0883	0	6	13	0	555	7	1	6	0	7	7	39.183	67.0102	30.0782	2	1.16667	30.1795	1.53556	22.8441	2.78813	45.6881	-1.75736	6.13534	7	4.9589	33.0183	1.53556	1	1	0	20	2.43444	367	1.19936
folder_2017-3-15_file_541 lim-6 day3_6-exported	8.8582	0.75955	46	70.3443	0.8	1.13804	0	11.5862	9.22518	3	97.4402	0	5	11	0	496	6	1	5	0	6	6	15.2931	44.1044	53.3358	2	1.2	24.908	2.35043	13.6471	2.80946	27.2941	-1.22517	-0.35316	6	5.46711	16.9412	2.35043	2	1	1	20	0.850381	275	2.35028
folder_2017-3-15_file_541 lim-6 day3_7-exported	7.30047	0.811597	41.4118	88.4417	0.625	1.09365	0	5.31034	25.9623	4	124.108	0	8	17	0	688	9	1	6	0	9	9	28.0985	45.3448	71.6456	3	2.41667	26.4894	2.32692	15.9116	2.73975	31.8231	-1.37731	0.482692	7	4.3809	18.8886	2.32692	2	1	2	20	0.951838	363	1.64082
folder_2017-3-15_file_541 lim-6 day3_8-exported	6.45992	0.835807	34.5714	111.234	0.666667	1.08078	0	12.069	7.11656	2	45.2194	0	3	7	0	236	4	1	3	0	4	4	12.9883	22.681	22.5384	2	1.33333	16.0782	1.47312	10.5711	2.83506	21.1421	-1.48275	7.74498	5	3.30889	17.0056	1.47312	1	1	1	20	2.38714	137	0.599813
folder_2017-3-15_file_541 lim-6 day3_-exported	5.59354	0.856327	31.7778	116.509	0.75	1.07561	0	10.1379	10.5431	2	50.3418	0	4	9	0	278	5	1	4	0	5	5	5.1265	26.2267	24.1151	2	1.25	25.8305	1.28676	14.2165	2.92993	28.433	-1.40356	4.85323	4	2.18477	22.1146	1.28676	1	1	1	20	1.84106	175	0.25049
folder_2017-3-22_file_525 day 3_1-exported	8.53505	0.754593	43.2222	118.909	0.75	1.10642	0	16.4138	10.0159	4	76.8154	0	4	9	0	381	5	1	4	0	5	5	25.7077	39.7714	37.044	2	1.25	23.1947	1.64167	14.1635	2.77283	28.3271	-1.63945	2.22144	5	3.69965	23.3282	1.64167	1	1	0	20	1.74438	197	1.27388
folder_2017-3-22_file_525 day 3_2-exported	7.69495	0.812142	44.5333	97.3219	0.619048	1.09134	0	9.17241	20.4272	4	115.424	0	7	15	0	654	8	1	1	0	8	8	13.8722	13.8722	64.6633	3	3.66667	29.6523	2.51825	13.7511	2.84911	27.5022	-0.942762	14.6864	10	NaN	NaN	2.51825	2	1	2	NaN	2.4055	345	1.22209
folder_2017-3-22_file_525 day 3_3-exported	11.4587	0.785641	69.4444	74.8691	0.333333	1.0936	0	4.82759	21.7451	3	103.128	0	4	9	0	617	5	1	1	0	5	5	15.3872	15.3872	56.5378	3	2.33333	38.8775	1.90431	19.4804	2.7845	38.9609	-1.53814	0.733436	6	4.32466	28.0968	1.90431	1	1	0	20	1.297	398	1.53888
folder_2017-3-22_file_525 day 3_4-exported	6.09561	0.805118	32.3846	90.8158	0.6	1.12885	0	11.1034	13.706	3	79.2429	0	6	13	0	409	7	1	1	0	7	7	10.6359	10.6359	46.2948	3	3.2	25.8305	1.95833	10.7923	2.88124	21.5845	-1.25888	5.54019	10	6.54449	9.54262	1.95833	1	1	0	20	2.40497	188	3.30351
folder_2017-3-22_file_525 day 3_5-exported	9.17319	0.782226	51	66.763	0.1	1.15504	0	8.2069	12.5199	4	100.905	0	5	11	0	551	6	1	2	0	6	6	20.1803	32.4876	60.6341	3	1.75	33.2106	1.96212	13.8991	2.82002	27.7981	-1.37314	0.94124	6	5.00359	16.5516	1.96212	1	1	1	20	1.33843	259	1.83825
folder_2017-3-22_file_525 day5_1-exported	6.73608	0.764619	35.6154	92.3328	0.833333	1.11868	0	8.68966	16.8689	4	87.5691	0	6	13	0	451	7	1	6	0	7	7	6.63401	36.5717	50.9973	2	1.16667	18.9775	2.12264	11.9294	2.68451	23.8589	-1.49135	10.3445	9	NaN	NaN	2.12264	2	1	4	NaN	2.53049	225	1.46101
folder_2017-3-22_file_525 day5_2-exported	7.17783	0.75118	40.3913	75.3708	0.544733	1.14449	0	8.2069	20.0318	5	165.09	0	11	23	0	907	12	1	5	0	12	12	9.34479	28.8426	94.7886	3	1.6	24.7762	3.48305	12.3512	2.63566	24.7025	-1.27898	-0.0961328	11	8.19638	16.8906	3.48305	3	1	0	20	0.944144	411	6.78176
folder_2017-3-22_file_525 day5_3 crazy-exported	11.2835	0.754833	60.8235	100.787	0.642857	1.12668	0	10.1379	36.3735	5	191.819	0	8	17	0	1018	9	1	1	0	9	9	28.0197	28.0197	107.126	3	4.14286	59.0411	1.84946	30.1764	2.8425	60.3527	-1.4796	10.5093	11	4.56457	29.308	1.84946	1	1	0	20	2.65034	516	1.76143
folder_2017-3-22_file_525 day5_4-exported	7.27159	0.764988	39.3333	89.305	0.6	1.13582	0	5.31034	19.9	5	109.074	0	7	15	0	576	8	1	2	0	8	8	27.6353	30.8169	47.5274	3	2.05	26.8848	2.03571	15.1762	2.66395	30.3525	-1.86625	3.74627	10	9.18691	24.675	2.03571	1	1	1	20	2.21272	285	4.79728
folder_2017-3-22_file_525 day5_5-exported	9.13659	0.716719	48.0769	98.0563	0.555556	1.1442	0	10.1379	10.8066	4	118.776	0	6	13	0	613	7	1	3	0	7	7	33.4468	40.5813	73.46	3	1.66667	41.5133	1.71658	21.3935	2.70528	42.7871	-1.88538	5.71053	8	NaN	NaN	1.71658	1	1	7	NaN	2.29863	321	1.61279
folder_2017-3-22_file_525 day5_6-exported	8.23584	0.763355	42.9231	93.3739	0.583333	1.13054	0	14.9655	13.047	4	107.066	0	6	13	0	546	7	1	2	0	7	7	26.6582	27.4809	65.9786	3	1.875	28.598	2.00719	15.9439	2.70892	31.8878	-1.70185	9.04959	11	NaN	NaN	2.00719	1	2	5	NaN	2.84596	279	3.49995
folder_2017-3-22_file_525 nrx-1 wy day5_1-exported	9.23321	0.780885	52.8571	86.3276	0.666667	1.12107	0	3.86207	23.1947	2	64.6325	0	3	7	0	364	4	1	3	0	4	4	15.4097	32.8068	31.8257	2	1.33333	22.1404	1.43125	15.9857	2.83354	31.9713	-1.58977	7.76412	6	3.2422	24.3304	1.43125	1	1	1	20	2.44654	229	0.636753
folder_2017-3-22_file_525 nrx-1 wy day5_2-exported	15.3137	0.696523	85	151.898	0.666667	1.14909	0	7.72414	25.0398	3	107.196	0	3	7	0	589	4	1	3	0	4	4	28.1394	48.5783	58.6177	2	1.33333	27.5437	1.96089	18.6895	2.61523	37.379	-1.89336	0.494071	6	4.1652	33.3891	1.96089	2	1	0	20	0.817582	351	0.9479
folder_2017-3-22_file_525 nrx-1 wy day5_3-exported	9.77009	0.734699	51.7143	24.4569	0.666667	1.13056	0	8.68966	20.8225	3	68.3907	0	3	7	0	356	4	1	3	0	4	4	17.8657	37.5507	30.8399	2	1.33333	25.8305	1.34868	16.9428	2.88328	33.8856	-1.50003	5.92307	4	2.18589	16.3818	1.34868	1	1	1	20	2.08131	205	0.347813
folder_2017-3-22_file_525 nrx-1 wy day5_4-exported	9.22775	0.71589	47.4545	93.7297	0.8	1.14453	0	8.68966	20.559	4	101.505	0	5	11	0	512	6	1	5	0	6	6	19.9932	41.7946	59.7106	2	1.2	29.1252	1.6859	17.9	2.82928	35.8	-1.55094	2.33453	7	4.83544	21.9419	1.6859	1	1	0	20	1.82173	263	1.7007
folder_2017-3-22_file_525 nrx-1 wy day5_5-exported	7.04101	0.778435	41.4615	134.871	0.833333	1.1335	0	4.34483	22.404	5	91.5332	0	6	13	0	527	7	1	6	0	7	7	20.9418	35.1246	56.4086	2	1.16667	20.0318	1.97794	13.2297	2.69737	26.4595	-1.68805	4.6936	10	5.78369	18.6196	1.97794	1	1	0	20	2.09874	269	2.86618
folder_2017-3-22_file_525 nrx-1 wy day5_6-exported	6.4024	0.805643	35.2727	96.5322	0.8	1.13677	0	3.86207	25.1715	3	70.4264	0	5	11	0	378	6	1	5	0	6	6	23.5788	40.2072	30.2193	2	1.2	18.055	1.46575	15.5208	2.87883	31.0416	-1.48585	14.3989	8	3.57918	19.9095	1.46575	1	1	1	20	3.39417	214	1.1333
folder_2017-3-22_file_525 nrx-1 wy day5_7-exported	7.7623	0.791028	43.6	136.828	0.657143	1.10689	0	7.24138	18.5821	3	116.435	0	7	15	0	640	8	1	2	0	8	8	9.41178	10.1156	71.1632	3	2.05	41.7769	2.57432	15.3053	3.29127	30.6106	0.0169804	-1.00335	6	5.61588	6.66352	2.57432	2	1	0	20	0.540332	381	2.59988
folder_2017-3-22_file_525 nrx-1 wy day5_8-exported	14.6809	0.727197	72.2	99.5007	0.5	1.12538	0	16.4138	9.88412	2	73.4043	0	2	5	0	357	3	1	2	0	3	3	23.8433	35.6388	37.7655	2	1.5	24.7762	1.47541	14.9037	2.89985	29.8073	-1.40293	4.22535	5	NaN	NaN	1.47541	1	2	6	NaN	2.07753	180	0.763853
folder_2017-3-22_file_525 nrx-1 wy day5_9-exported	5.16838	0.813984	28.5333	104.677	0.857143	1.11053	0	6.27586	18.5821	3	77.5258	0	7	15	0	414	8	1	7	0	8	8	10.3132	26.4086	51.1171	2	1.14286	17.396	1.525	12.8315	2.86639	25.663	-1.46108	11.7462	8	NaN	NaN	1.525	1	1	4	NaN	3.17876	183	1.29349
folder_2017-3-3_file_541 unc-97 day 5_1-exported	10.5273	0.793638	59	132.074	0	1.06112	0	3.37931	16.21	2	31.5818	0	1	3	0	175	2	1	1	0	2	2	22.0753	22.0753	9.50658	2	2	9.75233	1.11628	8.60405	2.91842	17.2081	-1.50781	10.471	3	2.21846	15.791	1.11628	1	1	0	19	3.19725	96	0.127497
folder_2017-3-3_file_541 unc-97 day 5_2-exported	7.03652	0.789779	38.5714	104.501	0.666667	1.09333	0	4.82759	19.3729	2	49.2556	0	3	7	0	264	4	1	3	0	4	4	6.60724	21.3465	27.9091	2	1.33333	11.5974	1.68966	9.01756	2.85756	18.0351	-1.30858	-1.10763	4	3.12652	10.2758	1.68966	1	1	1	20	0.757319	147	0.821171
folder_2017-3-3_file_541 unc-97 day 5_3-exported	9.3141	0.733921	49.5	64.7852	0.666667	1.12759	0	7.24138	21.6133	2	55.8846	0	3	6	0	292	4	2	2	0	4	4	25.7619	23.9378	31.9468	2	2	13.1788	1.63542	10.4266	3.16182	20.8531	-0.662501	-1.30966	3	2.19099	16.463	1.63542	2	1	2	20	-0.319937	157	0.255154
folder_2017-3-3_file_541 unc-97 day 5_4-exported	8.30267	0.616941	40.6667	140.561	0	1.27937	0	8.2069	6.06226	2	24.908	0	1	3	0	120	2	1	1	0	2	2	12.834	12.834	12.074	2	2	8.30266	1.32	6.10154	2.82198	12.2031	-1.52518	10.6857	5	3.90207	10.2107	1.32	1	1	1	20	3.03676	66	0.589388
folder_2017-3-3_file_541 unc-97 day 5_5-exported	5.06826	0.834557	28.5556	111.549	0.75	1.09093	0	8.2069	14.3649	3	45.6144	0	4	9	0	249	5	1	4	0	5	5	8.24108	29.9526	15.6617	2	1.25	14.1013	1.53012	8.70183	2.75946	17.4037	-1.6113	6.23598	6	4.94647	16.1302	1.53012	1	1	1	20	2.50585	127	1.20335
folder_2017-3-8_file_525 nrx_1 day 5_1-exported	12.6939	0.701471	72	47.609	0.5	1.15864	0	10.6207	19.7682	2	63.4697	0	2	5	0	356	3	1	2	0	3	3	33.3661	44.7145	18.7552	2	1.5	22.9312	1.32895	15.5022	2.81461	31.0043	-1.68089	4.19595	4	2.57365	26.6925	1.32895	1	1	1	20	2.05436	202	0.394388
folder_2017-3-8_file_525 nrx_1 day 5_2-exported	9.07911	0.739161	47.1429	100.631	0.666667	1.16694	0	11.1034	8.69802	4	63.5538	0	3	7	0	324	4	1	3	0	4	4	22.3979	30.4855	33.0683	2	1.33333	18.4504	1.7234	10.8579	2.69727	21.7159	-1.71597	5.10867	7	5.03989	19.3808	1.7234	1	1	1	20	2.29398	162	1.83665
folder_2017-3-8_file_525 nrx_1 day 5_3-exported	10.1475	0.804988	57.8	125.095	0.5	1.096	0	3.86207	21.4815	3	50.7373	0	2	5	0	285	3	1	2	0	3	3	22.7176	32.8435	17.8938	2	1.5	18.055	1.22464	13.9565	2.89459	27.913	-1.54602	11.4371	4	3.13007	23.0231	1.22464	1	1	0	20	3.27897	169	0.365228
folder_2017-3-8_file_525 nrx_1 day 5_4-exported	10.9235	0.697833	61.4286	129.393	0.666667	1.25519	0	6.27586	23.0629	3	76.4647	0	3	7	0	424	4	1	3	0	4	4	37.3487	48.1279	28.3368	2	1.33333	32.9471	1.36735	20.0934	2.79929	40.1869	-1.7669	7.94072	6	3.94199	36.0651	1.36735	1	1	1	20	2.63121	268	0.633595
folder_2017-3-8_file_525 nrx_1 day 5_5-exported	8.62032	0.78326	49.5714	82.7565	0	1.12151	0	3.86207	17.6596	3	60.3422	0	3	7	0	341	4	1	1	0	4	4	35.1229	35.1229	20.7165	3	2	18.5821	1.5814	12.87	2.71397	25.7399	-1.78629	0.424651	4	4.09924	21.9192	1.5814	1	1	0	20	1.45553	204	1.1359
folder_2017-3-8_file_525 nrx_1 day 5_6-exported	11.4022	0.681201	62.6	126.475	0.444444	1.19012	0	9.17241	17.9232	3	114.022	0	4	10	0	617	6	1	2	0	6	6	16.8848	34.0137	70.0879	3	2	27.6755	2.4094	15.6402	2.50892	31.2805	-1.96616	-0.409403	7	5.18559	27.2647	2.4094	2	1	1	20	0.810097	359	2.4191
folder_2017-3-8_file_525 nrx_1 day 5_7-exported	8.99346	0.746647	47	68.6106	0.666667	1.1368	0	13.0345	9.62054	2	53.9607	0	3	6	0	277	4	2	2	0	4	4	26.4993	30.6498	23.3109	2	2	22.1404	1.46729	12.3718	3.11744	24.7436	-0.858272	1.8832	4	2.88106	24.7436	1.46729	1	1	4	20	1.05658	157	0.32675
folder_2017-3-8_file_525 nrx_1 day 5_8-exported	8.29123	0.743537	45.2222	112.147	0.75	1.12897	0	6.27586	23.9855	4	74.6211	0	4	9	0	399	5	1	4	0	5	5	1.21807	33.1646	41.4565	2	1.25	26.2259	1.71324	14.6764	3.13628	29.3527	-0.690096	3.14795	6	3.67605	21.9602	1.71324	1	1	2	20	1.68244	233	0.946786
folder_2017-3-8_file_541 day 3_1-exported	14.727	0.802685	85.1429	132.385	0.666667	1.08657	0	10.6207	23.3265	3	103.089	0	3	7	0	590	4	1	3	0	4	4	13.6813	82.6886	20.4006	2	1.33333	36.6371	1.5266	18.7888	2.84697	37.5776	-1.53823	4.98818	6	NaN	NaN	1.5266	1	1	5	NaN	2.11615	287	0.849556
folder_2017-3-8_file_541 day 3_2-exported	11.2829	0.738973	60.6	97.3244	0.5	1.11631	0	9.17241	23.0629	2	56.4143	0	2	5	0	299	3	1	2	0	3	3	12.2016	24.9201	31.4941	2	1.5	15.551	1.37594	14.1176	2.82821	28.2351	-1.59375	0.813441	3	2.81051	23.5293	1.37594	1	1	1	20	1.35587	183	0.357599
folder_2017-3-8_file_541 day 3_3-exported	13.9373	0.546491	74.2	76.6241	0.5	1.27724	0	7.24138	18.4504	2	69.6866	0	2	5	0	367	3	1	2	0	3	3	25.71	26.3463	43.3403	2	1.5	19.9	1.52419	13.4388	2.74655	26.8776	-1.74524	5.3591	6	4.05244	22.2887	1.52419	1	1	1	20	2.32029	189	1.11323
folder_2017-3-8_file_541 day 3_4-exported	9.09181	0.769687	49.375	84.209	1	1.1282	0	14	8.56623	3	72.7345	0	3	8	0	388	5	1	3	0	5	5	10.4879	34.9963	37.7382	2	1.66667	29.5206	1.57241	15.989	2.78072	31.9779	-1.63338	-0.388912	4	3.22322	25.76	1.57241	1	1	2	20	1.01078	228	0.635345
folder_2017-3-8_file_541 day 3_5-exported	9.19992	0.709168	48.1818	54.0463	0.8	1.16366	0	15.4483	17.0007	4	101.199	0	5	11	0	520	6	1	5	0	6	6	9.67643	35.8045	65.3946	2	1.2	35.0557	1.95868	13.7501	2.77142	27.5003	-1.45345	15.3241	11	NaN	NaN	1.95868	2	1	5	NaN	3.12643	237	1.90661
folder_2017-3-8_file_541 day 3_6-exported	11.0331	0.712837	57.7143	60.0355	0.666667	1.14713	0	15.4483	8.43445	2	77.2316	0	3	7	0	398	4	1	3	0	4	4	12.7462	30.3638	46.8678	2	1.33333	30.0477	1.4726	16.9135	2.88546	33.827	-1.44618	6.71652	6	3.03739	12.5976	1.4726	1	1	1	20	2.35326	215	0.719934
folder_2017-3-8_file_541 nlg-1 day 3_1-exported	6.75574	0.794346	40	119.694	0.466667	1.10111	0	4.34483	20.4272	3	74.3131	0	5	11	0	430	6	1	2	0	6	6	11.6372	19.1223	29.6044	3	1.75	27.2802	1.63694	15.1273	2.8439	30.2546	-1.44405	7.95139	7	NaN	NaN	1.63694	1	1	5	NaN	2.3988	257	0.976319
folder_2017-3-8_file_541 nlg-1 day 3_2-exported	7.91959	0.79445	43.9231	90.907	0.533333	1.10859	0	8.68966	18.9775	4	102.955	0	6	13	0	559	7	1	1	0	7	7	0.517486	0.517486	45.5425	3	3.2	27.9391	2.4403	14.0596	2.91063	28.1192	-0.813635	12.8286	9	NaN	NaN	2.4403	2	1	3	NaN	2.86197	327	1.12047
folder_2017-3-8_file_541 nlg-1 day 3_3-exported	16.0157	0.688013	86.8333	83.1081	0.666667	1.1661	0	14.9655	16.8689	3	96.0942	0	3	6	0	516	4	2	2	0	4	4	28.7037	28.1818	67.9123	2	2	18.7139	2.47273	11.709	2.90615	23.418	-0.99273	1.52352	8	6.66654	16.1133	2.47273	2	1	1	20	1.56423	272	4.06806
folder_2017-3-8_file_541 nlg-1 day 3_4-exported	6.58755	0.822379	38.2143	86.3066	0.6	1.11232	0	8.68966	19.9	4	92.2257	0	6	14	0	522	8	1	2	0	8	8	15.1985	21.6779	51.3821	3	2	22.404	1.97744	13.1963	2.65696	26.3927	-1.7439	1.82183	7	5.24401	18.5948	1.97744	1	1	0	20	1.62335	263	2.17373
folder_2017-3-8_file_541 nlg-1 day 3_5-exported	13.6378	0.7003	67	62.0343	1	1.12014	0	13.5172	13.047	2	109.102	0	3	8	0	529	5	1	3	0	5	5	29.1024	39.4353	69.667	2	1.66667	26.0941	1.944	14.9668	2.71411	29.9336	-1.62409	5.1467	8	5.42273	22.6916	1.944	2	1	1	20	2.09161	243	1.73071
folder_2017-3-8_file_541 nlg-1 day 3_6-exported	11.7569	0.783306	66.6667	93.835	0.75	1.09981	0	6.27586	25.6987	4	105.812	0	4	9	0	592	5	1	4	0	5	5	20.3955	54.1601	51.6522	2	1.25	32.9471	1.66995	20.4657	2.86017	40.9315	-1.40136	3.61988	6	2.89145	26.7473	1.66995	2	1	0	20	1.50136	339	0.667756
folder_2017-3-8_file_541 nlg1 day 5_1-exported	8.22187	0.801979	44.8095	104	0.620635	1.11169	0	14.4828	17.6596	4	172.659	0	10	21	0	921	11	1	2	0	11	11	4.61854	5.13603	113.697	3	2.6875	45.9941	3.57353	14.8623	2.84756	29.7246	-0.708899	-0.217708	10	7.0668	15.6329	3.57353	3	1	1	20	0.669073	486	4.33529
folder_2017-3-8_file_541 nlg1 day 5_2-exported	10.0428	0.777951	58.0588	99.4932	0.539286	1.1031	0	6.27586	23.9855	3	170.728	0	8	17	0	971	9	1	2	0	9	9	17.0108	34.1172	71.6256	3	2.25	31.4974	2.72872	18.5967	2.58054	37.1935	-1.79545	2.43147	12	7.42415	26.0553	2.72872	2	1	1	20	1.39991	513	4.2843
folder_2017-3-8_file_541 nlg1 day 5_3-exported	8.73224	0.766479	50	104.251	0.5	1.12738	0	8.2069	20.1636	3	104.787	0	5	12	0	589	7	1	2	0	7	7	21.0609	29.1856	55.5211	3	1.91667	23.7219	1.8255	15.2303	2.80974	30.4606	-1.4531	1.64392	6	3.93925	17.0826	1.8255	1	1	0	20	1.39339	272	1.30718
folder_2017-3-8_file_541 nlg1 day 5_4-exported	10.5466	0.757832	61.8182	138.342	0.5	1.08943	0	7.72414	24.7762	3	116.012	0	5	11	0	670	6	1	1	0	6	6	23.8095	23.8095	54.4389	3	2.75	37.1643	1.99099	21.5007	2.79336	43.0014	-1.39946	6.40096	7	NaN	NaN	1.99099	2	1	4	NaN	1.79518	442	0.760099
folder_2017-3-8_file_541 nlg1 day 5_5-exported	8.41557	0.757163	45.2353	121.956	0.184524	1.13664	0	12.5517	23.0629	4	143.065	0	8	17	0	753	9	1	1	0	9	9	33.9504	33.9504	55.1557	4	2.1	30.8384	2.44295	16.4589	2.5758	32.9177	-1.79848	-0.598307	6	5.29662	27.8021	2.44295	2	1	1	20	0.733577	364	2.30247
folder_2017-3-8_file_541 nlg1 day 5_6-exported	9.22974	0.832901	52.5455	104.293	0.5	1.07979	0	7.72414	23.7219	3	101.527	0	5	11	0	568	6	1	1	0	6	6	2.17257	2.17257	67.1074	3	2.75	37.955	1.78173	20.0611	3.15556	40.1221	-0.549295	6.38027	7	3.72085	11.2588	1.78173	2	1	0	20	2.03586	351	0.957215
folder_2017-3-8_file_541 nlg1 day 5_7-exported	6.51622	0.822436	39.4667	116.709	0.857143	1.11507	0	8.68966	10.8066	3	97.7433	0	7	15	0	578	8	1	7	0	8	8	6.7493	47.9124	49.8309	2	1.14286	40.0636	1.90674	18.495	3.10905	36.9899	-0.579928	3.13812	6	3.20295	36.7973	1.90674	2	1	3	20	1.03461	368	0.60584
folder_2017-3-8_file_541 nlg1 day 5_8-exported	11.4678	0.772998	61.8182	73.0143	0.466667	1.12034	0	14.4828	10.8066	3	126.146	0	5	11	0	670	6	1	2	0	6	6	4.0661	21.4095	96.0169	3	1.75	36.6371	2.09143	19.4675	2.98436	38.9349	-0.914749	8.13679	11	5.32707	21.0338	2.09143	2	1	0	20	2.33225	366	2.187
folder_2017-3-8_file_541 nlg1 unc49 day 3_1-exported	9.64382	0.82297	57.2308	95.6801	0.266667	1.11207	0	10.6207	16.3417	4	125.37	0	6	13	0	732	7	1	3	0	7	7	0.559131	19.2016	58.9279	3	1.66667	33.0788	2.52381	16.3886	3.11181	32.7773	-0.453434	0.910061	9	6.12249	14.9166	2.52381	2	1	0	20	1.37968	424	3.58027
folder_2017-3-8_file_541 nlg1 unc49 day 3_2-exported	29.0598	0.721085	160.286	129.814	0.666667	1.11747	0	11.1034	27.6755	2	203.419	0	3	7	0	1116	4	1	3	0	4	4	14.1485	38.9367	164.482	2	1.33333	51.7928	3.17033	18.7395	2.86301	37.479	-0.956978	0.754079	13	7.48593	9.73211	3.17033	4	1	0	20	0.926893	577	5.85481
folder_2017-3-8_file_541 nlg1 unc49 day 3_3-exported	6.949	0.810132	38.7333	93.1822	0.857143	1.09456	0	9.17241	21.2179	3	104.235	0	7	15	0	567	8	1	7	0	8	8	7.78039	43.3089	60.9261	2	1.14286	23.5901	1.75188	14.066	2.80968	28.132	-1.466	12.6959	9	NaN	NaN	1.75188	1	1	3	NaN	2.94626	233	1.40009
folder_2017-3-8_file_541 nlg1 unc49 day 3_4-exported	6.46134	0.761018	37.7778	64.6942	0.75	1.17332	0	2.89655	17.0007	3	58.1521	0	4	9	0	332	5	1	4	0	5	5	15.3675	42.7311	15.421	2	1.25	26.8848	1.26282	15.0649	2.90121	30.1298	-1.50753	11.0611	5	2.48187	14.3845	1.26282	1	1	3	20	2.8873	197	0.349835
folder_2017-3-8_file_541 nlg1 unc49 day 3_5-exported	6.04305	0.802778	33.1538	108.765	0.6	1.10408	0	9.17241	13.5742	4	78.5596	0	6	13	0	419	7	1	1	0	7	7	15.5765	15.5765	51.4657	3	3.2	21.2179	1.92308	9.79455	2.65704	19.5891	-1.7046	4.04366	9	5.96181	13.7124	1.92308	1	1	1	20	1.9837	175	2.62735
folder_2017-3-8_file_541 nlg1 unc49 day 3_6-exported	9.4647	0.782038	51.9286	76.2764	0.6	1.14051	0	10.6207	17.6596	3	132.506	0	6	14	0	714	8	1	4	0	8	8	0.186376	23.1419	91.823	3	2.25	24.908	3.0566	11.3517	2.7745	22.7035	-1.00475	9.04532	16	6.4689	16.8655	3.0566	2	1	0	20	2.36679	324	5.25391
folder_2017-3-8_file_541 nlg1 unc49 day 3_7-exported	11.0729	0.745644	63.2727	86.9816	0.466667	1.12423	0	9.17241	19.2411	3	121.801	0	5	11	0	686	6	1	2	0	6	6	2.53595	30.3881	49.4244	3	1.75	36.6371	2.39073	15.2534	2.90948	30.5067	-0.939247	3.53496	9	5.30662	20.948	2.39073	2	1	2	20	1.57914	361	2.11965
folder_2017-3-8_file_541 nlg1 unc49 day 3_8-exported	12.0867	0.763226	68	114.617	0.322222	1.10991	0	12.069	14.3649	3	145.04	0	6	12	0	805	7	2	1	0	7	7	33.2781	1.38184	78.708	3	2.875	47.0484	3.31818	13.653	3.16266	27.306	-0.039454	-0.500303	8	5.76401	12.5066	3.31818	3	1	0	20	0.542381	438	3.59264
folder_2017-3-8_file_541 nlg1 unc49 day 3_9-exported	4.08247	0.831538	24.2105	96.642	0.666667	1.09371	0	10.1379	18.055	6	77.567	0	9	19	0	442	10	1	5	0	10	10	6.06279	30.7183	33.3375	3	1.65	14.8921	2.06452	9.12755	2.64031	18.2551	-1.64636	5.17552	10	6.12616	16.4693	2.06452	1	1	1	20	2.11299	192	3.03927
folder_2017-3-8_file_541 unc49 day 3_1-exported	10.6095	0.773756	57.6667	103.671	0.75	1.11904	0	10.6207	17.0007	2	95.4859	0	4	9	0	511	5	1	4	0	5	5	2.55857	49.6456	45.8403	2	1.25	24.908	2.21429	13.3981	2.78457	26.7963	-1.24475	1.67767	6	4.24763	25.0813	2.21429	2	1	1	20	1.02213	279	1.12971
folder_2017-3-8_file_541 unc49 day 3_2-exported	7.27924	0.778709	37.5714	109.398	0.8	1.13534	0	15.4483	19.6364	3	101.909	0	6	14	0	513	8	1	6	0	8	8	9.69116	39.3391	62.5703	2	1.33333	36.2418	1.90541	17.1352	2.97677	34.2703	-0.980092	7.68431	8	NaN	NaN	1.90541	2	1	4	NaN	2.04209	282	1.21548
folder_2017-3-8_file_541 unc49 day 3_3-exported	8.32995	0.806782	46.5556	105.152	0.75	1.07968	0	6.75862	16.4735	3	74.9696	0	4	9	0	411	5	1	4	0	5	5	26.0465	35.4372	39.5324	2	1.25	28.3345	1.71141	15.3518	2.68872	30.7035	-1.84263	0.0254547	5	4.23744	23.65	1.71141	1	1	0	20	1.30377	255	1.44994
folder_2017-3-8_file_541 unc49 day 3_4-exported	10.6851	0.771831	58.6	99.7594	0.5	1.11696	0	10.6207	10.8066	2	53.4256	0	2	5	0	289	3	1	2	0	3	3	28.1046	31.7653	21.6603	2	1.5	32.2881	1.1677	17.4456	2.92515	34.8913	-1.51244	12.5112	4	2.08437	26.8227	1.1677	1	1	2	20	3.02797	188	0.17795
folder_2017-3-8_file_541 unc49 day 3_5-exported	15.143	0.720391	86.3636	101.273	0.466667	1.13717	0	14.4828	28.7298	3	166.574	0	5	11	0	940	6	1	2	0	6	6	3.27209	19.0818	81.5319	3	1.75	37.6914	2.57812	19.3855	2.71053	38.771	-1.4186	1.41406	8	6.26724	26.9976	2.57812	2	1	1	20	1.38279	495	2.50695
folder_2017-3-8_file_541 unc49 day 3_6-exported	11.5386	0.802998	61.2857	80.2845	0.666667	1.08503	0	15.931	13.047	3	80.7703	0	3	7	0	423	4	1	3	0	4	4	27.4869	41.0043	39.7661	2	1.33333	34.9239	1.37931	19.2779	2.8682	38.5559	-1.52821	3.68687	4	2.23968	16.4921	1.37931	1	1	1	20	1.52687	240	0.306159
folder_2017-3-8_file_541 unc49 day 3_7-exported	11.5811	0.690334	66.2857	115.039	0	1.1401	0	7.72414	18.5821	3	81.0679	0	3	7	0	458	4	1	1	0	4	4	26.675	26.675	21.172	3	2	26.8848	1.55215	16.2158	2.81596	32.4316	-1.66001	15.5641	11	NaN	NaN	1.55215	1	1	4	NaN	3.63699	253	2.23646
folder_2017-3-8_file_541 unc97 day 5_1-exported	4.88858	0.824737	24.8182	127.827	0.466667	1.11425	0	10.6207	8.56623	3	53.7744	0	5	11	0	263	6	1	2	0	6	6	14.8889	15.0753	25.451	3	1.75	16.3417	1.87879	7.97866	2.75804	15.9573	-1.47102	1.75023	7	5.84213	9.57439	1.87879	1	1	0	20	1.65911	124	2.35431
folder_2017-3-8_file_541 unc97 day 5_2-exported	8.16444	0.805517	47	107.557	0.666667	1.09075	0	8.2069	23.9855	2	57.1511	0	3	7	0	323	4	1	3	0	4	4	7.62224	34.4755	22.6757	2	1.33333	17.2643	1.37398	12.4789	2.89977	24.9578	-1.44008	6.15441	5	3.82439	23.7304	1.37398	1	1	2	20	2.45859	169	0.613088
folder_2017-3-8_file_541 unc97 day 5_3-exported	6.97643	0.818528	36.8571	115.3	0.666667	1.10997	0	9.17241	18.9775	2	48.835	0	3	7	0	252	4	1	3	0	4	4	12.5123	30.5337	18.3013	2	1.33333	18.1868	1.38095	11.5586	2.81932	23.1173	-1.61054	19.2227	7	4.20006	21.7836	1.38095	1	1	1	20	3.94974	145	0.834249
folder_2017-3-8_file_541 unc97 day 5_4-exported	7.67995	0.806656	45.4286	47.625	0	1.10922	0	4.82759	13.5742	3	53.7596	0	3	7	0	312	4	1	1	0	4	4	13.2322	13.2322	32.594	3	2	14.2331	1.6701	9.54875	2.73661	19.0975	-1.62834	19.8805	11	NaN	NaN	1.6701	1	1	3	NaN	4.03359	162	2.28587
folder_2017-3-8_file_541 unc97 day 5_5-exported	7.8658	0.744184	42.8571	83.1441	0.666667	1.15979	0	10.6207	9.75233	3	55.0606	0	3	7	0	294	4	1	3	0	4	4	18.1863	22.1678	32.8929	2	1.33333	16.0782	1.65789	8.28473	2.77306	16.5695	-1.60769	9.7362	10	7.82194	13.6974	1.65789	1	1	0	20	3.12472	126	3.29474
folder_2017-3-8_file_541 unc97 day 5_6-exported	5.53023	0.805361	29.3333	88.825	0.75	1.12446	0	8.2069	15.0239	3	49.7721	0	4	9	0	256	5	1	4	0	5	5	9.20106	25.0333	24.7388	2	1.25	15.0239	1.7284	9.03036	2.71703	18.0607	-1.51059	0.841977	4	2.6661	11.5137	1.7284	2	1	1	20	0.870689	140	0.525309
folder_2017-6-26_file_525 day 3_1-exported	10.7819	0.859373	57	89.6462	0.5	1.04977	0	11.5862	21.4815	2	53.9097	0	2	5	0	281	3	1	2	0	3	3	0.931883	32.7088	21.2009	2	1.5	16.21	1.38095	13.8767	3.18146	27.7533	-0.739805	-1.78232	2	2.09955	8.65903	1.38095	1	1	1	20	0.496217	174	0.237714
folder_2017-6-26_file_525 day 3_2-exported	7.14273	0.775087	37.7333	95.3233	0.571429	1.14232	0	12.5517	18.8457	3	107.141	0	7	15	0	552	8	1	1	0	8	8	15.0605	15.0605	62.9087	3	3.66667	23.8537	2.35385	14.6398	2.66099	29.2796	-1.56889	-0.838904	6	5.12327	19.2928	2.35385	2.5	1	1	20	0.514558	306	1.87382
folder_2017-6-26_file_525 day 3_3-exported	5.25508	0.833124	28.4615	99.2686	0.833333	1.10303	0	8.68966	26.4894	3	68.3161	0	6	13	0	358	7	1	6	0	7	7	2.4229	33.4261	34.89	2	1.16667	18.9775	1.47368	14.4539	3.12302	28.9077	-0.861802	7.0335	6	3.18836	1.75198	1.47368	1	1	3	20	2.30763	196	0.720893
folder_2017-6-26_file_525 day 3_4-exported	15.1748	0.783572	89.2	21.186	0.5	1.12797	0	3.37931	19.5047	2	75.8739	0	2	5	0	442	3	1	2	0	3	3	0.922517	19.518	56.3559	2	1.5	21.3497	2.18045	12.649	2.92463	25.298	-0.884219	35.3509	10	NaN	NaN	2.18045	2	1	1	NaN	4.45517	290	0.891433
folder_2017-6-26_file_525 day 3_5-exported	7.27923	0.773289	41.5	113.91	0.333333	1.12076	0	6.27586	18.9775	3	72.7923	0	4	10	0	406	6	1	2	0	6	6	16.7673	27.0124	35.8779	3	2	25.6987	1.47097	15.7737	2.83673	31.5474	-1.56285	3.29575	5	3.57392	20.6902	1.47097	1	1	1	20	1.92503	228	0.70532
folder_2017-6-26_file_525 nlg-1 lat-2 day 3_1-exported	6.08269	0.840752	33.3333	78.2953	0.5	1.09075	0	9.65517	18.1868	4	72.9923	0	5	12	0	389	7	1	3	0	7	7	26.067	31.6564	39.8316	3	2.08333	20.8225	1.69403	14.4244	2.74776	28.8488	-1.68494	9.72002	9	5.57468	22.7754	1.69403	1	1	0	20	2.83081	227	1.76282
folder_2017-6-26_file_525 nlg-1 lat-2 day 3_2-exported	9.17235	0.748342	47.3	132.216	1	1.13085	0	10.1379	13.8378	2	91.7235	0	4	10	0	464	6	1	4	0	6	6	25.2929	38.0255	53.6981	2	1.5	17.1325	2.62069	10.0275	2.52606	20.055	-1.69154	1.91154	10	6.43443	17.9562	2.62069	3	1	2	20	1.31121	228	3.91259
folder_2017-6-26_file_525 nlg-1 lat-2 day 3_3-exported	9.87188	0.717031	55.5455	83.8903	0.4	1.15025	0	8.68966	13.8378	4	108.591	0	5	11	0	601	6	1	3	0	6	6	21.4154	25.1821	78.1297	3	1.83333	21.3497	2.92473	9.45148	2.49115	18.903	-1.60336	0.904769	9	7.93294	17.8756	2.92473	3	1	2	20	1.06334	272	4.15732
folder_2017-6-26_file_525 nlg-1 lat-2 day 3_4-exported	9.23171	0.729734	52.6667	103.876	0.233333	1.17969	0	7.24138	22.6676	3	110.781	0	5	12	0	621	7	1	2	0	7	7	30.25	31.2045	68.8637	3	1.91667	19.3729	2.24409	12.9164	2.79025	25.8328	-1.31689	9.03463	11	8.26737	18.0419	2.24409	2	1	2	20	3.00344	285	4.04312
folder_2017-6-26_file_525 nlg-1 lat-2 day 3_5-exported	9.58404	0.820019	51	81.1297	0.5	1.08264	0	9.65517	19.6364	4	124.592	0	6	13	0	651	7	1	4	0	7	7	13.6058	26.3166	90.6065	3	2	30.4431	2.64211	10.5289	2.52736	21.0577	-1.6797	6.37736	12	7.33821	14.3372	2.64211	2	1	0	20	2.06534	251	4.12587
folder_2017-6-26_file_525 nlg-1 lat-2 day 3_6-exported	9.68056	0.823007	55.9412	106.857	0.434524	1.08332	0	12.5517	12.5199	4	164.57	0	8	17	0	935	9	1	2	0	9	9	2.37219	11.8187	96.3446	3	2.25	46.9166	3.22543	17.5316	3.0793	35.0632	-0.235042	0.607657	10	5.61543	5.0964	3.22543	4	1	1	20	0.357658	558	2.91981
folder_2017-6-26_file_525 nlg-1 lat-2 day 3_7-exported	8.28027	0.797079	47.4444	78.7583	0.75	1.10345	0	7.72414	16.4735	3	74.5224	0	4	9	0	419	5	1	4	0	5	5	12.0737	45.346	29.1764	2	1.25	37.6914	1.7563	11.9247	2.74815	23.8494	-1.56207	10.2335	8	NaN	NaN	1.7563	1	1	2	NaN	2.65365	209	1.28757
folder_2017-6-26_file_525 nlg-1 lat-2 day 3_8-exported	8.99451	0.764253	48.8571	102.932	0.619048	1.10956	0	9.17241	20.559	4	125.923	0	7	14	0	671	8	2	6	0	8	8	7.01257	34.7186	91.2046	3	1.33333	21.7451	3.21905	11.314	3.28535	22.6281	0.13825	0.953253	11	8.4807	5.8746	3.21905	2	1	1	20	1.1906	338	4.74963
folder_2017-6-5_file_525 day 3_1-exported	7.35883	0.850942	40.4444	71.1032	0.75	1.09202	0	7.72414	26.2259	2	66.2295	0	4	9	0	356	5	1	4	0	5	5	13.2273	28.1523	38.0771	2	1.25	23.3265	1.42857	17.4911	2.83187	34.9822	-1.58354	2.47883	4	2.79652	24.9274	1.42857	1	1	1	20	1.44905	240	0.378101
folder_2017-6-5_file_525 day 3_2-exported	7.53573	0.82047	42.1	107.751	0.444444	1.0899	0	7.72414	17.0007	3	75.3573	0	4	10	0	412	6	1	2	0	6	6	22.1273	32.1895	35.4249	3	2	33.7378	1.42938	18.2787	2.77929	36.5575	-1.75686	0.210662	3	3.1952	29.2875	1.42938	1	1	0	20	1.3816	253	0.564587
folder_2017-6-5_file_525 day 3_4-exported	5.74394	0.782074	30.8182	103.928	0.466667	1.13568	0	11.1034	17.6596	3	63.1833	0	5	11	0	329	6	1	2	0	6	6	18.7256	26.6992	23.9012	3	1.75	21.4815	1.49624	14.5941	2.80209	29.1882	-1.62555	7.17843	6	NaN	NaN	1.49624	1	1	5	NaN	2.52833	199	0.873092
folder_2017-6-5_file_525 day 3_5-exported	7.68694	0.831916	47	46.6483	0.75	1.08674	0	2.89655	22.5358	3	69.1824	0	4	9	0	415	5	1	4	0	5	5	25.3468	49.754	19.4285	2	1.25	37.6914	1.21849	21.6369	2.90311	43.2739	-1.55241	1.65575	3	2.22966	40.7176	1.21849	1	1	1	20	1.67927	290	0.188349
folder_2017-6-5_file_525 day 3_6-exported	7.20528	0.796783	39.7778	95.9133	0.75	1.11374	0	3.37931	23.0629	3	64.8476	0	4	9	0	350	5	1	4	0	5	5	20.0564	30.5633	34.2842	2	1.25	17.2643	1.65714	14.4284	2.73366	28.8569	-1.72859	6.51349	8	4.73638	19.7223	1.65714	1	1	0	20	2.32122	232	1.42117
folder_2017-6-5_file_525 lat-2tm463 day 3_10-exported	7.46441	0.809623	42.9231	102.231	0.533333	1.11796	0	12.069	15.6828	4	97.0373	0	6	13	0	546	7	1	1	0	7	7	26.1562	26.1562	49.231	3	3.2	39.1411	1.46729	21.5375	2.87161	43.0751	-1.5273	5.10096	6	3.23539	23.661	1.46729	1	1	0	20	2.18659	314	0.7947
folder_2017-6-5_file_525 lat-2tm463 day 3_11-exported	9.32204	0.745989	51.4667	90.2295	0.6	1.15974	0	8.2069	18.1868	3	139.831	0	7	15	0	758	8	1	2	0	8	8	9.51684	14.7748	90.587	3	2.05	27.6755	2.85161	16.1176	2.58448	32.2353	-1.6175	0.553215	10	5.73474	24.0718	2.85161	3	1	0	20	0.560186	442	2.78953
folder_2017-6-5_file_525 lat-2tm463 day 3_1-exported	7.71852	0.810904	43.9091	113.277	0.466667	1.10881	0	3.86207	22.0086	3	84.9037	0	5	11	0	473	6	1	2	0	6	6	22.226	25.835	45.204	3	1.75	26.3576	1.77457	17.1783	2.68219	34.3565	-1.83661	2.41807	7	3.52427	22.5714	1.77457	1	1	0	20	1.47264	307	1.30354
folder_2017-6-5_file_525 lat-2tm463 day 3_2-exported	12.9586	0.771464	74	87.2274	0.833333	1.13774	0	6.75862	29.6523	3	168.462	0	6	13	0	950	7	1	6	0	7	7	19.863	112.676	55.7861	2	1.16667	37.955	2.39565	23.0693	2.61079	46.1386	-1.77711	-1.00114	5	3.97462	39.0868	2.39565	2	1	2	20	0.0953358	551	1.09605
folder_2017-6-5_file_525 lat-2tm463 day 3_3-exported	8.45647	0.791902	46.1538	117.51	0.5	1.09916	0	8.68966	20.559	3	109.934	0	6	13	0	588	7	1	2	0	7	7	13.8269	28.3981	66.2129	3	1.875	38.2186	1.67725	20.2895	2.84587	40.579	-1.50342	1.14776	5	4.6971	40.3631	1.67725	1	1	1	20	1.55643	317	1.31549
folder_2017-6-5_file_525 lat-2tm463 day 3_4-exported	8.98018	0.763693	49.2727	102.919	0.466667	1.14591	0	9.17241	24.5126	5	98.7819	0	5	11	0	532	6	1	2	0	6	6	34.4139	40.9087	37.8031	3	1.75	28.8616	1.66484	19.0915	2.71802	38.183	-1.82922	16.2302	10	NaN	NaN	1.66484	1	1	4	NaN	3.40853	303	1.51688
folder_2017-6-5_file_525 lat-2tm463 day 3_5-exported	6.76385	0.846052	39.2	81.1905	0.642857	1.10167	0	9.65517	15.8146	3	101.458	0	7	15	0	574	8	1	3	0	8	8	24.8676	32.49	61.6105	3	1.66667	28.598	2.08228	15.8333	2.59406	31.6666	-1.96207	0.874694	8	6.00732	29.6496	2.08228	1	1	0	20	1.40519	329	2.89128
folder_2017-6-5_file_525 lat-2tm463 day 3_6-exported	7.49576	0.81529	41.3333	99.5766	0.75	1.0911	0	7.24138	17.2643	3	67.4618	0	4	9	0	364	5	1	4	0	5	5	14.8737	32.9978	34.464	2	1.25	30.8384	1.35366	17.2616	2.88542	34.5231	-1.50212	7.90849	5	2.75587	24.145	1.35366	1	1	1	20	2.43259	222	0.426306
folder_2017-6-5_file_525 lat-2tm463 day 3_7-exported	13.53	0.776683	71.9	81.8262	0.8	1.10408	0	13.0345	33.3424	3	135.3	0	5	10	0	710	6	2	4	0	6	6	31.6323	31.55	103.75	2	1.5	47.7073	2.60674	19.267	3.24277	38.534	0.0640093	-0.983063	5	4.17189	10.4499	2.60674	3	1	0	20	-0.239042	464	1.15521
folder_2017-6-5_file_525 lat-2tm463 day 3_8-exported	9.70955	0.790557	52.3333	89.1677	0.75	1.10892	0	11.5862	14.2331	3	87.3859	0	4	9	0	463	5	1	4	0	5	5	10.1332	29.7984	57.5875	2	1.25	33.2106	2.01639	13.1851	2.71991	26.3703	-1.58675	4.43385	9	4.70769	20.486	2.01639	1	1	1	20	1.84524	246	2.28072
folder_2017-6-5_file_525 lat-2tm463 day 3_9-exported	8.17916	0.804538	45	106.237	0.6	1.10203	0	7.72414	21.3497	3	106.329	0	6	13	0	573	7	1	1	0	7	7	17.7849	17.7849	39.2658	3	3.2	42.6994	1.67839	21.2277	3.09789	42.4554	-0.767928	2.11012	6	3.82148	5.36053	1.67839	1	1	1	20	1.46851	334	0.875844
folder_2017-6-5_file_525 ptp-3 ok244 day 3_10-exported	5.02399	0.795941	28.3846	100.119	0.5	1.11381	0	12.5517	17.6596	4	65.3119	0	6	13	0	357	7	1	4	0	7	7	4.90784	26.9768	19.5768	3	2	14.1013	1.81443	10.2718	2.72451	20.5435	-1.58493	3.76051	7	5.01071	15.4076	1.81443	1	1	1	20	1.96631	176	1.75687
folder_2017-6-5_file_525 ptp-3 ok244 day 3_11-exported	11.3175	0.730031	58	79.6609	1	1.14951	0	13.5172	18.055	3	135.81	0	5	12	0	685	7	1	5	0	7	7	14.9166	100.913	34.8969	2	1.4	35.8464	2.06667	19.1256	2.71392	38.2511	-1.64623	6.13386	10	4.63091	30.7875	2.06667	2	1	1	20	1.86173	341	1.87967
folder_2017-6-5_file_525 ptp-3 ok244 day 3_12-exported	5.58183	0.806932	30.6154	91.0756	0.833333	1.0968	0	11.1034	9.88412	4	72.5637	0	6	13	0	386	7	1	6	0	7	7	1.83537	33.1917	39.372	2	1.16667	34.9239	1.58219	16.0071	3.09771	32.0142	-0.822131	0.449301	4	NaN	NaN	1.58219	1	2	5	NaN	1.05203	231	0.534577
folder_2017-6-5_file_525 ptp-3 ok244 day 3_1-exported	6.19729	0.790501	33.0909	72.9225	0.8	1.12187	0	8.68966	20.1636	3	68.1702	0	5	11	0	354	6	1	5	0	6	6	15.8897	25.6243	42.5459	2	1.2	13.8378	1.87387	12.1793	2.7103	24.3587	-1.65411	-0.339131	6	4.37029	15.0581	1.87387	1	1	0	20	1.09751	208	1.78395
folder_2017-6-5_file_525 ptp-3 ok244 day 3_2-exported	6.78548	0.758261	35	110.25	0.833333	1.12866	0	14.4828	14.8921	5	88.2112	0	6	13	0	443	7	1	6	0	7	7	37.0661	51.7144	36.4968	2	1.16667	23.0629	1.96522	13.2164	2.65024	26.4328	-1.78045	5.14091	9	5.84159	22.7229	1.96522	1	1	1	20	2.22595	226	2.61281
folder_2017-6-5_file_525 ptp-3 ok244 day 3_3-exported	6.69837	0.69438	34.3333	95.1329	0.333333	1.1762	0	8.68966	19.1093	3	60.2853	0	4	9	0	301	5	1	1	0	5	5	17.7724	17.7724	26.1035	3	2.33333	19.9	1.35484	14.2906	2.8793	28.5812	-1.50932	8.43139	5	2.88816	13.4773	1.35484	1	1	3	20	2.66414	168	0.555993
folder_2017-6-5_file_525 ptp-3 ok244 day 3_4-exported	7.66877	0.770937	43.4667	57.4175	0.571429	1.10886	0	9.17241	17.2643	3	115.032	0	7	15	0	638	8	1	5	0	8	8	5.9208	37.3222	71.3392	3	2.2	40.459	1.89048	21.4903	2.98759	42.9806	-0.970915	1.37905	7	4.00429	15.218	1.89048	2	1	1	20	1.09887	397	1.12192
folder_2017-6-5_file_525 ptp-3 ok244 day 3_5-exported	4.76452	0.791509	25.0909	88.1522	0.8	1.12326	0	7.24138	19.7682	3	52.4097	0	5	11	0	266	6	1	5	0	6	6	21.6961	34.7656	17.6441	2	1.2	16.3417	1.25217	12.8571	2.88956	25.7142	-1.54241	20.5048	6	NaN	NaN	1.25217	1	1	5	NaN	4.13762	144	0.541114
folder_2017-6-5_file_525 ptp-3 ok244 day 3_6-exported	7.03804	0.794395	39.1333	107.209	0.571429	1.11741	0	9.17241	26.0941	4	105.571	0	7	15	0	573	8	1	3	0	8	8	18.942	33.9176	60.4239	3	1.66667	27.412	1.87845	18.9603	2.73957	37.9207	-1.70441	1.44517	7	5.5352	26.5445	1.87845	1	1	0	20	1.56893	340	2.02959
folder_2017-6-5_file_525 ptp-3 ok244 day 3_7-exported	5.69559	0.782914	29.3636	103.358	0.8	1.12503	0	6.75862	16.0782	3	62.6515	0	5	11	0	313	6	1	5	0	6	6	16.8618	28.3772	34.2743	2	1.2	19.7682	1.67593	12.3526	2.81313	24.7051	-1.4408	2.71769	5	3.52644	9.00466	1.67593	1	1	1	20	1.4842	181	0.744462
folder_2017-6-5_file_525 ptp-3 ok244 day 3_8-exported	6.30228	0.770527	37	105.33	0.8	1.11797	0	2.89655	16.8689	4	69.3251	0	5	11	0	397	6	1	5	0	6	6	17.3344	30.8001	38.525	2	1.2	20.8225	1.82609	13.1443	2.67221	26.2887	-1.77125	0.866216	5	4.92191	18.4213	1.82609	1	1	0	20	1.42846	252	1.66296
folder_2017-6-5_file_525 ptp-3 ok244 day 3_9-exported	9.87295	0.700726	54.2308	91.6911	0.555556	1.17725	0	13.5172	14.7603	5	128.348	0	6	13	0	693	7	1	3	0	7	7	32.0089	48.8096	24.8457	3	1.66667	47.8391	1.63948	24.7374	2.75573	49.4749	-1.82416	4.78422	8	4.68026	49.0484	1.63948	1	1	2	20	2.13164	382	1.43843
folder_2017-6-9_file_525 day 3_1-exported	7.93547	0.729207	43.7778	126.404	0.75	1.14771	0	4.34483	26.753	2	71.4192	0	4	9	0	386	5	1	4	0	5	5	14.9959	22.9792	48.44	2	1.25	12.6517	1.71318	13.5688	2.70909	27.1376	-1.69252	7.87317	7	NaN	NaN	1.71318	1	1	2	NaN	2.36372	221	1.01865
folder_2017-6-9_file_525 day 3_2-exported	6.35993	0.787019	35.9091	112.059	0.8	1.13425	0	7.72414	21.8768	2	69.9592	0	5	11	0	385	6	1	5	0	6	6	34.4706	42.5516	27.4076	2	1.2	27.2802	1.4375	16.26	2.79901	32.5201	-1.721	4.81842	6	4.51265	28.8386	1.4375	1	1	0	20	2.38864	230	1.07783
folder_2017-6-9_file_525 day 3_3-exported	6.27627	0.789604	35.7895	98.916	0.481481	1.11991	0	9.65517	20.9543	5	119.249	0	9	19	0	662	10	1	2	0	10	10	19.8174	20.4538	34.9005	3	2.46429	31.3656	2.26351	15.1284	2.82019	30.2568	-1.18497	5.40418	9	5.12936	7.20399	2.26351	2	1	2	20	1.88516	335	1.69199
folder_2017-6-9_file_525 day 3_4-exported	6.43465	0.786093	36.1538	104.918	0.583333	1.11045	0	5.31034	26.4894	4	83.6505	0	6	13	0	458	7	1	2	0	7	7	18.9335	26.8554	33.6651	3	1.875	28.8616	1.43386	19.1595	2.88424	38.319	-1.46095	11.4052	6	NaN	NaN	1.43386	1	1	4	NaN	2.51962	271	0.459698
folder_2017-6-9_file_525 day 3_5-exported	8.77179	0.686266	48.6667	103.987	0.75	1.21433	0	11.5862	17.396	2	105.261	0	5	12	0	573	7	1	5	0	7	7	0.504541	23.473	81.7885	2	1.4	33.8696	2.77477	11.6725	2.90227	23.3449	-0.715958	3.62582	9	6.56181	9.97466	2.77477	2	1	2	20	1.93197	308	2.10336
folder_2017-6-9_file_525 lat-2 tm463 day 3_10-exported	6.81134	0.801307	41.4667	83.2203	0.452381	1.10018	0	3.86207	23.3265	3	102.17	0	7	15	0	608	8	1	2	0	8	8	28.9268	33.375	42.664	3	2.05	33.7378	1.92386	18.3517	2.65364	36.7033	-1.91323	1.69278	8	5.88979	26.4039	1.92386	1	1	0	20	1.58884	379	2.29519
folder_2017-6-9_file_525 lat-2 tm463 day 3_11-exported	11.4485	0.729124	61	111.018	0.466667	1.13396	0	13.0345	17.5278	3	125.933	0	5	11	0	661	6	1	2	0	6	6	17.4164	30.7583	86.7211	3	1.75	30.9702	2.32099	17.7572	2.54714	35.5144	-1.95351	2.21622	9	5.35978	26.2498	2.32099	2	1	1	20	1.40982	376	2.3808
folder_2017-6-9_file_525 lat-2 tm463 day 3_12-exported	9.21029	0.787611	52.5333	122.635	0.428571	1.11404	0	5.7931	21.4815	3	138.154	0	7	15	0	774	8	1	3	0	8	8	8.56503	18.0967	50.0402	3	1.66667	43.2265	2.79878	16.3221	3.08249	32.6441	-0.507638	2.1649	14	7.17242	10.0135	2.79878	1.5	1	0	20	1.34677	459	5.38871
folder_2017-6-9_file_525 lat-2 tm463 day 3_13-exported	8.52599	0.796126	49.4	129.445	0.619048	1.11494	0	9.65517	22.7994	4	127.89	0	7	15	0	727	8	1	1	0	8	8	24.2442	24.2442	78.2528	3	3.66667	35.7146	2.07035	19.6732	2.69169	39.3463	-1.74316	5.02436	10	5.31656	22.6539	2.07035	1	1	0	20	1.96908	412	2.40917
folder_2017-6-9_file_525 lat-2 tm463 day 3_1-exported	11.1385	0.731369	56.9231	93.2524	0.5	1.14347	0	7.72414	27.5437	3	144.801	0	6	13	0	728	7	1	4	0	7	7	1.71325	38.6224	96.5052	3	2	38.4822	2.47692	15.106	2.86721	30.2119	-0.944645	14.693	11	NaN	NaN	2.47692	2	1	5	NaN	2.89913	322	1.67776
folder_2017-6-9_file_525 lat-2 tm463 day 3_2-exported	5.40268	0.787401	29.6667	70.7257	0.57619	1.13975	0	13.0345	17.9232	4	113.456	0	10	21	0	603	11	1	5	0	11	11	1.84473	25.4522	53.8211	3	1.6	16.8689	2.78151	12.7126	2.70403	25.4251	-1.25333	3.3257	11	7.90494	19.3921	2.78151	2	1	0	20	1.93634	331	3.96881
folder_2017-6-9_file_525 lat-2 tm463 day 3_3-exported	8.18128	0.743083	47.0909	106.84	0.4	1.10778	0	6.27586	22.2722	4	89.9941	0	5	11	0	508	6	1	3	0	6	6	23.0589	44.9857	38.1146	3	1.83333	38.8775	1.44545	21.5889	2.87394	43.1779	-1.54505	1.76138	5	3.63279	34.3057	1.44545	1	1	1	20	1.75309	318	0.80523
folder_2017-6-9_file_525 lat-2 tm463 day 3_4-exported	12.0815	0.677616	65.6667	65.7923	0.333333	1.19227	0	6.75862	20.4272	3	108.733	0	4	9	0	583	5	1	1	0	5	5	20.531	20.531	49.5286	3	2.33333	30.4431	2.01198	18.0472	2.65685	36.0943	-1.81849	0.0844032	6	4.94278	25.0051	2.01198	1	1	1	20	1.14434	336	1.83118
folder_2017-6-9_file_525 lat-2 tm463 day 3_5-exported	10.5574	0.709706	57.2353	113.883	0.714286	1.14679	0	13.5172	23.3265	4	179.475	0	8	17	0	957	9	1	1	0	9	9	5.05812	5.05812	127.804	3	4.14286	45.2034	4.03478	12.4889	2.87074	24.9779	-0.450875	0.869228	11	8.48857	18.8429	4.03478	3	1	1	20	0.937113	464	4.06895
folder_2017-6-9_file_525 lat-2 tm463 day 3_6-exported	17.07	0.570363	81	115.454	0.5	1.19495	0	16.8966	11.8609	2	85.3502	0	2	5	0	401	3	1	2	0	3	3	26.3881	51.8335	33.5167	2	1.5	20.4272	1.82353	12.8659	2.66524	25.7319	-1.84134	9.53622	11	5.72474	25.7319	1.82353	1	1	1	20	2.8679	186	3.07746
folder_2017-6-9_file_525 lat-2 tm463 day 3_7-exported	7.57378	0.779787	43.6364	110.881	0.4	1.12178	0	6.75862	11.3338	4	83.3116	0	5	11	0	470	6	1	3	0	6	6	19.5278	33.1764	44.5687	3	1.83333	29.257	1.82	14.9912	2.7317	29.9823	-1.63937	-0.404814	5	3.85023	22.9395	1.82	1	1	1	20	0.914734	273	1.16872
folder_2017-6-9_file_525 lat-2 tm463 day 3_8-exported	11.5262	0.745026	66.4444	35.4405	0.75	1.14068	0	7.24138	15.6828	3	103.736	0	4	9	0	590	5	1	4	0	5	5	1.87701	42.9793	60.7565	2	1.25	40.3272	1.8	21.1938	3.01891	42.3875	-0.902965	15.6371	9	NaN	NaN	1.8	2	1	4	NaN	2.92965	387	0.992523
folder_2017-6-9_file_525 lat-2 tm463 day 3_9-exported	7.47525	0.793462	40.4615	102.252	0.833333	1.11738	0	9.65517	13.047	3	97.1783	0	6	13	0	514	7	1	6	0	7	7	18.9707	31.5456	65.6327	2	1.16667	27.9391	1.90071	15.334	2.83044	30.6679	-1.45407	2.61716	9	5.69326	17.3055	1.90071	1	1	0	20	1.7941	268	2.6615
folder_2017-6-9_file_525 ptp-3(ok244) day 3_10-exported	9.05004	0.809898	52.3333	102.053	0.75	1.1032	0	10.1379	18.4504	4	81.4504	0	4	9	0	463	5	1	4	0	5	5	37.2404	45.3296	36.1208	2	1.25	34.1332	1.4898	19.3447	2.75736	38.6894	-1.78735	10.7993	7	2.90207	29.1659	1.4898	1	1	1	20	2.57209	292	0.681947
folder_2017-6-9_file_525 ptp-3(ok244) day 3_1-exported	5.87529	0.773708	27.8182	53.9349	0.466667	1.13837	0	12.069	7.38014	4	64.6282	0	5	11	0	296	6	1	2	0	6	6	14.1034	24.615	29.897	3	1.75	20.0318	1.65934	11.7	2.73964	23.3999	-1.64606	7.67747	7	NaN	NaN	1.65934	1	1	3	NaN	2.62579	151	1.38266
folder_2017-6-9_file_525 ptp-3(ok244) day 3_2-exported	5.01703	0.817963	28.4286	109.365	0.44	1.11219	0	3.86207	19.2411	4	70.2385	0	6	14	0	385	8	1	2	0	8	8	18.1023	25.4198	36.077	3	2	18.7139	1.7218	13.3797	2.7492	26.7595	-1.67159	5.90303	8	5.54005	19.8669	1.7218	1	1	0	20	2.36444	229	1.9902
folder_2017-6-9_file_525 ptp-3(ok244) day 3_3-exported	6.55993	0.762741	36.4444	75.5425	0.333333	1.13059	0	7.24138	13.4424	3	59.0393	0	4	9	0	320	5	1	1	0	5	5	18.7656	18.7656	27.3795	3	2.33333	20.4272	1.65741	11.4286	2.68754	22.8572	-1.77161	3.65798	7	4.62296	22.0027	1.65741	1	1	2	20	1.92409	179	1.38621
folder_2017-6-9_file_525 ptp-3(ok244) day 3_4-exported	8.23536	0.739723	42.5556	97.8731	0.25	1.16353	0	15.4483	17.2643	4	74.1182	0	4	9	0	375	5	1	2	0	5	5	22.0684	38.0304	28.013	3	1.75	21.3497	1.51095	15.591	2.79289	31.1819	-1.64041	2.83208	5	3.11909	24.3036	1.51095	1	1	0	20	1.75017	207	0.692894
folder_2017-6-9_file_525 ptp-3(ok244) day 3_5-exported	4.08076	0.81158	21.9375	107.335	0.533333	1.09781	0	9.65517	6.19405	5	65.2922	0	7	16	0	336	9	1	3	0	9	9	11.2968	26.1484	30.3474	3	1.79167	20.8225	1.78	11.4554	2.87371	22.9108	-1.40021	15.0682	13	7.12837	14.1167	1.78	1	1	1	20	3.68733	178	4.11273
folder_2017-6-9_file_525 ptp-3(ok244) day 3_6-exported	10.3354	0.780764	57.0667	90.2997	0.535714	1.11048	0	14	16.7371	5	155.031	0	6	15	0	842	9	1	1	0	9	9	13.6819	13.6819	100.359	3	3.4	45.4669	3.24503	15.8409	3.08473	31.6819	-0.22982	1.3967	11	6.06449	7.81486	3.24503	4	1	0	20	0.491545	490	3.09289
folder_2017-6-9_file_525 ptp-3(ok244) day 3_7-exported	8.04075	0.787832	42.9	123.957	0.666667	1.10624	0	11.1034	14.3649	3	80.4075	0	4	10	0	420	6	1	4	0	6	6	23.9312	39.4049	41.0026	2	1.5	33.7378	1.41463	18.0781	2.84407	36.1562	-1.61981	11.8789	6	4.30174	27.0617	1.41463	1	1	0	20	3.30962	232	0.992668
folder_2017-6-9_file_525 ptp-3(ok244) day 3_8-exported	5.57735	0.796941	30.5333	116.283	0.666667	1.13421	0	6.27586	16.4735	3	83.6602	0	7	15	0	444	8	1	1	0	8	8	20.4543	20.4543	36.8224	3	3.66667	30.0477	1.59494	17.0593	2.82471	34.1187	-1.56219	4.31859	7	3.3945	19.1239	1.59494	1	1	0	20	1.9063	252	1.08329
folder_2017-6-9_file_525 ptp-3(ok244) day 3_9-exported	6.33216	0.82054	35.8182	114.567	0.5	1.0935	0	4.34483	17.6596	3	69.6537	0	5	11	0	384	6	1	1	0	6	6	19.1696	19.1696	31.6069	3	2.75	33.2106	1.32597	18.5294	2.87852	37.0587	-1.54224	4.24132	4	2.21812	15.8529	1.32597	1	1	1	20	1.98139	240	0.354266
folder_2017-7-26_file_541 day 3_1-exported	8.8391	0.864393	53.3333	117.792	0.75	1.07099	0	5.7931	16.21	3	79.5519	0	4	9	0	472	5	1	4	0	5	5	4.39052	56.0826	23.4693	2	1.25	45.8623	1.21757	22.6944	2.91823	45.3887	-1.52574	4.58411	3	2.67195	39.286	1.21757	1	1	2	20	2.33909	291	0.263387
folder_2017-7-26_file_541 day 3_2-exported	8.61395	0.812735	49.8	96.0216	0.8	1.09227	0	6.27586	26.2259	3	86.1395	0	5	10	0	489	6	2	4	0	6	6	32.4338	47.5912	38.5483	2	1.5	40.9861	1.61194	19.8847	3.13892	39.7694	-0.635823	-1.58441	3	2.1547	0.198847	1.61194	2	1	3	20	-0.34041	324	0.248657
folder_2017-7-26_file_541 day 3_3-exported	9.64502	0.805089	56.0769	113.145	0.833333	1.09986	0	14.9655	13.706	5	125.385	0	6	13	0	717	7	1	6	0	7	7	28.7142	61.9575	63.4279	2	1.16667	29.5206	2.1716	16.7967	2.57628	33.5934	-1.92839	2.07808	8	4.78678	20.5959	2.1716	2	1	1	20	1.39467	367	2.19062
folder_2017-7-26_file_541 day 3_4-exported	7.69743	0.742707	44.8462	107.27	0.6	1.10892	0	9.65517	13.3106	4	100.067	0	6	13	0	571	7	1	1	0	7	7	22.0548	22.0548	48.4346	3	3.2	29.257	2.17419	15.5416	2.58883	31.0832	-1.88049	0.652823	8	5.08974	23.4133	2.17419	1	1	0	20	1.13682	337	2.30063
folder_2017-7-26_file_541 day 3_5-exported	10.6073	0.7298	55.0909	125.769	0.8	1.15027	0	17.3793	11.8609	4	116.68	0	5	11	0	596	6	1	5	0	6	6	36.8769	61.8868	54.793	2	1.2	33.8696	2.13376	18.1339	2.56248	36.2679	-2.04233	5.26811	11	5.94135	29.5258	2.13376	1	1	1	20	1.86398	335	2.62943
folder_2017-7-26_file_541 day 3_6-exported	5.82691	0.855774	34.5556	87.6484	0.75	1.07169	0	2.41379	20.8225	4	52.4422	0	4	9	0	303	5	1	4	0	5	5	19.6991	39.6602	12.782	2	1.25	24.908	1.21714	16.1579	2.8845	32.3157	-1.5865	6.91918	4	2.90564	29.1584	1.21714	1	1	1	20	2.67031	213	0.297406
folder_2017-7-26_file_541 day 3_7-exported	7.77942	0.764106	41.8182	112.476	0.466667	1.12472	0	11.5862	23.0629	3	85.5736	0	5	11	0	450	6	1	2	0	6	6	19.1396	32.6183	35.148	3	1.75	31.102	1.50279	19.5233	2.88456	39.0466	-1.43982	18.1256	8	NaN	NaN	1.50279	1	1	7	NaN	3.27291	269	0.745779
folder_2017-7-26_file_541 day 3_8-exported	10.2255	0.793703	58.625	69.2107	0	1.11514	0	6.75862	18.055	3	81.8044	0	3	8	0	462	5	1	1	0	5	5	14.5419	14.5419	48.7445	3	2.25	27.1484	1.72993	13.9214	2.79823	27.8428	-1.52294	19.8237	10	NaN	NaN	1.72993	1	2	1	NaN	3.78401	237	1.80152
folder_2017-7-26_file_sup-17 541 day 3_10-exported	9.13105	0.786438	48.7143	85.9823	0.666667	1.09969	0	7.72414	25.6987	3	63.9173	0	3	7	0	335	4	1	3	0	4	4	27.2389	39.958	23.9593	2	1.33333	12.3881	1.288	13.8314	2.87146	27.6628	-1.5687	8.05477	5	3.08639	19.8548	1.288	1	1	1	20	2.75435	161	0.497032
folder_2017-7-26_file_sup-17 541 day 3_11-exported	9.79535	0.728897	52.3333	89.7206	0.571429	1.13088	0	9.17241	20.559	3	146.93	0	7	15	0	771	8	1	3	0	8	8	16.1927	20.0551	101.511	3	1.66667	26.4894	3.31193	11.8651	2.3887	23.7302	-1.82941	1.16053	12	7.15165	19.9949	3.31193	3	1	0	20	0.879926	361	4.95736
folder_2017-7-26_file_sup-17 541 day 3_1-exported	11.3008	0.709153	55.5556	95.9056	0.75	1.12867	0	8.2069	24.7762	3	101.707	0	4	9	0	492	5	1	4	0	5	5	31.3255	46.3721	55.3348	2	1.25	20.9543	1.79856	16.5592	2.69915	33.1184	-1.74471	2.47056	6	3.96409	21.599	1.79856	1	1	0	20	1.43998	250	1.10406
folder_2017-7-26_file_sup-17 541 day 3_2-exported	7.70483	0.749799	48.2	69.5471	0.5	1.15301	0	2.89655	20.4272	2	38.5241	0	2	5	0	237	3	1	2	0	3	3	16.3243	23.7003	14.8239	2	1.5	6.45762	1.2087	10.2193	2.91899	20.4386	-1.49182	13.2101	5	NaN	NaN	1.2087	1	1	2	NaN	3.69377	139	0.517468
folder_2017-7-26_file_sup-17 541 day 3_3-exported	5.7792	0.84283	32.5556	66.0666	0.75	1.07604	0	6.27586	24.1172	3	52.0128	0	4	9	0	285	5	1	4	0	5	5	10.6245	31.373	20.6398	2	1.25	9.88412	1.40625	12.9829	2.85759	25.9658	-1.48969	7.71903	5	NaN	NaN	1.40625	1	1	4	NaN	2.07234	180	0.384843
folder_2017-7-26_file_sup-17 541 day 3_4-exported	7.89551	0.707092	42.1429	103.942	0.666667	1.17673	0	6.75862	22.0086	3	55.2686	0	3	7	0	289	4	1	3	0	4	4	20.1101	23.2178	32.0508	2	1.33333	7.51193	1.36634	11.2952	2.7979	22.5905	-1.63356	8.61662	5	3.50591	21.4609	1.36634	1	1	1	20	2.43281	138	0.434455
folder_2017-7-26_file_sup-17 541 day 3_5-exported	8.78436	0.756986	45.75	138.634	0.5	1.12358	0	13.5172	14.2331	4	70.2749	0	3	8	0	359	5	1	3	0	5	5	18.9222	34.2392	36.0357	2	1.66667	24.3808	1.66116	13.959	2.76817	27.918	-1.61382	5.15518	6	4.08242	20.2406	1.66116	1	1	1	20	2.1393	201	1.15923
folder_2017-7-26_file_sup-17 541 day 3_6-exported	6.46285	0.804257	37.9231	56.5029	0.833333	1.10282	0	7.24138	22.0086	5	84.017	0	6	13	0	481	7	1	6	0	7	7	16.2627	45.0722	38.9448	2	1.16667	21.3497	1.66452	15.166	2.87298	30.3321	-1.39126	10.4082	8	5.13761	11.4238	1.66452	1	1	1	20	3.05251	258	1.60101
folder_2017-7-26_file_sup-17 541 day 3_7-exported	7.209	0.817232	40.0667	139.268	0.619048	1.10315	0	5.31034	23.0629	4	108.135	0	7	15	0	587	8	1	1	0	8	8	0.263576	0.263576	42.0787	3	3.66667	25.5669	3.57647	8.67299	2.62705	17.346	-0.967621	-1.01505	8	6.54381	15.4875	3.57647	3	1	0	20	0.513211	304	2.96134
folder_2017-7-26_file_sup-17 541 day 3_8-exported	7.58731	0.824676	43.875	84.928	0.75	1.06816	0	3.37931	26.753	2	60.6985	0	4	8	0	344	5	2	3	0	5	5	26.7613	19.7744	40.9241	2	1.66667	20.0318	1.97619	12.1726	2.98919	24.3452	-0.83523	2.54202	5	3.29954	17.9181	1.97619	2	1	1	19	0.695576	249	0.439429
folder_2017-7-26_file_sup-17 541 day 3_9-exported	5.70383	0.781045	33.1111	116.038	0.75	1.10848	0	5.7931	16.7371	2	51.3345	0	4	9	0	290	5	1	4	0	5	5	17.0485	24.333	27.0015	2	1.25	10.4113	1.49451	9.01598	2.76005	18.032	-1.62041	11.3635	7	NaN	NaN	1.49451	1	1	5	NaN	2.97408	136	0.986081
folder_2017-7-28_file_541 day 3_1-exported	7.99295	0.839853	44.1818	82.2699	0.8	1.08808	0	7.72414	21.6133	4	87.9224	0	5	11	0	476	6	1	5	0	6	6	13.2755	37.0294	50.893	2	1.2	27.8073	1.83117	16.1236	2.72429	32.2472	-1.6028	0.404076	5	3.16133	13.489	1.83117	2	1	2	20	0.645177	282	0.598761
folder_2017-7-28_file_541 day 3_2-exported	8.19787	0.858064	50.5882	111.968	0.65	1.07787	0	10.6207	16.7371	4	139.364	0	8	17	0	844	9	1	3	0	9	9	1.18609	36.9755	87.4097	3	1.73333	51.2656	2.41631	21.4911	2.94671	42.9822	-0.833366	1.70996	7	6.29336	33.3482	2.41631	2	1	1	20	1.55676	563	1.92508
folder_2017-7-28_file_541 day 3_3-exported	7.28026	0.805701	40.7692	77.3545	0.266667	1.0893	0	8.68966	22.5358	3	94.6434	0	6	13	0	518	7	1	3	0	7	7	27.1281	40.1245	30.3357	3	1.66667	34.3967	1.59259	19.6075	2.8655	39.2149	-1.41451	4.50215	5	2.72188	11.8896	1.59259	1	1	2	20	1.6381	301	0.529945
folder_2017-7-28_file_541 day 3_4-exported	11.6369	0.816049	65.4286	124.51	0.666667	1.07771	0	9.65517	21.3497	3	81.4582	0	3	7	0	452	4	1	3	0	4	4	23.1031	48.0324	33.4257	2	1.33333	28.7298	1.5896	17.6102	2.85535	35.2203	-1.41833	15.4692	6	NaN	NaN	1.5896	2	2	2	NaN	2.82157	275	0.510821
folder_2017-7-28_file_541 day 3_5-exported	14.4866	0.656091	77.7143	98.4974	0.666667	1.2132	0	10.1379	27.5437	3	101.406	0	3	7	0	538	4	1	3	0	4	4	25.9152	57.8151	43.5912	2	1.33333	40.459	1.48131	23.193	2.7793	46.3861	-1.79022	7.1806	7	3.43284	39.1995	1.48131	1	1	2	20	2.21764	317	0.776644
folder_2017-7-28_file_541 day 3_6-exported	8.05124	0.735077	44.1111	79.86	0.75	1.13827	0	12.069	12.1245	4	72.4612	0	4	9	0	389	5	1	4	0	5	5	11.5669	40.5069	31.9543	2	1.25	24.6444	1.62016	14.1239	2.86752	28.2478	-1.39759	5.16065	6	3.48936	19.4204	1.62016	1	1	1	20	2.13451	209	1.03428
folder_2017-7-28_file_sup-17 541 day 3_1-exported	7.1028	0.83975	42.5556	71.3566	0.75	1.09231	0	3.86207	25.3033	3	63.9252	0	4	9	0	375	5	1	4	0	5	5	17.4756	32.9275	30.9977	2	1.25	12.9152	1.53191	13.3598	2.74341	26.7196	-1.70349	0.766204	4	3.31679	24.0476	1.53191	1	1	1	20	1.31072	216	0.622188
folder_2017-7-28_file_sup-17 541 day 3_2-exported	6.51015	0.831708	35.8462	90.166	0.6	1.09318	0	9.65517	21.3497	3	84.632	0	6	13	0	454	7	1	1	0	7	7	16.4705	16.4705	51.5053	3	3.2	17.396	1.88889	13.0941	2.70111	26.1882	-1.70467	10.0753	11	6.57391	18.4365	1.88889	1	1	0	20	2.89769	238	2.81956
folder_2017-7-28_file_sup-17 541 day 3_3-exported	5.698	0.809312	31	94.1888	0.571429	1.1077	0	14.9655	15.4192	3	85.47	0	7	15	0	451	8	1	3	0	8	8	28.2261	35.697	37.3804	3	1.66667	25.1716	1.64286	15.3669	2.73812	30.7339	-1.75557	13.4225	10	5.01478	23.2162	1.64286	1	1	0	20	3.27888	230	1.82837
folder_2017-7-28_file_sup-17 541 day 3_4-exported	8.31591	0.819785	48.8571	48.5357	0.666667	1.08458	0	2.89655	15.6828	2	58.2114	0	3	7	0	336	4	1	3	0	4	4	13.9797	25.4457	32.7657	2	1.33333	26.2259	1.43949	15.0861	2.85185	30.1722	-1.49567	1.37105	4	2.28267	19.1478	1.43949	1	1	0	20	1.08222	226	0.324841
folder_2017-7-28_file_sup-17 541 day 3_5-exported	8.62527	0.768534	50.6	109.318	0.5	1.12836	0	6.27586	11.9927	3	43.1263	0	2	5	0	249	3	1	2	0	3	3	9.77218	12.1441	30.9823	2	1.5	11.0702	1.86842	7.41386	2.6903	14.8277	-1.50829	3.06329	7	3.84544	7.90812	1.86842	1	1	0	20	1.39079	142	1.36912
folder_2017-7-28_file_sup-17 541 day 3_6-exported	7.30021	0.847708	42.1333	103.261	0.642857	1.07592	0	10.6207	26.8848	5	109.503	0	7	15	0	618	8	1	3	0	8	8	11.2352	26.479	71.6309	3	1.66667	28.2027	1.88889	15.1083	2.78405	30.2167	-1.52517	13.8611	12	NaN	NaN	1.88889	1	1	4	NaN	3.39924	289	2.78363
folder_2017-7-28_file_sup-17 541 day 3_7-exported	7.92562	0.824178	47.5556	97.4199	0.75	1.07351	0	3.86207	24.6444	3	71.3306	0	4	9	0	420	5	1	4	0	5	5	16.3858	33.3437	37.9869	2	1.25	16.3417	1.51429	13.4378	2.77185	26.8757	-1.64983	2.96246	5	3.42367	23.0087	1.51429	1	1	1	20	1.70579	212	0.640082
folder_2017-7-28_file_sup-17 541 day 3_8-exported	8.02007	0.759547	39.6	111.974	0.5	1.13144	0	7.72414	15.551	3	40.1004	0	2	5	0	194	3	1	2	0	3	3	22.7607	32.2263	7.87411	2	1.5	8.56623	1.38571	8.4849	2.80278	16.9698	-1.62335	7.79839	6	5.15678	16.232	1.38571	1	1	0	20	2.92828	97	1.16791
folder_2017-7-28_file_sup-17 541 day 3_9-exported	9.40572	0.77576	54.1538	92.2195	0.833333	1.12124	0	7.72414	25.8305	4	122.274	0	6	13	0	692	7	1	6	0	7	7	11.5358	45.6727	76.6016	2	1.16667	32.5517	2.24211	18.9987	2.70013	37.9975	-1.60094	1.07525	7	5.88787	26.3369	2.24211	2	1	0	20	1.3956	426	2.21621
folder_2017-8-14_file_541 day 3_1-exported	8.24267	0.753955	47.3846	102.169	0.533333	1.12314	0	8.68966	19.9	4	107.155	0	6	13	0	604	7	1	1	0	7	7	21.1787	21.1787	61.2524	3	3.2	32.4199	2.00538	18.5532	2.73909	37.1063	-1.6385	1.7841	7	5.73712	21.4615	2.00538	1	1	0	20	1.6298	373	2.34051
folder_2017-8-14_file_541 day 3_2-exported	5.53441	0.77882	30.6429	98.2412	0.52	1.11231	0	8.68966	16.7371	3	77.4818	0	6	14	0	416	8	1	2	0	8	8	22.6343	29.4147	29.8831	3	2	15.551	2.52041	10.3285	2.54495	20.6571	-1.75353	-0.204948	9	6.78894	14.2683	2.52041	1	1	0	20	1.0029	247	4.31401
folder_2017-8-14_file_541 day 3_3-exported	7.4073	0.761438	38.8889	86.3428	0.75	1.14247	0	12.069	14.8921	3	66.6657	0	4	9	0	342	5	1	4	0	5	5	20.3924	31.2676	35.3981	2	1.25	23.9855	1.48819	14.3759	2.81486	28.7518	-1.60672	7.47958	6	3.92154	22.1343	1.48819	1	1	2	20	2.60628	189	0.966129
folder_2017-8-14_file_541 day 3_4-exported	7.23153	0.822673	43	89.2166	0.666667	1.0868	0	2.89655	16.3417	3	50.6207	0	3	7	0	295	4	1	3	0	4	4	15.9981	23.0746	27.5461	2	1.33333	17.7914	1.52713	12.0193	2.7621	24.0386	-1.67201	7.1161	7	3.68224	18.5923	1.52713	1	1	0	20	2.34815	197	1.00121
folder_2017-8-14_file_541 day 3_5-exported	9.1988	0.802119	51.4615	91.0395	0.833333	1.10821	0	8.2069	24.908	4	119.584	0	6	13	0	657	7	1	6	0	7	7	19.1036	56.7282	62.8561	2	1.16667	34.2649	2.19231	20.8916	2.57833	41.7831	-1.95469	1.19793	7	4.53721	24.424	2.19231	2	1	1	20	1.00753	456	1.47975
folder_2017-8-14_file_541 day 3_6-exported	6.91272	0.781982	40.3333	118.954	0.75	1.13973	0	10.6207	17.2643	5	82.9527	0	5	12	0	473	7	1	5	0	7	7	28.5088	53.3182	29.6345	2	1.4	33.606	1.44681	18.5403	2.79485	37.0806	-1.73261	6.33751	6	4.5374	31.925	1.44681	1	1	0	20	2.50101	272	0.911594
folder_2017-8-14_file_nrx-1 525 day 3_1-exported	9.18124	0.760509	49	100.409	0.75	1.13592	0	13.0345	22.0086	4	82.6312	0	4	9	0	433	5	1	4	0	5	5	1.49459	47.0025	35.6287	2	1.25	26.753	1.43624	16.5631	3.04163	33.1262	-1.06711	10.2406	6	NaN	NaN	1.43624	1	1	4	NaN	2.84454	214	0.680029
folder_2017-8-14_file_nrx-1 525 day 3_2-exported	7.91633	0.786671	45.3333	87.6481	0.25	1.10612	0	4.34483	21.4815	3	71.247	0	4	9	0	400	5	1	2	0	5	5	2.27238	20.9997	34.7731	3	1.75	20.1636	1.92982	11.4003	2.79642	22.8005	-1.33531	-0.732222	5	3.57312	20.9845	1.92982	2	1	1	20	0.512354	220	0.915386
folder_2017-8-14_file_nrx-1 525 day 3_3-exported	6.13994	0.823561	34.5455	130.569	0.5	1.09415	0	6.75862	19.1093	3	67.5393	0	5	11	0	370	6	1	1	0	6	6	14.6138	14.6138	25.8229	3	2.75	28.0709	1.40523	15.842	2.92594	31.684	-1.379	15.6812	7	NaN	NaN	1.40523	1	1	3	NaN	3.40286	215	0.716288
folder_2017-8-14_file_nrx-1 525 day 3_4-exported	7.0434	0.73358	36.4545	81.6294	0.466667	1.15721	0	7.72414	18.055	5	77.4774	0	5	11	0	391	6	1	2	0	6	6	22.3287	33.9409	35.4287	3	1.75	19.7682	1.90833	13.6107	2.63043	27.2214	-1.8543	0.157928	6	5.14132	20.3588	1.90833	1	1	0	20	1.22007	229	1.88228
folder_2017-8-14_file_nrx-1 525 day 3_5-exported	5.71072	0.779019	33.4545	124.664	0.466667	1.12489	0	4.82759	20.559	4	62.8179	0	5	11	0	358	6	1	2	0	6	6	12.7164	19.6647	35.2823	3	1.75	15.1556	1.53175	12.3625	2.82654	24.725	-1.50904	6.87514	6	3.84726	16.2196	1.53175	1	1	0	20	2.34124	193	0.810984
folder_2017-8-14_file_pkd-2 541 day 3_1-exported	12.8588	0.746886	70.6	136.515	0.5	1.13847	0	5.31034	23.7219	3	64.2938	0	2	5	0	349	3	1	2	0	3	3	23.827	32.1045	32.1893	2	1.5	22.6676	1.34395	16.3213	2.85233	32.6427	-1.58835	16.5229	6	NaN	NaN	1.34395	1	1	2	NaN	3.35621	211	0.483505
folder_2017-8-14_file_pkd-2 541 day 3_2-exported	9.84205	0.752602	55.1	61.4256	0.333333	1.14139	0	5.31034	21.4815	4	98.4205	0	4	10	0	542	6	1	1	0	6	6	23.7505	23.7505	66.7263	3	2.5	25.3033	2.03968	12.93	2.69106	25.8601	-1.65061	3.55954	8	6.72328	15.9298	2.03968	1	1	0	20	2.00093	257	2.80641
folder_2017-8-14_file_pkd-2 541 day 3_3-exported	5.27984	0.843032	31.4444	112.803	0.75	1.08103	0	3.86207	17.0007	3	47.5185	0	4	9	0	275	5	1	4	0	5	5	18.6044	23.8265	23.692	2	1.25	11.5974	1.34444	8.7542	2.81335	17.5084	-1.58763	23.8415	7	NaN	NaN	1.34444	1	1	3	NaN	4.21475	121	0.70025
folder_2017-8-14_file_pkd-2 541 day 3_4-exported	7.31593	0.802225	40.2222	68.1312	0.25	1.10658	0	5.7931	17.396	4	65.8434	0	4	9	0	354	5	1	2	0	5	5	19.7641	21.0497	36.4635	3	1.75	18.5821	1.8087	12.0526	2.72881	24.1051	-1.58696	-0.821289	4	3.77519	17.5502	1.8087	1	1	2	20	0.819305	208	1.08589
folder_2017-8-14_file_pkd-2 541 day 3_5-exported	10.3765	0.771448	58.875	94.991	0.5	1.0931	0	5.31034	23.0629	3	83.0122	0	3	8	0	464	5	1	3	0	5	5	20.5648	42.6817	40.3305	2	1.66667	27.9391	1.54217	16.7311	3.06867	33.4621	-0.926701	9.94634	6	NaN	NaN	1.54217	1	2	4	NaN	2.63251	256	0.710332
folder_2017-8-14_file_pkd-2 541 day 3_6-exported	8.51412	0.813453	48.8	103.528	0.5	1.1019	0	3.37931	18.5821	2	42.5706	0	2	5	0	240	3	1	2	0	3	3	24.4521	25.7377	16.8329	2	1.5	21.0861	1.16667	14.0059	2.90885	28.0117	-1.53571	13.4077	4	2.13604	21.3516	1.16667	1	1	0	20	3.1405	168	0.181818
folder_2017-8-14_file_pkd-2 541 day 3_7-exported	10.2999	0.760371	59.3333	111.091	0.666667	1.09685	0	4.34483	20.559	2	61.7995	0	3	6	0	351	4	2	2	0	4	4	22.7692	18.0116	43.7879	2	2	21.8768	1.60169	11.5046	3.2432	23.0092	-0.531408	9.5358	6	5.09822	23.0092	1.60169	1	1	1	20	2.39274	189	0.634869
folder_2017-8-14_file_pkd-2 541 day 3_8-exported	10.5492	0.80094	56.6667	63.5093	0.75	1.09716	0	10.6207	18.1868	2	94.9425	0	4	9	0	502	5	1	4	0	5	5	28.835	53.8489	41.0936	2	1.25	33.8696	1.7439	17.9725	2.66841	35.945	-1.89035	1.75307	6	4.0475	32.1961	1.7439	1	1	0	18	1.40544	286	1.14874
folder_2017-8-14_file_pkd-2 541 day 3_9-exported	13.4826	0.717738	69.4286	58.9453	0.666667	1.13526	0	12.5517	12.3881	2	94.3781	0	3	7	0	480	4	1	3	0	4	4	1.71325	51.807	42.5711	2	1.33333	27.1484	2.00719	16.1045	3.0565	32.2089	-0.717302	3.97851	7	3.73733	14.9375	2.00719	2	1	1	20	1.71091	279	1.22459
folder_2017-8-15_file_541 day 1_1-exported	9.52377	0.782683	54.4286	91.4383	0.666667	1.0947	0	4.82759	22.5358	3	66.6664	0	3	7	0	375	4	1	3	0	4	4	38.8428	45.2061	21.4603	2	1.33333	30.9702	1.17112	19.0353	2.90817	38.0707	-1.57128	19.7538	5	2.67587	32.749	1.17112	1	1	1	20	3.92148	219	0.260882
folder_2017-8-15_file_541 day 1_2-exported	6.14831	0.818438	32.7778	81.7257	0.333333	1.09503	0	7.24138	17.1325	3	55.3348	0	4	9	0	287	5	1	1	0	5	5	24.0558	24.0558	19.7995	3	2.33333	21.2179	1.33333	13.8128	2.85218	27.6257	-1.58629	2.34839	4	3.23578	20.1115	1.33333	1	1	2	20	1.93782	168	0.512
folder_2017-8-15_file_541 day 1_3-exported	7.01356	0.803193	40.6667	97.9475	0.75	1.10448	0	8.2069	13.4424	3	63.122	0	4	9	0	358	5	1	4	0	5	5	20.7816	38.8588	24.2633	2	1.25	34.1332	1.25946	18.4923	2.88572	36.9846	-1.55899	4.99028	4	2.23372	26.3314	1.25946	1	1	2	20	2.02168	233	0.247532
folder_2017-8-15_file_541 day 1_4-exported	11.3638	0.817049	67	80.3611	0.5	1.07927	0	3.37931	17.7914	2	56.8192	0	2	5	0	331	3	1	2	0	3	3	22.0648	39.6173	17.2018	2	1.5	34.9239	1.06341	19.4052	2.97662	38.8104	-1.46074	62.632	5	NaN	NaN	1.06341	1	1	2	NaN	7.4142	218	0.14792
folder_2017-8-15_file_541 day 1_5-exported	8.41363	0.744696	49	80.7189	0.666667	1.12905	0	1.93103	15.4192	3	58.8954	0	3	7	0	337	4	1	3	0	4	4	27.8355	32.8809	26.0145	2	1.33333	28.7298	1.38554	16.1566	2.81472	32.3131	-1.67786	30.8966	9	3.92991	24.088	1.38554	1	1	1	20	4.50924	230	0.820153
folder_2017-8-15_file_541 day 1_6-exported	8.78212	0.746497	48.8571	88.2338	0.666667	1.09805	0	9.17241	21.3497	2	61.4749	0	3	7	0	336	4	1	3	0	4	4	26.6851	36.2312	25.2437	2	1.33333	14.8921	1.44275	13.7263	2.82768	27.4525	-1.61487	5.3484	5	4.64937	20.0614	1.44275	1	1	0	20	2.5068	189	1.09477
folder_2017-8-15_file_nrx1 543 day1_2-exported	7.20857	0.738622	40.1429	113.282	0.666667	1.1503	0	4.82759	8.43445	4	50.46	0	3	7	0	275	4	1	3	0	4	4	9.79916	26.4484	24.0116	2	1.33333	25.3033	1.2439	12.7182	2.91578	25.4365	-1.49566	17.0064	6	NaN	NaN	1.2439	1	1	3	NaN	3.89633	153	0.595762
folder_2017-8-15_file_nrx1 543 day1_3-exported	9.1077	0.736189	44.3333	91.2848	1	1.13155	0	9.17241	15.9464	3	54.6462	0	2	6	0	261	4	1	2	0	4	4	15.3593	33.5922	21.054	2	2	23.1947	1.16949	14.3159	2.91978	28.6318	-1.51938	47.6146	6	NaN	NaN	1.16949	1	1	1	NaN	6.00092	138	0.312907
folder_2017-8-15_file_nrx1 543 day1_4-exported	7.16025	0.754032	33.2	136.121	0.5	1.13991	0	10.1379	7.64372	3	35.8012	0	2	5	0	162	3	1	2	0	3	3	13.5485	24.3195	11.4817	2	1.5	11.202	1.38983	7.57899	2.81479	15.158	-1.52404	4.07927	4	3.19271	9.93109	1.38983	1	1	1	20	2.08878	82	0.552309
folder_2017-8-15_file_nrx1 543 day1_5-exported	7.55074	0.73241	39.8571	123.424	0.666667	1.14709	0	3.37931	20.4272	4	52.8552	0	3	7	0	273	4	1	3	0	4	4	10.4854	33.8144	19.0408	2	1.33333	14.3649	1.32743	12.476	2.84906	24.952	-1.59513	7.05248	5	3.35944	20.2735	1.32743	1	1	0	19	2.77284	150	0.686473
folder_2017-8-16_file_541 day 1_1-exported	6.0461	0.826505	35.3846	85.1451	0.555556	1.09049	0	5.31034	22.404	3	78.5993	0	6	13	0	448	7	1	3	0	7	7	21.2137	26.8408	36.9964	3	1.66667	34.5285	1.33019	20.5873	2.89478	41.1745	-1.51564	4.73647	4	2.83936	24.5876	1.33019	1	1	0	20	2.17542	282	0.421264
folder_2017-8-16_file_541 day 1_2-exported	7.16577	0.834473	37.4286	78.7951	0.666667	1.10376	0	6.27586	24.3808	2	50.1604	0	3	7	0	256	4	1	3	0	4	4	19.7347	30.6851	19.4752	2	1.33333	22.1404	1.17333	16.5508	2.91789	33.1017	-1.52789	15.9019	4	2.41394	25.9926	1.17333	1	1	1	20	3.56154	176	0.224787
folder_2017-8-16_file_541 day 1_3-exported	7.58387	0.728744	36.6	122.493	0.5	1.11044	0	11.5862	8.30266	2	37.9193	0	2	5	0	179	3	1	2	0	3	3	9.68221	22.7238	15.1955	2	1.5	13.4424	1.25	9.61242	2.94427	19.2248	-1.42043	16.2943	6	NaN	NaN	1.25	1	1	1	NaN	3.87685	95	0.696667
folder_2017-8-16_file_541 day 1_4-exported	8.98021	0.814141	52.8571	37.2685	0.666667	1.11005	0	8.68966	22.1404	3	62.8614	0	3	7	0	364	4	1	3	0	4	4	18.3182	39.4107	23.4507	2	1.33333	32.4199	1.17476	20.0186	2.94035	40.0372	-1.47556	10.0631	4	2.14254	31.2485	1.17476	1	1	2	20	2.72243	242	0.174189
folder_2017-8-16_file_541 day 1_5-exported	8.14273	0.748065	41.7143	113.936	0.666667	1.1505	0	8.68966	13.3106	2	56.9991	0	3	7	0	286	4	1	3	0	4	4	18.0404	33.4211	23.578	2	1.33333	19.1093	1.57292	11.1432	2.92099	22.2863	-1.26412	48.0032	11	NaN	NaN	1.57292	1	1	2	NaN	6.04193	151	1.32094
folder_2017-8-16_file_541 day 1_6-exported	17.8132	0.753387	92	88.4575	0	1.13961	0	15.4483	5.93047	2	53.4395	0	1	3	0	274	2	1	1	0	2	2	34.5122	34.5122	18.9273	2	2	34.6603	1.04969	18.9154	2.97967	37.8309	-1.45712	37.376	3	NaN	NaN	1.04969	1	3	0	NaN	6.11523	169	0.0850155
folder_2017-8-16_file_541 day 1_7-exported	10.0133	0.791886	47	122.242	0	1.09641	0	12.069	11.4656	2	30.04	0	1	3	0	139	2	1	1	0	2	2	7.72716	7.72716	22.3129	2	2	7.7755	1.12857	8.93941	2.95279	17.8788	-1.44723	21.627	4	3.992	17.6197	1.12857	1	1	1	20	4.43964	79	0.229607
folder_2017-8-16_file_unc-25 541 day 1_1-exported	8.62712	0.834047	50.6	126.27	0.5	1.07578	0	1.93104	19.2411	3	43.1356	0	2	5	0	249	3	1	2	0	3	3	27.7843	31.6791	11.4564	2	1.5	21.0861	1.14865	13.9938	2.9096	27.9877	-1.54948	34.1576	5	NaN	NaN	1.14865	1	1	1	NaN	4.89242	170	0.209046
folder_2017-8-16_file_unc-25 541 day 1_2-exported	6.77911	0.788571	33.4286	93.6926	0	1.10668	0	9.65517	14.8921	3	47.4538	0	3	7	0	228	4	1	1	0	4	4	16.6401	16.6401	19.1362	3	2	13.4424	1.50562	10.7309	2.75833	21.4618	-1.65495	7.11133	6	3.97121	17.0719	1.50562	1	1	1	20	2.50668	134	0.9119
folder_2017-8-16_file_unc-25 541 day 1_3-exported	7.3777	0.782539	39.4286	86.9401	0.666667	1.12522	0	7.24138	10.4113	3	51.6439	0	3	7	0	270	4	1	3	0	4	4	20.7263	22.3943	29.2496	2	1.33333	20.9543	1.3578	11.8038	2.84122	23.6077	-1.54719	3.1931	4	2.36214	15.9571	1.3578	1	1	0	18	1.73976	148	0.361536
folder_2017-8-16_file_unc-25 541 day 1_4-exported	6.91219	0.740584	35	45.4625	0.666667	1.1131	0	9.17241	11.5974	2	48.3853	0	3	7	0	239	4	1	3	0	4	4	14.4775	26.086	22.2993	2	1.33333	15.4192	1.59091	10.3448	2.73279	20.6896	-1.64574	4.98498	6	3.80909	18.3115	1.59091	1	1	1	20	2.08122	140	0.934169
folder_2017-8-16_file_unc-25 541 day 1_5-exported	8.37405	0.74929	45.4	102.635	0.5	1.12376	0	8.2069	14.2331	3	41.8703	0	2	5	0	223	3	1	2	0	3	3	22.1394	25.3343	16.536	2	1.5	16.21	1.21429	10.4849	2.88787	20.9698	-1.53118	9.03391	4	NaN	NaN	1.21429	1	1	3	NaN	2.88866	119	0.293814
folder_2017-8-16_file_unc-25 541 day 1_6-exported	7.30034	0.762631	37.5714	107.865	0.666667	1.12003	0	10.6207	13.3106	3	51.1024	0	3	7	0	257	4	1	3	0	4	4	9.68191	23.2703	27.832	2	1.33333	14.2331	1.43182	10.1836	2.8725	20.3672	-1.48017	14.9882	8	NaN	NaN	1.43182	1	1	4	NaN	3.56848	126	1.25967
folder_2017-8-16_file_unc-25 541 day 1_7-exported	7.14548	0.832694	41.2857	71.9407	0.666667	1.07781	0	6.75862	18.8457	2	50.0184	0	3	7	0	283	4	1	3	0	4	4	1.05431	20.0444	29.9739	2	1.33333	15.8146	1.42276	12.1952	3.11851	24.3904	-0.884111	2.0376	4	2.48467	15.5938	1.42276	1	1	1	20	1.23989	175	0.328002
folder_2017-8-16_file_unc-97 541 day 1_2-exported	6.80403	0.813486	39.2857	76.2826	0.666667	1.10032	0	2.89655	18.4504	3	47.6282	0	3	7	0	269	4	1	3	0	4	4	19.3054	32.9532	14.675	2	1.33333	23.3265	1.19863	14.3877	2.90689	28.7754	-1.51964	3.36378	3	2.14973	18.4559	1.19863	1	1	1	20	2.02872	175	0.18786
folder_2017-8-16_file_unc-97 541 day 1_3-exported	13.8074	0.797319	83.2	104.889	0.5	1.08764	0	6.27586	20.0318	2	69.0368	0	2	5	0	412	3	1	2	0	3	3	37.3201	47.2086	21.8282	2	1.5	29.257	1.2	16.725	2.94156	33.45	-1.48673	27.4157	7	NaN	NaN	1.2	1	1	4	NaN	5.05511	216	0.67486
folder_2017-8-16_file_unc-97 541 day 1_4-exported	11.1148	0.852813	64.6667	98.7665	0	1.06073	0	3.86207	13.8378	2	33.3444	0	1	3	0	192	2	1	1	0	2	2	20.9423	20.9423	12.4021	2	2	20.9543	1.01527	12.584	2.9931	25.1681	-1.43729	62.9376	2	NaN	NaN	1.01527	1	2	0	NaN	7.99855	133	0.0151497
folder_2017-8-16_file_unc-97 541 day 1_5-exported	19.7685	0.786688	120.333	137.315	0	1.06483	0	3.86207	17.1325	2	59.3056	0	1	3	0	359	2	1	1	0	2	2	43.4623	43.4623	15.8432	2	2	34.7921	1.07538	18.5332	2.97176	37.0664	-1.4705	65.1674	6	NaN	NaN	1.07538	1	1	1	NaN	7.62009	214	0.231663
folder_2017-8-16_file_unc-97 541 day 1_6-exported	7.96062	0.81022	47	147.629	0	1.07237	0	2.41379	11.0702	2	23.8819	0	1	3	0	139	2	1	1	0	2	2	16.1525	16.1525	7.72938	2	2	12.9152	1.13043	8.52752	2.94626	17.055	-1.45737	11.3895	3	2.59334	11.9948	1.13043	1	1	1	20	3.56798	104	0.224558
folder_2017-8-16_file_unc-97 541 day 1_-exported	8.80452	0.803927	51.75	105.096	0.75	1.11534	0	4.82759	19.6364	3	70.4362	0	4	8	0	407	5	2	3	0	5	5	47.2783	40.6759	29.7602	2	1.66667	38.7457	1.54651	16.8126	3.14193	33.6253	-0.738903	8.89239	6	3.51339	31.069	1.54651	1	1	1	20	2.52852	266	0.682035
folder_2017-8-22_file_nlg-1 day 3_1-exported	8.03813	0.736881	41.1	96.6661	0.8	1.1445	0	14.9655	19.5047	3	80.3813	0	5	10	0	402	6	2	4	0	6	6	30.4386	49.2167	31.1646	2	1.5	22.6676	1.83594	14.7757	2.94304	29.5515	-1.15658	3.46483	7	5.40861	20.7093	1.83594	1	1	2	20	1.98352	235	1.90201
folder_2017-8-22_file_nlg-1 day 3_2-exported	8.13731	0.772593	45.6364	113.705	0.466667	1.10657	0	5.31034	15.9464	4	89.5104	0	5	11	0	492	6	1	2	0	6	6	19.9486	25.916	58.8409	3	1.75	29.1252	1.63522	16.3337	2.80734	32.6674	-1.58943	20.0868	11	4.72605	19.2283	1.63522	1	1	1	20	3.77329	260	1.67622
folder_2017-8-22_file_nlg-1 day 3_3-exported	9.38205	0.769074	52.0909	126.547	0.8	1.10797	0	7.72414	25.9623	4	103.203	0	5	11	0	563	6	1	5	0	6	6	30.7748	54.92	48.2825	2	1.2	28.8616	1.69822	17.6566	2.71892	35.3131	-1.77409	1.5805	6	3.1261	22.4911	1.69822	1	1	0	20	1.37883	287	1.04529
folder_2017-8-22_file_nlg-1 day 3_4-exported	13.9897	0.740421	74.5556	136.242	0.333333	1.1222	0	18.8276	17.2643	3	125.907	0	4	9	0	663	5	1	1	0	5	5	34.7241	34.7241	68.8322	3	2.33333	30.3113	2.22981	17.7354	2.60522	35.4708	-1.78729	3.18533	8	4.39529	24.1645	2.22981	2	1	1	20	1.57427	359	1.61561
folder_2017-8-22_file_nlg-1 day 3_5-exported	9.39312	0.781223	51.9091	116.288	0.8	1.13429	0	13.0345	17.1325	3	103.324	0	5	11	0	561	6	1	5	0	6	6	33.6521	49.8024	53.5219	2	1.2	34.7921	1.70811	19.6986	2.72924	39.3972	-1.77968	1.22387	6	3.94843	28.6914	1.70811	1	1	1	20	1.38868	316	1.1426
folder_2017-8-22_file_nlg-1 day 3_6-exported	8.70911	0.721233	46.6364	133.622	0.466667	1.13488	0	4.34483	22.5358	4	95.8002	0	5	11	0	503	6	1	2	0	6	6	27.375	28.9617	44.4187	3	1.75	19.5047	1.9708	14.8674	2.65452	29.7349	-1.81736	3.00907	8	5.85578	20.3334	1.9708	1	1	0	20	1.79069	270	2.46973
folder_2017-8-22_file_unc-25 541 day 1_1-exported	10.5875	0.803694	63.3333	137.576	0	1.0753	0	1.44828	14.1013	2	31.7624	0	1	3	0	188	2	1	1	0	2	2	22.1819	22.1819	9.5805	2	2	15.8146	1.16379	10.5362	2.93602	21.0724	-1.47338	20.2098	5	2.94795	14.6591	1.16379	1	1	1	20	4.20513	135	0.32946
folder_2017-8-22_file_unc-25 541 day 1_2-exported	11.1873	0.727274	60.8	124.042	0.5	1.1076	0	10.6207	16.7371	2	55.9365	0	2	5	0	300	3	1	2	0	3	3	2.98591	32.2796	23.6569	2	1.5	26.3576	1.18841	14.9952	3.01609	29.9904	-1.26901	10.8793	4	3.94106	29.9904	1.18841	1	1	1	20	2.92237	164	0.212419
folder_2017-8-22_file_unc-25 541 day 1_3-exported	6.72844	0.728908	37.7778	150.398	0.75	1.17849	0	7.24138	13.8378	3	60.5559	0	4	9	0	332	5	1	4	0	5	5	8.2897	31.7771	28.7788	2	1.25	17.1325	1.82	10.4178	2.86212	20.8355	-1.24557	2.15735	6	4.19772	7.15564	1.82	2	1	1	20	1.42373	182	1.03798
folder_2017-8-22_file_unc-25 541 day 1_4-exported	6.84151	0.844669	37.1429	80.3698	0.666667	1.0848	0	11.1034	21.6133	3	47.8906	0	3	7	0	254	4	1	3	0	4	4	17.2205	22.4724	25.4181	2	1.33333	10.4113	1.35135	12.1072	2.82571	24.2145	-1.58561	5.72068	4	2.63036	19.5917	1.35135	1	1	1	20	2.01026	150	0.339066
folder_2017-8-22_file_unc-25 541 day 1_5-exported	10.291	0.790032	58.6667	142.477	0	1.0735	0	2.41379	17.2643	2	30.873	0	1	3	0	174	2	1	1	0	2	2	18.9705	18.9705	11.9025	2	2	13.706	1.04425	10.9141	2.97817	21.8282	-1.44758	18.5078	2	NaN	NaN	1.04425	1	5	0	NaN	4.49227	118	0.0426675
folder_2017-8-22_file_unc-97 541 day 1_1-exported	7.4277	0.79154	43.7143	96.942	0.666667	1.12336	0	6.75862	17.9232	3	51.9939	0	3	7	0	300	4	1	3	0	4	4	18.7923	22.7189	29.275	2	1.33333	19.6364	1.32117	13.3944	2.86654	26.7888	-1.51683	-1.4211	2	2.15026	17.7279	1.32117	1	1	1	20	0.774505	181	0.219622
folder_2017-8-22_file_unc-97 541 day 1_2-exported	12.4885	0.72144	72	18.6617	0	1.11007	0	2.41379	19.2411	2	37.4654	0	1	3	0	214	2	1	1	0	2	2	23.7196	23.7196	13.7458	2	2	9.48875	1.10476	10.4077	2.9388	20.8154	-1.48835	11.5851	3	2.0763	17.8132	1.10476	1	1	2	20	3.3538	116	0.113919
folder_2017-8-22_file_unc-97 541 day 1_3-exported	8.37172	0.771362	44.6	123.98	0.5	1.11416	0	6.27586	16.6053	2	41.8586	0	2	5	0	219	3	1	2	0	3	3	23.9461	24.637	17.2216	2	1.5	8.82981	1.27381	9.2101	2.87301	18.4202	-1.54543	11.7044	5	NaN	NaN	1.27381	1	3	1	NaN	3.49184	107	0.75545
folder_2017-8-22_file_unc-97 541 day 1_4-exported	7.9675	0.802322	45.6	104.53	0.5	1.07999	0	3.37931	17.2643	2	39.8375	0	2	5	0	224	3	1	2	0	3	3	30.4409	30.9681	8.86941	2	1.5	13.706	1.33333	9.91162	2.83961	19.8232	-1.59266	9.14548	6	4.35015	17.2717	1.33333	1	1	0	20	3.03944	136	0.877888
folder_2017-8-22_file_unc-97 541 day 1_5-exported	8.83152	0.756553	50	106.147	0.5	1.11141	0	6.27586	12.7835	3	44.1576	0	2	5	0	246	3	1	2	0	3	3	27.1896	33.8972	10.2604	2	1.5	22.2722	1.20161	12.7403	2.90249	25.4806	-1.53302	31.6155	6	NaN	NaN	1.20161	1	1	1	NaN	4.85462	149	0.373656
folder_2017-8-23_file_unc-25 541 day 1_1-exported	5.63731	0.848947	31.7778	82.6037	0.75	1.07915	0	6.75862	20.8225	3	50.7358	0	4	9	0	278	5	1	4	0	5	5	18.8458	30.6465	20.0892	2	1.25	14.7603	1.39024	12.6269	2.79633	25.2537	-1.65051	7.44675	5	3.00894	23.3907	1.39024	1	1	1	20	2.46805	171	0.518593
folder_2017-8-23_file_unc-25 541 day 1_2-exported	9.49527	0.664976	45.4286	114.297	0.666667	1.18624	0	13.0345	8.30266	2	66.4669	0	3	7	0	312	4	1	3	0	4	4	15.923	27.0071	39.4597	2	1.33333	23.1947	1.50962	13.1451	2.84875	26.2903	-1.52083	4.7036	6	NaN	NaN	1.50962	1	1	5	NaN	2.25137	157	1.14554
folder_2017-8-23_file_unc-25 541 day 1_3-exported	7.38379	0.796963	43	130.868	0.666667	1.0937	0	5.7931	23.7219	3	51.6865	0	3	7	0	295	4	1	3	0	4	4	23.8077	34.5553	17.1313	2	1.33333	18.9775	1.14935	15.2804	2.92792	30.5609	-1.51065	15.2132	4	NaN	NaN	1.14935	1	1	2	NaN	3.47557	177	0.180163
folder_2017-8-23_file_unc-25 541 day 1_4-exported	4.73377	0.787886	27.6667	108.869	0.75	1.14637	0	2.89655	18.055	3	42.604	0	4	9	0	241	5	1	4	0	5	5	16.1277	20.7813	21.8227	2	1.25	6.85299	1.55208	9.47024	2.75131	18.9405	-1.62068	4.60023	6	3.38282	13.5574	1.55208	1	1	0	20	2.05745	149	0.986732
folder_2017-8-23_file_unc-97 541 day 1_2-exported	13.2236	0.731776	73.6667	34.2337	0	1.08946	0	6.27586	17.396	2	39.6707	0	1	3	0	219	2	1	1	0	2	2	31.7646	31.7646	7.90609	2	2	16.4735	1.07339	11.1454	2.95038	22.2908	-1.4934	45.8111	4	3.98605	22.2908	1.07339	1	1	0	20	6.25065	117	0.124193
folder_2017-8-23_file_unc-97 541 day 1_3-exported	13.8122	0.696257	68.3333	71.5806	0	1.11902	0	6.75862	12.6517	2	41.4367	0	1	3	0	203	2	1	1	0	2	2	32.4901	32.4901	8.94661	2	2	13.1788	1.40541	8.89393	2.7523	17.7879	-1.64313	10.7679	5	3.07759	15.5948	1.40541	1	1	0	20	2.55884	104	0.436135
folder_2017-8-23_file_unc-97 541 day 1_4-exported	7.05838	0.75295	39	85.5737	0.666667	1.13611	0	3.37931	20.1636	3	49.4087	0	3	7	0	267	4	1	3	0	4	4	28.0155	36.1874	13.2212	2	1.33333	21.8768	1.09929	14.8063	2.93604	29.6125	-1.5174	5.41401	2	2.11518	27.4973	1.09929	1	1	2	20	2.70877	155	0.0900709
folder_2017-8-28_file_541 day 3_1-exported	9.20694	0.818398	53.8182	101.742	0.466667	1.08986	0	7.24138	23.5901	3	101.276	0	5	11	0	582	6	1	2	0	6	6	2.72203	22.9852	64.0882	3	1.75	49.6842	2.38667	14.6835	2.83252	29.3671	-1.03961	5.95559	8	4.34167	20.4978	2.38667	2	1	1	19	1.76517	358	1.04412
folder_2017-8-28_file_541 day 3_2-exported	7.68081	0.793437	42.1538	112.372	0.583333	1.12456	0	11.1034	13.706	5	99.8505	0	6	13	0	536	7	1	2	0	7	7	32.1966	32.5693	55.6657	3	1.875	35.5828	1.76966	19.382	2.72986	38.764	-1.69991	-0.149912	4	3.43782	31.5368	1.76966	2	1	0	20	0.902712	315	0.799752
folder_2017-8-28_file_541 day 3_3-exported	6.25779	0.870023	38	82.9641	0.8	1.06597	0	2.41379	22.1404	3	68.8357	0	5	11	0	408	6	1	5	0	6	6	28.2108	47.8408	20.9949	2	1.2	30.0477	1.44828	18.2559	2.79402	36.5118	-1.71965	1.93377	4	3.61763	27.655	1.44828	1	1	1	20	1.77076	294	0.723797
folder_2017-8-28_file_541 day 3_4-exported	5.72309	0.787651	32.5556	114.317	0.25	1.12024	0	3.86207	16.21	3	51.5079	0	4	9	0	285	5	1	2	0	5	5	22.9564	26.0923	15.2545	3	1.75	22.0086	1.3609	13.3751	2.82339	26.7501	-1.63642	6.8943	5	3.97812	20.4679	1.3609	1	1	1	20	2.57586	181	0.64149
folder_2017-8-28_file_541 day 3_5-exported	7.09616	0.821869	40.4444	85.6125	0.75	1.0805	0	8.68966	14.6285	4	63.8654	0	4	9	0	356	5	1	4	0	5	5	8.5747	34.1783	29.6872	2	1.25	24.6444	1.58993	14.2495	2.7751	28.499	-1.58808	5.23777	5	3.12201	22.9231	1.58993	1	1	1	20	1.71987	221	0.533521
folder_2017-8-28_file_nrx-1 nlg-1 525 day 3_1-exported	5.98288	0.750034	31.2727	118.19	0.466667	1.12767	0	10.6207	14.2331	5	65.8117	0	5	11	0	334	6	1	2	0	6	6	14.4902	22.2604	38.8302	3	1.75	18.3186	1.79808	11.7526	2.66904	23.5052	-1.71094	3.28509	6	4.86282	17.3436	1.79808	1	1	0	20	1.81207	187	1.25009
folder_2017-8-28_file_nrx-1 nlg-1 525 day 3_2-exported	6.88754	0.811574	40.1111	131.657	0.75	1.12527	0	2.89655	24.249	3	61.9878	0	4	9	0	353	5	1	4	0	5	5	21.2065	33.605	28.3829	2	1.25	15.9464	1.48322	14.4422	2.81416	28.8843	-1.62564	7.68864	6	4.75739	23.2246	1.48322	1	1	1	20	2.73062	221	1.12978
folder_2017-8-28_file_nrx-1 nlg-1 525 day 3_3-exported	6.19531	0.782608	33.4444	83.9062	0.25	1.12305	0	10.6207	19.1093	3	55.7578	0	4	9	0	293	5	1	2	0	5	5	12.7631	17.1614	31.3773	3	1.75	10.5431	1.50476	11.5746	2.85679	23.1491	-1.44155	5.00058	5	3.04494	14.2456	1.50476	1	1	1	20	2.06692	158	0.694689
folder_2017-8-28_file_sup-17 541 day 3_1-exported	8.27823	0.774922	44.9231	103.609	0.5	1.14219	0	8.2069	25.8305	3	107.617	0	6	13	0	572	7	1	4	0	7	7	9.99567	18.5751	68.5504	3	2	23.8537	2.01515	14.3805	2.95627	28.7609	-1.01709	13.9827	11	4.82586	11.6361	2.01515	2	1	1	20	3.03777	266	2.27458
folder_2017-8-28_file_sup-17 541 day 3_2-exported	8.84401	0.734012	47.3333	99.206	0.75	1.1546	0	6.27586	29.7841	3	79.5961	0	4	9	0	418	5	1	4	0	5	5	21.7926	36.3553	43.2407	2	1.25	14.4967	1.54305	16.672	2.79701	33.3441	-1.60736	1.90892	4	3.29741	27.1198	1.54305	1	1	2	20	1.45415	233	0.569801
folder_2017-8-28_file_sup-17 541 day 3_3-exported	10.9531	0.773303	60.4286	126.768	0.666667	1.11557	0	10.6207	17.0007	4	76.6715	0	3	7	0	417	4	1	3	0	4	4	20.9823	35.7336	40.9379	2	1.33333	13.4424	2.12903	9.74101	2.7071	19.482	-1.51732	1.38048	8	5.70333	11.8586	2.12903	1	1	0	20	1.55298	198	3.13534
folder_2017-8-28_file_sup-17 541 day 3_4-exported	7.03019	0.757809	38.2	87.6316	0.357143	1.12219	0	7.72414	22.0086	4	105.453	0	7	15	0	559	8	1	4	0	8	8	7.09991	19.3269	67.2759	3	1.70833	24.249	2.22302	14.8599	2.74649	29.7198	-1.36872	2.76944	7	4.26524	16.5828	2.22302	2	1	2	20	1.30038	309	1.34845
folder_2017-8-28_file_sup-17 541 day 3_5-exported	5.83653	0.702596	31.2727	111.849	0.5	1.12742	0	8.2069	15.1556	3	64.2018	0	5	11	0	334	6	1	1	0	6	6	15.3466	15.3466	38.6447	3	2.75	10.2795	1.74667	8.3011	2.73439	16.6022	-1.56301	6.74499	8	NaN	NaN	1.74667	1	1	4	NaN	2.53614	131	2.0836
folder_2017-8-28_file_sup-17 541 day 3_6-exported	6.88599	0.757685	40.5455	45.498	0.8	1.15723	0	7.72414	19.9	2	75.7459	0	5	11	0	436	6	1	5	0	6	6	16.7312	32.1343	43.6115	2	1.2	18.7139	1.84962	12.9934	2.65439	25.9868	-1.81563	7.76855	9	5.72804	25.9868	1.84962	1	1	3	20	2.67969	246	2.49237
folder_2017-8-28_file_sup-17 541 day 3_7-exported	6.05818	0.797194	31.6667	64.5825	0.75	1.10529	0	10.6207	20.2954	3	72.6982	0	5	12	0	369	7	1	5	0	7	7	4.6343	40.1776	32.5205	2	1.4	22.6676	1.56061	15.0727	2.89254	30.1453	-1.35018	2.27798	4	3.24153	23.7021	1.56061	1	1	2	20	1.59455	206	0.645154
folder_2017-8-28_file_sup-17 541 day 3_8-exported	7.85443	0.850198	48	96.3305	0.666667	1.06294	0	0.965517	22.5358	3	54.981	0	3	7	0	330	4	1	3	0	4	4	20.2602	26.0547	28.9263	2	1.33333	16.21	1.41958	13.0039	2.78025	26.0079	-1.68056	6.34532	5	3.38804	22.8943	1.41958	1	1	0	20	2.29565	203	0.583276
folder_2017-8-28_file_unc-97 541 day 3_1-exported	7.46124	0.766116	32	106.879	0.5	1.11721	0	10.1379	7.38014	2	29.845	0	2	4	0	125	3	2	1	0	3	3	16.9442	10.9956	18.8494	2	3	9.22518	1.61364	6.07345	3.19253	12.1469	-0.719215	-1.04476	3	2.24074	8.47457	1.61364	2	1	1	20	-0.00825716	71	0.289112
folder_2017-8-28_file_unc-97 541 day 3_2-exported	8.53944	0.766943	46.4	34.4699	0.5	1.1227	0	10.1379	4.08544	2	42.6972	0	2	5	0	228	3	1	2	0	3	3	9.42121	27.323	15.3742	2	1.5	12.2563	1.82759	6.30401	2.60872	12.608	-1.64178	2.01714	6	5.64291	10.3961	1.82759	1	1	0	20	1.73718	106	1.89958
folder_2017-8-28_file_unc-97 541 day 3_3-exported	8.66806	0.739259	44	88.5311	1	1.12119	0	12.069	7.64372	3	52.0084	0	2	6	0	259	4	1	2	0	4	4	31.3878	36.8724	15.1359	2	2	20.1636	1.27273	11.8196	2.90132	23.6391	-1.53487	24.398	8	NaN	NaN	1.27273	1	1	3	NaN	4.85225	126	1.20037
folder_2017-8-28_file_unc-97 541 day 3_4-exported	11.4893	0.851767	67.6	121.843	0.5	1.06512	0	4.82759	27.2802	2	57.4466	0	2	5	0	334	3	1	2	0	3	3	0.186376	31.2082	26.2384	2	1.5	28.9934	1.3526	16.4054	3.2633	32.8108	-0.525416	-1.63158	2	2.11915	8.77498	1.3526	1	1	0	20	0.622426	234	0.229601
folder_2017-8-28_file_unc-97 541 day 3_5-exported	7.14115	0.814888	36.8	100.938	0.5	1.11895	0	7.24138	12.3881	2	35.7057	0	2	5	0	180	3	1	2	0	3	3	13.9027	15.5384	20.1673	2	1.5	10.1477	1.57377	7.03429	2.79188	14.0686	-1.56138	16.615	11	6.43642	11.7238	1.57377	1	1	2	20	3.86252	96	2.94863
folder_2017-8-28_file_unc-97 541 day 3_6-exported	6.96897	0.721211	34.8571	58.0507	0.666667	1.1509	0	8.68966	10.9384	3	48.7828	0	3	7	0	238	4	1	3	0	4	4	10.4283	22.4212	26.3616	2	1.33333	13.047	1.90164	7.26493	2.59696	14.5299	-1.65816	2.15954	6	4.99886	11.1396	1.90164	1	1	2	20	1.59965	116	1.69016
folder_2017-8-28_file_unc-97 541 day 3_7-exported	6.43414	0.869108	38.6	53.8643	0.5	1.06717	0	1.93104	16.6053	2	32.1707	0	2	5	0	189	3	1	2	0	3	3	14.2564	20.7102	11.4605	2	1.5	12.2563	1.22222	9.11946	2.89367	18.2389	-1.52287	74.8631	10	8.10156	18.0528	1.22222	1	1	2	20	8.18556	121	0.909297
folder_2017-8-28_file_unc-97 541 day 3_8-exported	9.14283	0.766718	49.4	91.4659	0.5	1.12403	0	5.31034	18.5821	2	45.7142	0	2	5	0	243	3	1	2	0	3	3	16.9644	24.2671	21.4471	2	1.5	12.3881	1.2967	9.94759	2.86991	19.8952	-1.51938	19.8593	6	NaN	NaN	1.2967	1	1	4	NaN	3.81847	118	0.5221
folder_2017-8-28_file_unc-97 541 day 3_9-exported	9.03707	0.825672	52.4	118.708	0.5	1.07275	0	4.82759	19.2411	2	45.1854	0	2	5	0	258	3	1	2	0	3	3	2.63576	25.3503	19.835	2	1.5	18.1868	1.25688	10.5599	3.0424	21.1197	-1.16716	0.759789	3	2.05499	5.27993	1.25688	1	1	1	20	1.41671	137	0.211179
folder_2017-8-30_file_541 day 1_1-exported	4.6117	0.809486	27	86.047	0.8	1.09783	0	8.2069	8.56624	3	50.7288	0	5	11	0	287	6	1	5	0	6	6	23.2235	29.5212	21.2076	2	1.2	23.0629	1.38525	12.5792	2.81119	25.1584	-1.65237	3.05319	4	3.94022	22.0396	1.38525	1	1	0	20	2.10327	169	0.751185
folder_2017-8-30_file_541 day 1_2-exported	7.95001	0.821516	44.4	97.1429	0.5	1.08584	0	3.86207	16.4735	2	39.7501	0	2	5	0	218	3	1	2	0	3	3	16.4287	17.4378	22.3123	2	1.5	15.6828	1.28571	11.3536	2.85756	22.7071	-1.55422	7.61263	4	2.63182	15.3427	1.28571	1	1	0	20	2.48313	144	0.332046
folder_2017-8-30_file_541 day 1_3-exported	5.36813	0.769484	27.5714	113.484	0.666667	1.11541	0	9.17241	10.5431	2	37.5769	0	3	7	0	187	4	1	3	0	4	4	19.538	25.9498	11.6271	2	1.33333	13.9696	1.425	9.34216	2.76507	18.6843	-1.65611	3.87227	5	4.17009	17.7383	1.425	1	1	0	18	2.05636	114	0.728481
folder_2017-8-30_file_unc-25 541 day 1_1-exported	8.10734	0.82953	43.1667	105.099	0.666667	1.07398	0	7.24138	18.5821	3	48.6441	0	3	6	0	254	4	2	2	0	4	4	29.7974	27.6115	21.0325	2	2	28.0709	1.34677	13.4587	3.24539	26.9174	-0.628803	-0.77485	3	2.13204	5.68986	1.34677	1	1	1	20	0.855584	167	0.244624
folder_2017-8-30_file_unc-25 541 day 1_2-exported	7.64405	0.779976	43.2857	103.798	0	1.11308	0	3.86207	15.8146	3	53.5083	0	3	7	0	297	4	1	1	0	4	4	14.654	14.654	22.3426	3	2	19.7682	1.544	12.48	2.75512	24.96	-1.65384	-0.12729	4	3.16324	19.1226	1.544	1	1	0	20	1.10858	193	0.621032
folder_2017-9-15_file_nlg-1 541 day 5_1-exported	14.8313	0.657628	76.6667	101.656	0.75	1.15875	0	10.6207	26.8848	3	133.482	0	4	9	0	682	5	1	4	0	5	5	11.8048	65.1821	68.2998	2	1.25	32.2881	2.24638	15.5987	2.68746	31.1973	-1.55234	3.88325	8	NaN	NaN	2.24638	2	2	10	NaN	1.76552	310	2.01185
folder_2017-9-15_file_nlg-1 541 day 5_2-exported	9.60993	0.710744	53.5294	89.9598	0.526786	1.14326	0	8.68966	25.9623	4	163.369	0	8	17	0	894	9	1	3	0	9	9	22.3614	30.9543	77.6863	3	1.73333	24.3808	2.76552	15.0998	2.53942	30.1996	-1.96222	3.49123	16	10.6576	23.908	2.76552	1	1	0	20	1.94576	401	9.33352
folder_2017-9-15_file_nlg-1 541 day 5_3-exported	14.6188	0.761761	85.4444	103.385	0.333333	1.10656	0	14	15.1556	3	131.569	0	4	9	0	761	5	1	1	0	5	5	25.5569	25.5569	51.5614	3	2.33333	42.4358	2.19355	21.1622	2.57022	42.3243	-2.00142	-0.30747	6	5.04261	35.0743	2.19355	2	1	0	20	0.890501	476	1.72162
folder_2017-9-15_file_nlg-1 541 day 5_4-exported	9.99878	0.719275	57.2222	104.205	0.75	1.14106	0	6.27586	20.2954	3	89.989	0	4	9	0	507	5	1	4	0	5	5	16.7249	39.2021	50.7869	2	1.25	32.8153	1.66837	19.4046	2.84984	38.8092	-1.4693	1.57667	6	3.91784	26.6689	1.66837	1	1	1	20	1.44951	327	1.05356
folder_2017-9-15_file_nlg-1 541 day 5_5-exported	11.5381	0.703189	60.7273	114.797	0.8	1.15762	0	9.65517	18.5821	3	126.919	0	5	11	0	658	6	1	5	0	6	6	27.4919	37.535	89.3838	2	1.2	30.0477	2.20886	17.6307	2.55918	35.2613	-1.96846	0.422857	7	4.91945	24.93	2.20886	2	1	1	20	1.15168	349	2.12807
folder_2017-9-15_file_nlg-1 541 day 5_6-exported	9.97957	0.767325	53.3077	92.8847	0.6	1.13586	0	15.4483	19.6364	4	129.734	0	6	13	0	681	7	1	1	0	7	7	11.2783	11.2783	42.3147	3	3.2	37.2961	1.97354	21.0996	2.71981	42.1993	-1.59425	9.18306	7	3.15061	38.1589	1.97354	2	1	2	20	1.65482	373	0.579084
folder_2017-9-5_file_541 day 5_1-exported	9.40248	0.746488	49.3636	99.5187	0.4	1.13583	0	12.5517	26.8848	4	103.427	0	5	11	0	533	6	1	3	0	6	6	30.8552	33.1822	48.7265	3	1.83333	25.4351	1.66265	18.7403	2.82824	37.4806	-1.53047	4.14629	7	4.21357	18.1724	1.66265	1	1	0	20	1.90752	276	1.18248
folder_2017-9-5_file_541 day 5_2-exported	8.48214	0.750602	48	138.945	0.466667	1.15049	0	11.1034	18.5821	3	93.3035	0	5	11	0	518	6	1	2	0	6	6	22.6872	25.1377	43.2721	3	1.75	18.3186	2.24324	11.4318	2.64171	22.8636	-1.6908	4.50449	11	7.02898	18.2909	2.24324	1	1	1	20	2.04328	249	4.25848
folder_2017-9-5_file_541 day 5_3-exported	8.65333	0.777798	51.1667	89.3277	0.55	1.13361	0	11.1034	10.1477	3	103.84	0	5	12	0	603	7	1	1	0	7	7	26.8621	26.8621	46.2937	3	2.875	32.2881	2.18713	16.7512	2.61069	33.5024	-1.84265	4.68916	9	6.1419	22.8605	2.18713	1	1	0	20	1.91051	374	2.54125
folder_2017-9-5_file_541 day 5_4-exported	9.73626	0.816533	60.0769	96.3483	0.833333	1.11849	0	5.7931	21.4815	4	126.571	0	6	13	0	769	7	1	6	0	7	7	0.658941	31.2294	95.342	2	1.16667	47.8391	2.93631	14.1488	2.8736	28.2975	-0.734381	-0.289915	6	4.87042	19.9534	2.93631	3	1	1	20	0.461104	461	1.38053
folder_2017-9-5_file_nlg-1 541 day 5 no his_1-exported	5.73641	0.849972	36	89.124	0.857143	1.07068	0	2.41379	17.5278	3	86.0461	0	7	15	0	526	8	1	7	0	8	8	7.47607	43.563	42.4832	2	1.14286	32.1563	1.74752	17.9656	2.78931	35.9311	-1.54398	0.300264	5	3.71313	28.6019	1.74752	1	1	1	20	1.05655	353	0.856337
folder_2017-9-5_file_nlg-1 541 day 5 no his_2-exported	6.19324	0.781207	35	91.8835	0.833333	1.12859	0	5.31034	18.5821	4	80.5121	0	6	13	0	443	7	1	6	0	7	7	4.96899	35.6999	44.8122	2	1.16667	19.5047	1.95763	12.3693	2.87393	24.7385	-1.21087	-0.249379	5	4.38538	4.01737	1.95763	1	1	2	20	0.925589	231	1.44263
folder_2017-9-5_file_nlg-1 541 day 5 no his_3-exported	11.8338	0.794987	66.8333	142.244	0.75	1.09576	0	8.68966	34.7921	3	142.006	0	5	12	0	791	7	1	5	0	7	7	30.642	37.2735	104.733	2	1.4	39.6683	1.95699	18.8966	2.66332	37.7933	-1.8537	7.46843	10	5.81589	23.0846	1.95699	1	1	0	20	2.6314	364	2.57111
folder_2017-9-5_file_nlg-1 541 day 5 no his_4-exported	12.609	0.688196	68.25	91.5995	0.5	1.14593	0	8.2069	29.3888	4	151.309	0	5	12	0	808	7	1	3	0	7	7	29.7701	39.3988	79.9479	3	2.08333	40.5908	2.21429	19.6812	2.5975	39.3624	-1.92235	1.54372	8	4.99439	26.749	2.21429	1	1	1	20	1.1973	403	2.1693
folder_2017-9-5_file_nlg-1 541 day 5 no his_5-exported	12.847	0.770187	71.4167	98.9252	0.5	1.08531	0	18.8276	22.9312	5	154.165	0	6	12	0	846	7	2	3	0	7	7	33.3175	30.6666	111.81	3	2.08333	49.8159	2.27624	19.1019	2.87691	38.2038	-1.06311	3.35967	8	NaN	NaN	2.27624	2	1	10	NaN	1.58315	412	1.50104
folder_2017-9-5_file_nlg-1 541 day 5 no his_6-exported	10.7333	0.757308	60.6667	123.731	0.75	1.09485	0	6.27586	23.5901	3	96.6	0	4	9	0	538	5	1	4	0	5	5	10.9681	27.007	69.593	2	1.25	40.0636	2.07801	14.1873	2.83266	28.3747	-1.27885	1.26303	7	4.37214	16.8221	2.07801	1	1	1	20	1.18173	293	1.77244
folder_2017-9-5_file_nlg-1 541 day 5 no his_7-exported	12.0398	0.706327	67.6364	104.112	0.466667	1.14723	0	9.17241	28.0709	5	132.437	0	5	11	0	734	6	1	2	0	6	6	30.8317	43.432	82.0926	3	1.75	31.8927	2.28221	16.7042	2.56082	33.4083	-1.98603	1.27568	9	6.05518	26.3967	2.28221	1	1	0	20	1.4433	372	3.50011
folder_2017-9-5_file_nlg-1 541 day 5 no his_8-exported	7.57569	0.793673	41.3684	129.078	0.555556	1.1018	0	12.069	22.404	6	143.938	0	9	19	0	768	10	1	5	0	10	10	12.6111	50.2875	69.9529	3	1.65	41.9087	2.00461	23.3775	2.75789	46.7549	-1.61983	2.40626	7	4.79772	33.3345	2.00461	1	1	2	20	1.60815	435	1.95831
folder_2017-9-5_file_nlg-1 541 day 5 no his_9-exported	11.2171	0.688428	61.1538	87.7011	0.833333	1.16201	0	16.8966	23.5901	4	145.822	0	6	13	0	783	7	1	6	0	7	7	27.2474	47.3013	98.5209	2	1.16667	31.4974	2.15584	16.4548	2.72071	32.9097	-1.74094	15.9052	18	9.59421	26.0266	2.15584	1	1	1	20	3.76257	332	8.26314
folder_2017-9-9_file_541 day 3_1-exported	10.6982	0.740579	53.8571	62.8022	0.666667	1.11192	0	9.17241	13.8378	2	74.8876	0	3	7	0	371	4	1	3	0	4	4	4.45819	26.4696	48.4181	2	1.33333	27.2802	1.624	14.9231	2.95181	29.8461	-1.14616	1.45566	4	2.62826	22.3846	1.624	2	1	1	20	1.10327	203	0.494581
folder_2017-9-9_file_541 day 3_2-exported	14.3845	0.753397	80.8	122.173	0.5	1.104	0	8.2069	20.4272	3	71.9225	0	2	5	0	400	3	1	2	0	3	3	37.3344	44.6458	27.2767	2	1.5	38.8775	1.18433	21.9194	2.90759	43.8388	-1.57325	18.4522	5	NaN	NaN	1.18433	1	1	1	NaN	3.63437	257	0.243642
folder_2017-9-9_file_541 day 3_3-exported	13.7102	0.653555	69.8571	65.9082	0.666667	1.15823	0	21.2414	12.1245	2	95.9716	0	3	7	0	483	4	1	3	0	4	4	8.78727	38.2207	57.7509	2	1.33333	39.1411	1.47179	22.771	2.90379	45.5419	-1.43178	4.70069	5	3.65411	36.1518	1.47179	1	1	2	20	2.08169	287	0.714407
folder_2017-9-9_file_541 day 3_4-exported	5.88688	0.80545	28	108.501	0.8	1.10007	0	14.4828	8.82981	3	64.7556	0	5	11	0	298	6	1	5	0	6	6	2.5489	32.6694	32.0862	2	1.2	19.1093	1.67778	11.5952	2.99193	23.1904	-1.0644	13.2074	8	NaN	NaN	1.67778	1	1	4	NaN	3.09222	151	1.23208
folder_2017-9-9_file_541 day 3_5-exported	10.8599	0.747806	60.5556	61.5736	0.333333	1.12962	0	11.1034	16.8689	3	97.7389	0	4	9	0	537	5	1	1	0	5	5	28.4168	28.4168	43.4336	3	2.33333	26.753	2.11538	16.2562	2.59786	32.5124	-1.84901	3.7638	8	5.75427	25.1709	2.11538	2	1	0	20	1.87711	330	1.89628
folder_2017-9-9_file_541 day 3_6-exported	9.77568	0.762386	53.1818	107.539	0.8	1.10381	0	7.72414	20.4272	3	107.533	0	5	11	0	575	6	1	5	0	6	6	1.58146	24.8079	82.7246	2	1.2	27.9391	2.81633	10.6169	2.65714	21.2338	-1.20066	1.5371	7	5.26977	14.6667	2.81633	3	1	1	20	1.10701	276	1.59478
folder_2017-9-9_file_541 day 3_7-exported	7.48521	0.836543	42.7778	107.239	0.333333	1.07823	0	11.5862	10.4113	4	67.3669	0	4	9	0	377	5	1	1	0	5	5	23.7775	23.7775	20.9961	3	2.33333	35.8464	1.2967	18.6721	2.92033	37.3441	-1.4732	31.1116	8	NaN	NaN	1.2967	1	1	5	NaN	4.59223	236	0.607613
folder_2017-9-9_file_541 day 3_8-exported	11.778	0.752133	65.2857	95.8526	0	1.1176	0	6.75862	19.7682	3	82.4463	0	3	7	0	451	4	1	1	0	4	4	31.8752	31.8752	42.5458	3	2	32.5517	1.45882	17.8016	2.7844	35.6031	-1.69848	1.6036	4	2.77201	26.5444	1.45882	1	1	0	20	1.39741	248	0.450957
folder_2017-9-9_file_541 day 3_9-exported	10.4274	0.777417	57	140.465	0.75	1.09334	0	8.68966	15.1556	3	93.847	0	4	9	0	505	5	1	4	0	5	5	6.85209	44.9805	48.8665	2	1.25	31.2338	1.59732	16.1243	2.81298	32.2486	-1.52324	14.0267	7	NaN	NaN	1.59732	1	1	2	NaN	2.87193	238	0.674587
folder_new SNT_file_541 day 3_1-exported	12.4756	0.696489	69.8	67.2108	0.5	1.13321	0	4.82759	24.7762	2	62.3781	0	2	5	0	345	3	1	2	0	3	3	14.4089	21.4022	40.9759	2	1.5	19.9	1.23529	15.7562	2.94773	31.5125	-1.41153	6.54992	4	2.48524	16.3782	1.23529	1	1	1	20	2.49154	189	0.286378
folder_new SNT_file_541 day 3_2-exported	7.98687	0.802809	47.8182	84.8605	0.8	1.13217	0	9.17241	18.7139	4	87.8556	0	5	11	0	516	6	1	5	0	6	6	5.31161	36.2088	51.6468	2	1.2	43.4901	2.08108	14.1912	2.72506	28.3824	-1.43265	2.95326	6	4.59842	22.0108	2.08108	2	1	1	20	1.45905	308	0.836919
folder_new SNT_file_541 day 3_3-exported	17.965	0.553529	93.6	64.5902	0.5	1.19847	0	12.069	15.8146	3	89.8248	0	2	5	0	464	3	1	2	0	3	3	8.53275	31.3919	58.4328	2	1.5	18.5821	2.52885	11.5295	2.66218	23.0591	-1.36941	0.050141	6	5.35906	19.9248	2.52885	2	1	2	20	0.720811	263	1.7079
folder_new SNT_file_541 day 3_5-exported	13.9669	0.621273	73.5	34.5285	1	1.19472	0	8.68966	14.2331	2	83.8014	0	2	6	0	436	4	1	2	0	4	4	48.5408	48.9907	34.8106	2	2	33.8696	1.41558	17.4461	2.81472	34.8923	-1.723	8.37902	7	5.68003	33.2959	1.41558	1	1	0	20	3.01403	218	1.35557
folder_new SNT_file_541 nlg-1 day 3_1-exported	8.5233	0.835584	48.1818	94.5572	0.4	1.0958	0	6.27586	29.1252	3	93.7563	0	5	11	0	520	6	1	3	0	6	6	5.36746	31.0546	53.5999	3	1.83333	22.404	1.84	17.5457	2.81315	35.0914	-1.44141	-1.03057	5	3.38251	18.7558	1.84	1	1	1	20	0.58542	322	0.962759
folder_new SNT_file_541 nlg-1 day 3_3-exported	7.92032	0.80093	44.4545	134.577	0.8	1.13838	0	12.5517	7.90729	3	87.1235	0	5	11	0	479	6	1	5	0	6	6	30.8364	58.6775	28.446	2	1.2	31.2338	1.89103	16.436	2.63638	32.872	-1.9405	2.8824	9	5.20508	24.601	1.89103	1	1	0	20	1.67281	295	2.25256
folder_new SNT_file_541 nlg-1 day 3_4-exported	12.0359	0.743071	59.6667	93.5402	0.333333	1.25533	0	12.069	13.5742	4	108.323	0	4	9	0	529	5	1	1	0	5	5	29.4236	29.4236	77.8715	3	2.33333	28.4663	2.13008	14.7348	2.57847	29.4695	-1.94547	3.377	10	6.22253	23.6723	2.13008	1	1	1	20	1.77013	262	3.09769
folder_new SNT_file_541 nlg-1 day 3_5-exported	7.92057	0.740003	43.5333	66.2111	0.857143	1.15729	0	7.24138	17.0007	3	118.808	0	7	15	0	639	8	1	7	0	8	8	19.0041	45.9731	72.8354	2	1.14286	37.5596	1.97884	20.1051	2.64071	40.2102	-1.89085	2.85737	8	4.91323	27.8049	1.97884	2	1	2	20	1.72239	374	1.72295
folder_new SNT_file_541 nlg-1 day 3_6-exported	9.83101	0.801937	53.3	68.2426	0.666667	1.11108	0	10.6207	11.9927	2	98.3101	0	4	10	0	524	6	1	4	0	6	6	5.59481	25.8197	72.4904	2	1.5	37.5596	2.61765	11.1686	2.73863	22.3372	-1.19941	0.490116	8	5.82593	17.2505	2.61765	2	1	0	20	1.08146	267	2.63454
